# Supplementary material for: A non-canonical repressor function of JUN restrains YAP activity and liver cancer growth
Source: EMBO J. 2024 Aug 29;43(20):4578–603. doi: 10.1038/s44318-024-00188-0 (PMC11480203; doi:10.1038/s44318-024-00188-0)
Supplement: Supplementary file 3 — Table EV1 [file 44318_2024_188_MOESM3_ESM.xlsx]

## Sheet: Sheet 1 - YAP5SA_RSA_analysis
Dataset EV1. RSA analysis of the SAM-screen.
Gene_ID	Well_ID	Score	LogP	OPI_Hit	#hitWell	#totalWell	rank	OPI_Rank	Cutoff_Rank	EXP_Rank
MORC4	54418	3.00803	-5.65456	1	3	3	267	1	267	1
MORC4	54417	2.25696	-5.65456	1	3	3	573	2	573	2
MORC4	54419	1.8894	-5.65456	1	3	3	885	3	885	3
POMGNT1	27968	9.4209	-4.55905	1	2	9	1	4	1	1
POMGNT1	27967	4.96568	-4.55905	1	2	9	60	5	60	5
JUN	30379	6.17942	-4.54224	1	3	3	21	6	21	6
JUN	30380	2.54344	-4.54224	1	3	3	421	7	421	7
JUN	30378	1.20235	-4.54224	1	3	3	2077	8	2077	8
MYC	30900	6.16335	-4.28774	1	2	3	22	9	22	9
MYC	30899	2.94811	-4.28774	1	2	3	282	10	282	10
MME	1985	2.28951	-4.00654	1	5	12	555	11	555	11
MME	1986	2.04788	-4.00654	1	5	12	730	12	730	12
MME	41290	1.50462	-4.00654	1	5	12	1415	13	1415	13
MME	41285	1.02466	-4.00654	1	5	12	2643	14	2642	14
MME	41289	0.939337	-4.00654	1	5	12	2972	15	2972	15
MSANTD3	18819	3.55235	-3.95417	1	4	9	165	16	165	16
MSANTD3	18826	2.37587	-3.95417	1	4	9	513	17	513	17
MSANTD3	18818	2.01159	-3.95417	1	4	9	758	18	758	18
CUL9	44831	8.56467	-3.87708	1	1	3	3	19	3	3
RXRA	32000	8.3322	-3.83133	1	1	2	5	20	5	5
MEIS2	64694	1.89812	-3.77963	1	5	10	875	21	875	21
MEIS2	30752	1.75256	-3.77963	1	5	10	1069	22	1069	22
MEIS2	64403	1.23421	-3.77963	1	5	10	1987	23	1987	23
MEIS2	64695	1.19265	-3.77963	1	5	10	2101	24	2098	24
CUX2	45172	2.52356	-3.77775	1	3	3	428	25	428	25
CUX2	45173	1.80735	-3.77775	1	3	3	996	26	994	26
CUX2	45171	0.758992	-3.77775	1	3	3	3734	27	3729	27
AP3B1	23942	8.37325	-3.75215	1	1	3	4	28	4	4
ZNF765	6425	1	-3.74398	1	3	3	2716	29	2716	29
ZNF765	6427	0.98615	-3.74398	1	3	3	2803	30	2803	30
ZNF765	6426	0.742842	-3.74398	1	3	3	3832	31	3832	31
C17orf80	27526	1.81876	-3.69718	1	4	5	982	32	982	32
C17orf80	27525	1.10281	-3.69718	1	4	5	2400	33	2400	33
C17orf80	8809	0.994763	-3.69718	1	4	5	2780	34	2780	34
C17orf80	27524	0.487665	-3.69718	1	4	5	5491	35	5491	35
RFTN2	61359	2.75731	-3.65888	1	2	3	344	36	344	36
RFTN2	61360	2.25046	-3.65888	1	2	3	582	37	582	37
FAM241B	62069	2.40481	-3.62243	1	2	3	501	38	501	38
FAM241B	62067	2.21573	-3.62243	1	2	3	607	39	607	39
AKT1	4824	2.80976	-3.60382	1	3	5	329	40	329	40
AKT1	36728	1.48976	-3.60382	1	3	5	1449	41	1449	41
AKT1	4823	1.22239	-3.60382	1	3	5	2011	42	2010	42
NOTCH1	47816	8.28877	-3.57607	1	1	3	6	43	6	6
DNMT3A	64317	2.07455	-3.549	1	4	8	715	44	715	44
DNMT3A	65696	1.41255	-3.549	1	4	8	1579	45	1579	45
DNMT3A	65695	0.981989	-3.549	1	4	8	2813	46	2813	46
DNMT3A	53231	0.888969	-3.549	1	4	8	3158	47	3156	47
POR	2072	0.95156	-3.53024	1	3	3	2927	48	2927	48
POR	2074	0.70044	-3.53024	1	3	3	4066	49	4066	49
POR	2073	0.625397	-3.53024	1	3	3	4515	50	4515	50
DNTTIP2	43772	1.22907	-3.52879	1	3	3	1994	51	1994	51
DNTTIP2	43771	0.652077	-3.52879	1	3	3	4350	52	4341	52
DNTTIP2	43770	0.624709	-3.52879	1	3	3	4520	53	4520	53
NDUFAB1	36378	8.26369	-3.50913	1	1	3	7	54	7	7
SLC51A	63346	1.13535	-3.48457	1	3	3	2298	55	2297	55
SLC51A	63347	0.893648	-3.48457	1	3	3	3138	56	3137	56
SLC51A	63348	0.597902	-3.48457	1	3	3	4676	57	4673	57
MRAS	21722	8.62895	-3.45114	1	3	12	2	58	2	2
MEX3A	8121	3.02438	-3.45078	1	2	3	260	59	260	59
MEX3A	8119	2.02748	-3.45078	1	2	3	740	60	740	60
SLITRK2	12859	1.42114	-3.4377	1	3	6	1562	61	1562	61
SLITRK2	12856	1.35908	-3.4377	1	3	6	1698	62	1698	62
SLITRK2	12857	1.30218	-3.4377	1	3	6	1823	63	1823	63
LRRC6	42237	7.6367	-3.4	1	1	3	9	64	9	9
CLN6	48341	1.71621	-3.37565	1	2	2	1112	65	1111	65
CLN6	48342	1.52223	-3.37565	1	2	2	1392	66	1392	66
PDS5B	44701	1.85798	-3.37377	1	3	3	923	67	923	67
PDS5B	44700	0.893085	-3.37377	1	3	3	3140	68	3139	68
PDS5B	44699	0.537028	-3.37377	1	3	3	5091	69	5091	69
MAP3K11	30793	2.35797	-3.36357	1	3	3	521	70	521	70
MAP3K11	30794	1.89049	-3.36357	1	3	3	883	71	883	71
MAP3K11	30795	0.531231	-3.36357	1	3	3	5131	72	5131	72
C2CD2	45606	1	-3.35607	1	4	6	2750	73	2717	73
C2CD2	45607	0.736966	-3.35607	1	4	6	3863	74	3850	74
C2CD2	68865	0.618536	-3.35607	1	4	6	4557	75	4557	75
C2CD2	68867	0.528928	-3.35607	1	4	6	5152	76	5152	76
ZNF486	58765	3.54137	-3.3535	1	2	3	167	77	167	77
ZNF486	58766	1.94486	-3.3535	1	2	3	828	78	828	78
VOPP1	26324	5.19668	-3.34736	1	5	12	50	79	50	50
VOPP1	26326	3.4696	-3.34736	1	5	12	179	80	179	80
CTNS	36216	1.76553	-3.32799	1	3	3	1047	81	1046	81
CTNS	36217	0.810522	-3.32799	1	3	3	3475	82	3475	82
CTNS	36218	0.512692	-3.32799	1	3	3	5273	83	5273	83
DEF8	20922	2.34844	-3.31887	1	3	6	527	84	527	84
DEF8	20923	1.98272	-3.31887	1	3	6	786	85	785	85
DEF8	20925	1.22723	-3.31887	1	3	6	2001	86	2001	86
CDC42BPG	47673	5.64733	-3.31667	1	3	3	33	87	33	33
CDC42BPG	47675	1.91254	-3.31667	1	3	3	864	88	864	88
FEV	47667	7.34504	-3.31286	1	1	3	11	89	11	11
ATF3	20185	2.23764	-3.28601	1	3	9	596	90	596	90
ATF3	20184	1.60095	-3.28601	1	3	9	1242	91	1242	91
ATF3	5541	1.58256	-3.28601	1	3	9	1280	92	1280	92
CCDC155	61495	7.22411	-3.27508	1	1	3	12	93	12	12
MAPK1	31528	2.50635	-3.25019	1	2	3	442	94	442	94
MAPK1	31527	1.85415	-3.25019	1	2	3	933	95	933	95
ABCB1	2042	7.19684	-3.24033	1	1	3	13	96	13	13
IRX1	54053	2.30117	-3.24006	1	2	3	551	97	550	97
IRX1	54052	1.84927	-3.24006	1	2	3	944	98	944	98
CEACAM21	27961	4.61545	-3.24004	1	2	6	78	99	78	78
CEACAM21	27532	2.53398	-3.24004	1	2	6	424	100	424	100
PDCD10	41133	7.72259	-3.22934	1	2	5	8	101	8	8
PTPRE	59844	1.43888	-3.22417	1	4	6	1530	102	1530	102
PTPRE	59845	0.738703	-3.22417	1	4	6	3846	103	3846	103
PTPRE	59843	0.504043	-3.22417	1	4	6	5353	104	5351	104
PTPRE	39661	0.478047	-3.22417	1	4	6	5573	105	5569	105
SUSD4	48517	7.06924	-3.20815	1	1	3	14	106	14	14
KCNAB2	19417	2.52183	-3.20603	1	4	13	430	107	430	107
KCNAB2	19411	2.48794	-3.20603	1	4	13	452	108	452	108
KCNAB2	19418	1.28556	-3.20603	1	4	13	1874	109	1874	109
KCNAB2	19409	1.16665	-3.20603	1	4	13	2198	110	2198	110
EIF4A1	28591	6.96835	-3.17819	1	1	3	15	111	15	15
SARAF	26270	2.58496	-3.15964	1	2	3	404	112	403	112
SARAF	26271	1.774	-3.15964	1	2	3	1036	113	1036	113
SFSWAP	23173	6.59644	-3.15017	1	1	3	16	114	16	16
KAT2B	34057	1.4517	-3.14092	1	3	3	1509	115	1509	115
KAT2B	34058	0.991963	-3.14092	1	3	3	2787	116	2787	116
KAT2B	34056	0.415037	-3.14092	1	3	3	6087	117	6069	117
APLP2	12106	2.80735	-3.13749	1	4	6	330	118	330	118
APLP2	21192	1.28951	-3.13749	1	4	6	1863	119	1862	119
APLP2	21191	0.902703	-3.13749	1	4	6	3106	120	3106	120
APLP2	12105	0.438884	-3.13749	1	4	6	5869	121	5869	121
SPANXN1	4143	1.99484	-3.12497	1	3	3	774	122	774	122
SPANXN1	4142	1.02834	-3.12497	1	3	3	2633	123	2633	123
SPANXN1	4141	0.40726	-3.12497	1	3	3	6162	124	6162	124
ENTR1	6234	6.58662	-3.12385	1	2	3	17	125	17	17
FOXO1	29880	5.59872	-3.11492	1	2	3	34	126	34	34
FOXO1	29881	1.73252	-3.11492	1	2	3	1091	127	1091	127
DHRS7B	45623	2.61298	-3.09735	1	3	3	395	128	395	128
DHRS7B	45625	1	-3.09735	1	3	3	2751	129	2718	129
DHRS7B	45624	0.39486	-3.09735	1	3	3	6294	130	6293	130
PHYHIPL	12625	1.57992	-3.05696	1	3	6	1283	131	1283	131
PHYHIPL	12626	1.36678	-3.05696	1	3	6	1674	132	1674	132
PHYHIPL	57072	1.08597	-3.05696	1	3	6	2459	133	2459	133
SKA2	8796	6.18746	-3.05328	1	1	3	20	134	20	20
PKM	20269	2.36815	-3.03654	1	2	6	516	135	516	135
PKM	20270	2.32193	-3.03654	1	2	6	537	136	536	136
BARX1	52294	3.06369	-3.03174	1	3	3	253	137	253	137
BARX1	52292	1.49277	-3.03174	1	3	3	1444	138	1444	138
BARX1	52293	0.357552	-3.03174	1	3	3	6619	139	6619	139
KIAA1551	48902	1.94578	-3.0269	1	2	3	827	140	827	140
KIAA1551	48901	1.62911	-3.0269	1	2	3	1208	141	1208	141
PCDHA2	49842	0.431883	-3.0155	1	3	3	5935	142	5934	142
PCDHA2	49843	0.40439	-3.0155	1	3	3	6195	143	6193	143
PCDHA2	49844	0.349461	-3.0155	1	3	3	6702	144	6702	144
H2AFZ	30086	1.1062	-3.01162	1	3	3	2385	145	2385	145
H2AFZ	30087	0.671377	-3.01162	1	3	3	4225	146	4224	146
H2AFZ	30085	0.347923	-3.01162	1	3	3	6722	147	6718	147
OR6F1	3492	6.05448	-2.9926	1	1	3	23	148	23	23
NOX3	45960	0.938999	-2.99047	1	3	3	2973	149	2973	149
NOX3	45961	0.771135	-2.99047	1	3	3	3672	150	3672	150
NOX3	45962	0.336596	-2.99047	1	3	3	6832	151	6832	151
WFDC3	59505	2.16993	-2.97961	1	2	3	635	152	633	152
WFDC3	59506	1.58496	-2.97961	1	2	3	1276	153	1260	153
NEGR1	65332	1	-2.97454	1	3	3	2771	154	2719	154
NEGR1	65333	0.845277	-2.97454	1	3	3	3342	155	3342	155
NEGR1	65331	0.328054	-2.97454	1	3	3	6916	156	6914	156
SNRPA	35519	1.37304	-2.97285	1	2	2	1661	157	1661	157
SNRPA	35521	1.16202	-2.97285	1	2	2	2213	158	2212	158
NDUFA7	36372	3.17856	-2.97086	1	2	3	229	159	229	159
NDUFA7	36373	1.57573	-2.97086	1	2	3	1289	160	1289	160
SEC61G	43221	1.53667	-2.96534	1	3	3	1365	161	1365	161
SEC61G	43223	0.640458	-2.96534	1	3	3	4422	162	4421	162
SEC61G	43222	0.321928	-2.96534	1	3	3	6965	163	6950	163
ASAH2B	7214	5.96417	-2.95641	1	1	3	25	164	25	25
SSBP2	22489	2.44626	-2.94578	1	2	3	481	165	481	165
SSBP2	22488	1.55506	-2.94578	1	2	3	1327	166	1327	166
SVIP	62408	1	-2.94456	1	3	3	2769	167	2720	167
SVIP	62407	0.696608	-2.94456	1	3	3	4093	168	4092	168
SVIP	62406	0.311202	-2.94456	1	3	3	7077	169	7077	169
BBIP1	21398	3.69591	-2.941	1	3	6	145	170	145	145
BBIP1	18416	1.3594	-2.941	1	3	6	1694	171	1694	171
BBIP1	21399	1.01314	-2.941	1	3	6	2695	172	2695	172
CARM1	68905	2.80735	-2.92967	1	2	3	332	173	331	173
CARM1	68906	1.54215	-2.92967	1	2	3	1352	174	1352	174
P4HA2	12386	1.91713	-2.92887	1	3	6	860	175	860	175
P4HA2	5056	1.61955	-2.92887	1	3	6	1222	176	1222	176
P4HA2	12387	1	-2.92887	1	3	6	2721	177	2721	177
FUT7	35253	5.88744	-2.92299	1	1	3	27	178	27	27
BLID	2412	0.571906	-2.91542	1	3	3	4853	179	4853	179
BLID	2410	0.353637	-2.91542	1	3	3	6660	180	6660	180
BLID	2411	0.296132	-2.91542	1	3	3	7237	181	7237	181
HACD1	43105	1.73697	-2.9126	1	2	3	1085	182	1082	182
HACD1	43104	1.52748	-2.9126	1	2	3	1379	183	1379	183
CYHR1	10534	2.62339	-2.91231	1	4	8	390	184	390	184
CYHR1	60665	1.45412	-2.91231	1	4	8	1500	185	1500	185
CYHR1	10533	1.23879	-2.91231	1	4	8	1979	186	1979	186
CYHR1	10535	0.603341	-2.91231	1	4	8	4639	187	4639	187
ZMYND10	46062	5.88303	-2.90721	1	1	3	28	188	28	28
TMEM41B	44655	2.49526	-2.90699	1	3	3	448	189	448	189
TMEM41B	44656	1.40928	-2.90699	1	3	3	1584	190	1584	190
TMEM41B	44654	0.292782	-2.90699	1	3	3	7284	191	7282	191
SLC17A5	42166	1.96963	-2.90265	1	2	3	797	192	797	192
SLC17A5	42165	1.51896	-2.90265	1	2	3	1395	193	1395	193
JAZF1	65616	4.55288	-2.89833	1	2	3	81	194	81	81
JAZF1	65617	1.51457	-2.89833	1	2	3	1402	195	1401	195
MRPL3	41114	1.55254	-2.89587	1	2	3	1335	196	1334	196
MRPL3	41113	1.50964	-2.89587	1	2	3	1406	197	1406	197
TTF1	41330	1.94871	-2.88411	1	3	3	823	198	823	198
TTF1	41331	0.82103	-2.88411	1	3	3	3433	199	3433	199
TTF1	41329	0.28102	-2.88411	1	3	3	7413	200	7413	200
IL19	64315	2.40184	-2.87751	1	3	6	502	201	502	201
IL19	42565	1.27633	-2.87751	1	3	6	1895	202	1895	202
IL19	64313	0.975125	-2.87751	1	3	6	2834	203	2834	203
MEPE	17316	7.573	-2.8773	1	3	9	10	204	10	10
BBS7	65932	5.75069	-2.87726	1	1	3	30	205	30	30
SP6	68975	3.00924	-2.87378	1	2	6	266	206	266	206
SP6	22923	2.14975	-2.87378	1	2	6	649	207	649	207
CATSPERZ	6150	5.71206	-2.86302	1	1	3	31	208	31	31
COL6A1	29496	5.24793	-2.85833	1	1	2	47	209	47	47
SCGB3A1	58791	5.70396	-2.84924	1	1	3	32	210	32	32
IFT27	17094	1.84435	-2.84582	1	2	3	954	211	954	211
IFT27	17093	1.46123	-2.84582	1	2	3	1490	212	1490	212
PJA1	61839	1.76867	-2.83462	1	3	3	1043	213	1043	213
PJA1	61837	1.13058	-2.83462	1	3	3	2315	214	2315	214
PJA1	61838	0.255257	-2.83462	1	3	3	7700	215	7695	215
DDX54	9352	1.80633	-2.81848	1	2	3	1000	216	1000	216
DDX54	9353	1.43365	-2.81848	1	2	3	1538	217	1538	217
ZNF18	61477	5.58958	-2.81034	1	1	3	35	218	35	35
CDK19	44807	1.24511	-2.80981	1	3	3	1961	219	1960	219
CDK19	44809	0.758992	-2.80981	1	3	3	3733	220	3730	220
CDK19	44808	0.241008	-2.80981	1	3	3	7848	221	7841	221
PCNX3	56679	0.736966	-2.80948	1	3	3	3867	222	3851	222
PCNX3	56677	0.302563	-2.80948	1	3	3	7162	223	7158	223
PCNX3	56678	0.241008	-2.80948	1	3	3	7850	224	7842	224
GRB7	20689	1.94062	-2.80907	1	6	12	835	225	835	225
GRB7	20690	0.913017	-2.80907	1	6	12	3074	226	3074	226
GRB7	5523	0.883591	-2.80907	1	6	12	3177	227	3177	227
GRB7	20688	0.528694	-2.80907	1	6	12	5155	228	5154	228
GRB7	5524	0.273018	-2.80907	1	6	12	7492	229	7492	229
GRB7	20691	0.204618	-2.80907	1	6	12	8250	230	8249	230
TM7SF2	24445	1.66297	-2.809	1	2	3	1179	231	1179	231
TM7SF2	24447	1.42531	-2.809	1	2	3	1555	232	1555	232
KIAA1211	51253	2.52302	-2.80832	1	3	3	429	233	429	233
KIAA1211	51254	0.693161	-2.80832	1	3	3	4114	234	4113	234
KIAA1211	51255	0.240433	-2.80832	1	3	3	7857	235	7857	235
HAUS2	10752	2.56884	-2.805	1	3	3	412	236	412	236
HAUS2	10753	0.555215	-2.805	1	3	3	4967	237	4967	237
HAUS2	10754	0.23816	-2.805	1	3	3	7877	238	7877	238
CCM2	5440	2.45332	-2.7995	1	3	6	477	239	477	239
CCM2	15841	0.946758	-2.7995	1	3	6	2947	240	2947	240
CCM2	15840	0.92785	-2.7995	1	3	6	3015	241	3015	241
GLMP	22402	5.58757	-2.79811	1	1	3	36	242	36	36
RBPMS	40457	1.36854	-2.7827	1	3	3	1670	243	1670	243
RBPMS	40456	0.956931	-2.7827	1	3	3	2909	244	2907	244
RBPMS	40455	0.226276	-2.7827	1	3	3	8013	245	8012	245
RBP3	31879	4.18247	-2.7788	1	3	3	108	246	108	108
RBP3	31880	1.37615	-2.7788	1	3	3	1652	247	1652	247
RBP3	31881	0.224123	-2.7788	1	3	3	8037	248	8037	248
PAFAH1B3	13869	6.39428	-2.7747	1	2	6	19	249	19	19
TMC3	7710	5.54166	-2.77465	1	1	3	38	250	38	38
SRP9	10747	2.38352	-2.77104	1	2	3	509	251	509	251
SRP9	10748	1.38606	-2.77104	1	2	3	1625	252	1625	252
LIFR	30588	1.55565	-2.769	1	3	6	1325	253	1324	253
LIFR	30589	1.1683	-2.769	1	3	6	2194	254	2194	254
LIFR	10171	0.908416	-2.769	1	3	6	3089	255	3089	255
FAM192A	54947	2.94596	-2.76628	1	2	3	285	256	284	256
FAM192A	54949	1.38163	-2.76628	1	2	3	1634	257	1634	257
NEUROD1	30983	1.03328	-2.76141	1	3	3	2618	258	2618	258
NEUROD1	30982	0.215124	-2.76141	1	3	3	8134	259	8134	259
NEUROD1	30981	0.214505	-2.76141	1	3	3	8145	260	8145	260
ATP9A	38681	2.16993	-2.76103	1	2	3	633	261	634	261
ATP9A	38680	1.37851	-2.76103	1	2	3	1644	262	1643	262
CLDN22	9349	2.98081	-2.75893	1	2	3	273	263	273	263
CLDN22	9348	1.37787	-2.75893	1	2	3	1648	264	1648	264
TRMT1	12354	6.01601	-2.75243	1	2	5	24	265	24	24
NCOA2	39739	5.48027	-2.75238	1	2	3	40	266	40	40
TCERG1L	65549	3.0199	-2.75164	1	2	3	262	267	261	261
TCERG1L	65550	1.37197	-2.75164	1	2	3	1662	268	1662	268
ANKRD13B	62690	5.42171	-2.74166	1	1	3	41	269	41	41
GEMIN8	6678	5.36632	-2.73121	1	1	3	42	270	42	42
PPP1R1B	56647	3.23664	-2.7306	1	2	6	216	271	216	216
PPP1R1B	20699	2	-2.7306	1	2	6	767	272	765	272
NDUFB11	11629	2.65966	-2.7236	1	2	3	375	273	375	273
NDUFB11	11627	1.34577	-2.7236	1	2	3	1717	274	1717	274
DNAH9	28499	2.20068	-2.72332	1	4	6	619	275	619	275
DNAH9	28497	0.535596	-2.72332	1	4	6	5102	276	5101	276
DNAH9	35651	0.36311	-2.72332	1	4	6	6572	277	6572	277
DNAH9	35652	0.270089	-2.72332	1	4	6	7528	278	7525	278
PPDPFL	22393	3.47676	-2.72307	1	3	6	177	279	177	177
PPDPFL	22392	1.07635	-2.72307	1	3	6	2483	280	2483	280
PPDPFL	22389	0.875706	-2.72307	1	3	6	3204	281	3204	281
MYLIP	42358	5.33769	-2.72099	1	1	3	43	282	43	43
FOXD1	35237	1.76344	-2.7171	1	2	3	1053	283	1053	283
FOXD1	35236	1.34008	-2.7171	1	2	3	1730	284	1730	284
PHF3	28056	2.20369	-2.71173	1	4	8	617	285	617	285
PHF3	28057	1.2115	-2.71173	1	4	8	2049	286	2049	286
PHF3	28058	0.950498	-2.71173	1	4	8	2930	287	2930	287
PHF3	28059	0.515589	-2.71173	1	4	8	5246	288	5246	288
TBR1	39865	5.31394	-2.71101	1	1	3	44	289	44	44
PEF1	42061	4.79946	-2.71095	1	1	2	66	290	66	66
RIMKLB	51279	1.76553	-2.70425	1	2	3	1048	291	1047	291
RIMKLB	51278	1.32862	-2.70425	1	2	3	1756	292	1756	292
NFIL3	27888	2.79077	-2.69135	1	2	6	338	293	338	293
NFIL3	37233	1.96523	-2.69135	1	2	6	803	294	802	294
NBPF12	24576	3.45568	-2.69063	1	2	3	181	295	181	181
NBPF12	24574	1.31597	-2.69063	1	2	3	1784	296	1784	296
SLCO2A1	37800	2.3278	-2.68906	1	3	6	533	297	533	297
SLCO2A1	55048	1.02333	-2.68906	1	3	6	2648	298	2648	298
SLCO2A1	55046	0.85561	-2.68906	1	3	6	3292	299	3289	299
RDH5	31896	1.83065	-2.68486	1	2	3	968	300	968	300
RDH5	31894	1.31159	-2.68486	1	2	3	1796	301	1796	301
HIBADH	63473	2.64807	-2.68294	1	2	3	382	302	382	302
HIBADH	63474	1.31034	-2.68294	1	2	3	1800	303	1800	303
OTUD4	9012	1.9801	-2.67332	1	3	5	788	304	788	304
OTUD4	47631	1.80277	-2.67332	1	3	5	1003	305	1003	305
ZNF658	58189	5.2229	-2.67325	1	1	3	48	306	48	48
TMEM52	66528	5.21248	-2.6643	1	1	3	49	307	49	49
GIMAP5	49345	5.16569	-2.64694	1	1	3	51	308	51	51
TMEM9	27399	5.89239	-2.63859	1	2	6	26	309	26	26
BRCC3	54036	3.10852	-2.63278	1	2	3	243	310	243	243
BRCC3	54038	1.27009	-2.63278	1	2	3	1908	311	1908	311
ERG	28227	5.50397	-2.62618	1	4	11	39	312	39	39
ERG	11743	2.05217	-2.62618	1	4	11	725	313	725	313
ERG	11745	1.33744	-2.62618	1	4	11	1735	314	1735	314
AGAP4	28223	1.71187	-2.62561	1	3	6	1117	315	1117	315
AGAP4	24265	1.05889	-2.62561	1	3	6	2529	316	2529	316
AGAP4	28222	0.812373	-2.62561	1	3	6	3463	317	3462	317
OR6C4	3630	2.19484	-2.62381	1	2	3	620	318	620	318
OR6C4	3632	1.2576	-2.62381	1	2	3	1928	319	1928	319
LRRC20	24627	6.58061	-2.62223	1	2	9	18	320	18	18
SMURF2	53313	5.07241	-2.61417	1	1	3	55	321	55	55
H1F0	37086	2.69837	-2.60702	1	2	3	363	322	363	322
H1F0	37085	1.24311	-2.60702	1	2	3	1966	323	1966	323
TNFAIP3	39193	1.70044	-2.60179	1	2	3	1130	324	1128	324
TNFAIP3	39191	1.23919	-2.60179	1	2	3	1978	325	1978	325
12-Sep	14181	1.8984	-2.59529	1	2	3	874	326	874	326
12-Sep	14182	1.23004	-2.59529	1	2	3	1993	327	1993	327
KLHL8	51420	1.94753	-2.59141	1	2	3	825	328	824	328
KLHL8	51419	1.22677	-2.59141	1	2	3	2002	329	2002	329
FIBCD1	13223	5.81863	-2.59121	1	1	6	29	330	29	29
VAMP3	35900	5.00979	-2.58371	1	1	3	59	331	59	59
ZNF670	19900	1.35722	-2.58159	1	2	3	1701	332	1701	332
ZNF670	19899	1.2203	-2.58159	1	2	3	2025	333	2025	333
MLKL	63307	1.5321	-2.57651	1	2	3	1371	334	1371	334
MLKL	63308	1.21523	-2.57651	1	2	3	2037	335	2037	335
PSEN1	20	4.94251	-2.56925	1	1	3	61	336	61	61
CEP85L	6673	2.7101	-2.56768	1	3	5	360	337	360	337
CEP85L	6672	0.691878	-2.56768	1	3	5	4118	338	4117	338
CEP85L	6674	0.622052	-2.56768	1	3	5	4540	339	4540	339
FRRS1L	43292	1.50324	-2.56643	1	2	3	1419	340	1419	340
FRRS1L	43291	1.20769	-2.56643	1	2	3	2061	341	2061	341
OR51B6	3222	2.10463	-2.5656	1	2	3	691	342	691	342
OR51B6	3220	1.20732	-2.5656	1	2	3	2063	343	2063	343
CACNA1C	10515	2.61005	-2.56501	1	3	6	397	344	397	344
CACNA1C	10519	1.85541	-2.56501	1	3	6	931	345	931	345
FGB	17360	4.88716	-2.55525	1	1	3	63	346	63	63
GALNT5	43711	1.55141	-2.55032	1	2	3	1338	347	1338	347
GALNT5	43710	1.19265	-2.55032	1	2	3	2100	348	2099	348
BRI3	45391	4.8413	-2.54842	1	2	3	64	349	64	64
AHDC1	5483	4.29914	-2.54382	1	1	2	97	350	97	97
ARHGAP45	41859	1.62385	-2.54214	1	4	12	1217	351	1216	351
ARHGAP45	22986	1.50404	-2.54214	1	4	12	1417	352	1417	352
ARHGAP45	41858	0.791892	-2.54214	1	4	12	3560	353	3560	353
ARHGAP45	25516	0.777608	-2.54214	1	4	12	3631	354	3626	354
ERICH2	27849	4.84064	-2.54169	1	1	3	65	355	65	65
RIMS1	44612	1.57993	-2.53795	1	5	15	1282	356	1282	356
RIMS1	44613	1.51761	-2.53795	1	5	15	1400	357	1400	357
RIMS1	16007	0.850253	-2.53795	1	5	15	3316	358	3316	358
RIMS1	16013	0.645717	-2.53795	1	5	15	4386	359	4386	359
RIMS1	16011	0.583286	-2.53795	1	5	15	4793	360	4793	360
GPR87	53641	1.18514	-2.5345	1	2	3	2127	361	2127	361
GPR87	53643	1.17991	-2.5345	1	2	3	2139	362	2139	362
DOCK5	54933	4.26838	-2.5306	1	1	2	100	363	100	100
ABHD4	52740	1.49411	-2.52889	1	2	3	1440	364	1440	364
ABHD4	52741	1.17737	-2.52889	1	2	3	2153	365	2153	365
COL6A2	29497	4.73094	-2.52211	1	1	3	68	366	68	68
STAM	33150	4.69515	-2.51578	1	1	3	69	367	69	69
HMCN1	56303	1.82938	-2.51308	1	2	3	970	368	970	368
HMCN1	56304	1.16851	-2.51308	1	2	3	2193	369	2193	369
AHR	28967	4.68302	-2.50954	1	2	3	70	370	70	70
TIFA	58793	4.67807	-2.49731	1	1	3	72	371	72	72
CPT1A	5657	1.78379	-2.49678	1	2	3	1023	372	1023	372
CPT1A	5658	1.15281	-2.49678	1	2	3	2235	373	2235	373
TREM2	50005	4.67205	-2.49133	1	1	3	73	374	73	73
ETS2	36898	5.54644	-2.48554	1	1	6	37	375	37	37
CTSZ	28431	3.54649	-2.48373	1	2	2	166	376	166	166
CTSZ	28432	0.733607	-2.48373	1	2	2	3886	377	3886	377
FBXL13	27165	5.27671	-2.47969	1	2	5	45	378	45	45
FAM149B1	64833	4.63189	-2.4796	1	2	3	75	379	75	75
RHOXF1	61160	4.13561	-2.47374	1	1	2	114	380	114	114
KIAA2026	5047	1.2578	-2.47328	1	2	3	1925	381	1925	381
KIAA2026	5045	1.13535	-2.47328	1	2	3	2297	382	2298	382
TGIF2	52439	2.13336	-2.46903	1	4	9	665	383	665	383
TGIF2	19214	0.984403	-2.46903	1	4	9	2807	384	2807	384
TGIF2	19209	0.510962	-2.46903	1	4	9	5285	385	5285	385
TGIF2	19211	0.50959	-2.46903	1	4	9	5295	386	5295	386
ODAM	48283	4.62492	-2.46819	1	1	3	77	387	77	77
NUB1	46517	1.76081	-2.46029	1	2	3	1057	388	1057	388
NUB1	46516	1.12399	-2.46029	1	2	3	2332	389	2332	389
FBXL17	14771	4.587	-2.45706	1	1	3	79	390	79	79
MSH6	25273	3.0199	-2.45703	1	2	5	261	391	262	262
MSH6	25271	1.57399	-2.45703	1	2	5	1292	392	1292	392
DUSP21	52773	4.56834	-2.45161	1	1	3	80	393	80	80
ZWINT	57925	1.96055	-2.44932	1	2	3	811	394	811	394
ZWINT	57924	1.11366	-2.44932	1	2	3	2362	395	2362	395
LIX1	63862	1.15181	-2.43956	1	2	3	2239	396	2239	396
LIX1	63863	1.10585	-2.43956	1	2	3	2389	397	2389	397
IRX6	54045	4.53964	-2.43564	1	1	3	83	398	83	83
LAYN	23047	1.33298	-2.43526	1	2	3	1747	399	1747	399
LAYN	23045	1.10236	-2.43526	1	2	3	2401	400	2401	400
NFS1	18939	3.93074	-2.43377	1	1	2	125	401	125	125
PCCB	17153	4.53835	-2.43044	1	2	3	84	402	84	84
ATF7IP2	55008	1.43558	-2.42602	1	2	3	1534	403	1534	403
ATF7IP2	55009	1.09552	-2.42602	1	2	3	2427	404	2427	404
C7orf69	55041	4.53175	-2.42531	1	1	3	85	405	85	85
DNAH17	65172	1.33151	-2.42249	1	2	3	1751	406	1751	406
DNAH17	65174	1.09311	-2.42249	1	2	3	2437	407	2436	407
BPIFB3	67518	1.27489	-2.41617	1	2	3	1898	408	1898	408
BPIFB3	67519	1.08746	-2.41617	1	2	3	2455	409	2451	409
ADAM2	24561	4.51658	-2.41522	1	1	3	87	410	87	87
SALL2	28250	5.073	-2.4145	1	2	6	54	411	54	54
SALL2	28252	1.71621	-2.4145	1	2	6	1111	412	1112	412
CHMP4A	42974	4.47612	-2.41027	1	1	3	88	413	88	88
UBE2L3	32887	2.51481	-2.40764	1	2	6	437	414	437	414
UBE2L3	22232	1.70736	-2.40764	1	2	6	1120	415	1120	415
SERP2	4296	1.41238	-2.40437	1	2	3	1580	416	1580	416
SERP2	4297	1.074	-2.40437	1	2	3	2489	417	2489	417
HIP1R	34226	2.02237	-2.40093	1	2	3	746	418	746	418
HIP1R	34224	1.07039	-2.40093	1	2	3	2499	419	2497	419
ADH5	1503	1.57416	-2.39956	1	2	3	1291	420	1291	420
ADH5	1504	1.06909	-2.39956	1	2	3	2503	421	2503	421
CSGALNACT1	49314	1.16993	-2.39615	1	3	6	2185	422	2177	422
CSGALNACT1	10778	0.869106	-2.39615	1	3	6	3229	423	3229	423
CSGALNACT1	49316	0.684498	-2.39615	1	3	6	4163	424	4163	424
FAM81B	63104	1.66944	-2.39342	1	2	3	1170	425	1170	425
FAM81B	63105	1.06217	-2.39342	1	2	3	2521	426	2521	426
MAPKAPK5	61033	3.98351	-2.3924	1	2	3	121	427	121	121
MAPKAPK5	61032	1.0614	-2.3924	1	2	3	2524	428	2523	428
MCIDAS	17769	2.10109	-2.39172	1	2	3	696	429	696	429
MCIDAS	17767	1.06012	-2.39172	1	2	3	2526	430	2526	430
SETMAR	39687	4.36986	-2.39099	1	2	3	92	431	92	92
TNRC6A	43619	1.88753	-2.39002	1	2	3	894	432	889	432
TNRC6A	43620	1.05889	-2.39002	1	2	3	2531	433	2530	433
FBXW4	52692	4.34354	-2.3863	1	1	3	93	434	93	93
SAMHD1	45570	4.33655	-2.38166	1	2	3	94	435	94	94
IFRD1	28869	2.4762	-2.38028	1	2	9	463	436	463	436
IFRD1	18574	2.01937	-2.38028	1	2	9	749	437	749	437
ATAD3B	56291	4.32702	-2.37707	1	2	3	95	438	95	95
BMI1	36766	1.60015	-2.37624	1	2	3	1244	439	1244	439
BMI1	36767	1.04731	-2.37624	1	2	3	2572	440	2569	440
PACSIN1	51422	1.82059	-2.37547	1	3	6	980	441	980	441
PACSIN1	51424	1.03747	-2.37547	1	3	6	2603	442	2602	442
PACSIN1	19239	0.670152	-2.37547	1	3	6	4233	443	4233	443
TIE1	37317	4.30184	-2.37253	1	1	3	96	444	96	96
ZNF585A	63319	1.97508	-2.36765	1	3	6	793	445	793	445
ZNF585A	68891	1.66802	-2.36765	1	3	6	1174	446	1174	446
ELOVL7	54921	1.08746	-2.36564	1	2	3	2454	447	2452	447
ELOVL7	54920	1.03747	-2.36564	1	2	3	2604	448	2603	448
ETS1	12662	1.17333	-2.3644	1	3	6	2171	449	2170	449
ETS1	14670	1.16804	-2.3644	1	3	6	2195	450	2195	450
ETS1	12663	0.663572	-2.3644	1	3	6	4271	451	4271	451
UQCC2	56887	4.2774	-2.36359	1	1	3	98	452	98	98
RNF144A	44122	1.21632	-2.36039	1	2	3	2035	453	2035	453
RNF144A	44121	1.03291	-2.36039	1	2	3	2620	454	2620	454
MYO1B	41709	0.726982	-2.36034	1	3	6	3922	455	3918	455
MYO1B	14657	0.715023	-2.36034	1	3	6	3985	456	3985	456
MYO1B	14656	0.661198	-2.36034	1	3	6	4285	457	4285	457
NLGN1	44500	1.63354	-2.35777	1	2	3	1205	458	1205	458
NLGN1	44502	1.02921	-2.35777	1	2	3	2628	459	2628	459
ARHGEF25	9329	2.36032	-2.35332	1	3	6	520	460	520	460
ARHGEF25	67714	1.64981	-2.35332	1	3	6	1194	461	1194	461
DBNDD2	6908	2.22081	-2.35252	1	5	17	604	462	604	462
DBNDD2	6912	1.94342	-2.35252	1	5	17	830	463	830	463
DBNDD2	49526	1.32427	-2.35252	1	5	17	1763	464	1763	464
DBNDD2	18605	0.98978	-2.35252	1	5	17	2793	465	2793	465
HIST1H2AE	51876	4.26079	-2.35051	1	2	3	101	466	101	101
NOP58	46138	1.0614	-2.3445	1	2	3	2523	467	2524	467
NOP58	46139	1.01937	-2.3445	1	2	3	2669	468	2668	468
HLA-DMB	30110	4.23601	-2.34201	1	2	3	103	469	103	103
ZNF652	13486	1.93289	-2.34141	1	3	6	844	470	843	470
ZNF652	13484	1.34395	-2.34141	1	3	6	1721	471	1721	471
ZNF652	44415	0.652077	-2.34141	1	3	6	4351	472	4342	472
ZNF616	66497	1.5025	-2.33842	1	2	3	1424	473	1420	473
ZNF616	66498	1.0156	-2.33842	1	2	3	2688	474	2688	474
ZNF641	16703	5.13245	-2.33797	1	1	6	52	475	52	52
TCL1B	36178	4.22239	-2.33782	1	1	3	104	476	104	104
TMEM79	56851	4.21937	-2.33367	1	1	3	105	477	105	105
FAM156A	42915	5.12126	-2.32972	1	2	6	53	478	53	53
RHBDD1	15745	1.35156	-2.32702	1	2	3	1712	479	1712	479
RHBDD1	15743	1	-2.32702	1	2	3	2724	480	2722	480
FLG	29884	1.39941	-2.32334	1	2	2	1599	481	1599	481
FLG	29883	0.597902	-2.32334	1	2	2	4674	482	4674	482
MDFI	37707	1.18763	-2.32107	1	2	3	2116	483	2114	483
MDFI	37706	1	-2.32107	1	2	3	2743	484	2723	484
CYTH1	47605	3.5616	-2.31861	1	1	2	163	485	163	163
PDE4D	18619	3.40881	-2.31636	1	5	23	186	486	186	186
PDE4D	18629	1.82782	-2.31636	1	5	23	975	487	974	487
PDE4D	18625	1.78387	-2.31636	1	5	23	1022	488	1022	488
NDN	30950	4.16912	-2.30957	1	1	3	111	489	111	111
EFNA1	35148	1.73161	-2.30898	1	2	3	1092	490	1092	490
EFNA1	35146	0.993714	-2.30898	1	2	3	2782	491	2782	491
PAFAH1B1	999	1.72514	-2.30805	1	2	3	1098	492	1098	492
PAFAH1B1	998	0.992768	-2.30805	1	2	3	2785	493	2785	493
ORC4	31108	2.5025	-2.30582	1	3	12	444	494	443	443
ORC4	17819	1.92984	-2.30582	1	3	12	847	495	847	495
ORC4	67077	1.21115	-2.30582	1	3	12	2050	496	2050	496
RANBP3L	61702	4.15071	-2.30568	1	1	3	112	497	112	112
ZFP69	68454	4.14505	-2.30183	1	1	3	113	498	113	113
MFSD8	63552	0.683816	-2.30095	1	2	2	4167	499	4167	499
MFSD8	63550	0.582519	-2.30095	1	2	2	4796	500	4796	500
RNF207	70013	3.02825	-2.29614	1	2	3	259	501	259	259
RNF207	70015	0.977701	-2.29614	1	2	3	2824	502	2824	502
SLC6A17	4298	1.16214	-2.29523	1	2	3	2211	503	2211	503
SLC6A17	4300	0.976793	-2.29523	1	2	3	2827	504	2827	504
SNRPD3	25048	1.01838	-2.29432	1	2	3	2675	505	2674	505
SNRPD3	25049	0.976541	-2.29432	1	2	3	2830	506	2829	506
MADCAM1	59886	4.11548	-2.29422	1	1	3	115	507	115	115
C1orf87	62758	4.1022	-2.29047	1	1	3	116	508	116	116
WISP2	34049	1.35649	-2.2892	1	2	3	1703	509	1703	509
WISP2	34047	0.971986	-2.2892	1	2	3	2847	510	2846	510
LGR5	24444	4.10154	-2.28675	1	1	3	117	511	117	117
SLC9B2	66634	1.16181	-2.2841	1	2	3	2214	512	2214	512
SLC9B2	66632	0.967334	-2.2841	1	2	3	2864	513	2864	513
RAB7A	35602	4.07195	-2.28306	1	2	3	118	514	118	118
CNTFR	29479	4.6794	-2.28198	1	1	5	71	515	71	71
CDH5	29367	1.37851	-2.28052	1	2	3	1643	516	1644	516
CDH5	29369	0.96378	-2.28052	1	2	3	2876	517	2876	517
MRPL28	39506	1.82312	-2.27992	1	2	3	978	518	978	518
MRPL28	39504	0.963474	-2.27992	1	2	3	2878	519	2878	519
TCEAL9	46845	4.04905	-2.2794	1	1	3	119	520	119	119
CGREF1	39810	0.860597	-2.27586	1	3	6	3267	521	3266	521
CGREF1	15510	0.694655	-2.27586	1	3	6	4103	522	4103	522
CGREF1	15511	0.611598	-2.27586	1	3	6	4588	523	4588	523
GOT1L1	62839	4.04891	-2.27577	1	2	3	120	524	120	120
FN3KRP	54338	1.09954	-2.26928	1	2	3	2416	525	2412	525
FN3KRP	54336	0.955331	-2.26928	1	2	3	2914	526	2914	526
ZMYM4	36599	3.95862	-2.26861	1	1	3	122	527	122	122
TP73	19876	4.16993	-2.26281	1	4	9	110	528	110	110
TP73	19878	0.803603	-2.26281	1	4	9	3507	529	3507	529
TP73	19877	0.445944	-2.26281	1	4	9	5810	530	5810	530
TP73	19875	0.421779	-2.26281	1	4	9	6031	531	6031	531
FLNC	10087	1.32193	-2.26226	1	2	3	1766	532	1765	532
FLNC	10086	0.948653	-2.26226	1	2	3	2938	533	2938	533
TRIM46	22398	4.91981	-2.26175	1	2	6	62	534	62	62
PRIMA1	66186	3.9393	-2.26156	1	1	3	124	535	124	124
RTL9	51347	1.42223	-2.25675	1	2	3	1560	536	1558	536
RTL9	51348	0.943416	-2.25675	1	2	3	2957	537	2956	537
CIAO3	53208	3.92069	-2.25462	1	1	3	126	538	126	126
PLEKHG5	23278	5.25514	-2.25142	1	4	22	46	539	46	46
PLEKHG5	23276	2.75256	-2.25142	1	4	22	346	540	346	346
DBN1	35069	2.05528	-2.25055	1	3	6	723	541	723	541
DBN1	35070	1.54516	-2.25055	1	3	6	1348	542	1348	542
MYL6B	30917	3.87639	-2.2478	1	1	3	128	543	128	128
TRIM72	3980	3.87488	-2.24442	1	1	3	129	544	129	129
FAM25C	11963	3.34619	-2.2431	1	1	2	194	545	194	194
OR52K2	3291	3.86603	-2.24107	1	1	3	130	546	130	130
EEF1E1	11460	3.8635	-2.23775	1	1	3	131	547	131	131
NDUFAF8	8094	3.8378	-2.23119	1	1	3	133	548	133	133
ABLIM1	40127	4.76411	-2.22814	1	1	6	67	549	67	67
LDHB	30566	0.758992	-2.22662	1	3	5	3730	550	3731	550
LDHB	30565	0.448791	-2.22662	1	3	5	5782	551	5782	551
LDHB	30564	0.429684	-2.22662	1	3	5	5964	552	5964	552
SLC25A27	19780	3.83164	-2.22472	1	1	3	135	553	135	135
CCDC148	60879	3.82116	-2.22152	1	1	3	136	554	136	136
MRPL45	24702	1.3744	-2.21662	1	2	3	1655	555	1655	555
MRPL45	24701	0.904652	-2.21662	1	2	3	3099	556	3099	556
PAEP	31152	3.78627	-2.21519	1	1	3	138	557	138	138
LGALS8	69210	2.44018	-2.21219	1	2	9	484	558	484	484
LGALS8	39650	1.86507	-2.21219	1	2	9	914	559	913	559
PNMA5	9037	3.08558	-2.20947	1	3	6	249	560	249	249
PNMA5	17459	1.4416	-2.20947	1	3	6	1522	561	1522	561
PNMA5	17457	0.573558	-2.20947	1	3	6	4842	562	4842	562
PTPN1	31724	3.77027	-2.20895	1	1	3	140	563	140	140
BAHD1	44540	1.32193	-2.20566	1	2	3	1771	564	1766	564
BAHD1	44542	0.893085	-2.20566	1	2	3	3139	565	3140	565
ANKRD17	68739	1.58496	-2.20302	1	2	6	1278	566	1261	566
ANKRD17	27018	1.49947	-2.20302	1	2	6	1426	567	1426	567
CDKN1B	34401	3.62027	-2.20294	1	2	3	156	568	156	156
CDKN1B	34403	0.890928	-2.20294	1	2	3	3149	569	3149	569
GML	29993	3.72565	-2.20281	1	1	3	142	570	142	142
PKIA	40357	3.7031	-2.19977	1	1	3	143	571	143	143
PRMT2	26917	1.20249	-2.19888	1	2	3	2076	572	2076	572
PRMT2	26915	0.886574	-2.19888	1	2	3	3164	573	3164	573
DOCK11	61420	3.22882	-2.19452	1	1	2	217	574	217	217
CYB5D2	21973	4.17359	-2.19286	1	2	4	109	575	109	109
NKIRAS1	50808	3.21888	-2.19252	1	1	2	218	576	218	218
MAPK3	9244	2.87765	-2.19188	1	2	3	309	577	309	309
MAPK3	9243	0.878694	-2.19188	1	2	3	3190	578	3190	578
HGFAC	28820	3.69559	-2.19077	1	1	3	146	579	146	146
TRIM6-TRIM34	2742	1.18624	-2.18879	1	2	2	2122	580	2122	580
TRIM6-TRIM34	2741	0.490986	-2.18879	1	2	2	5457	581	5457	581
MDP1	19377	3.65909	-2.18487	1	1	3	148	582	148	148
ANXA11	24805	2.07619	-2.18469	1	3	9	714	583	714	583
ANXA11	24808	0.950124	-2.18469	1	3	9	2933	584	2933	584
ANXA11	24811	0.90357	-2.18469	1	3	9	3104	585	3104	585
FGF8	58190	1.49881	-2.18255	1	2	6	1428	586	1428	586
FGF8	20176	1.48113	-2.18255	1	2	6	1461	587	1461	587
ZNF410	21026	3.64978	-2.18195	1	1	3	149	588	149	149
CCND1	59098	1.44057	-2.18176	1	2	3	1525	589	1523	589
CCND1	59099	0.869416	-2.18176	1	2	3	3228	590	3228	590
ZNF160	58358	3.64386	-2.17906	1	1	3	150	591	150	150
ATXN7L3	50697	1.28907	-2.17701	1	2	3	1865	592	1865	592
ATXN7L3	50696	0.866476	-2.17701	1	2	3	3246	593	3246	593
HACD3	47007	3.62924	-2.17332	1	1	3	152	594	152	152
PITRM1	20604	3.62824	-2.17047	1	1	3	153	595	153	153
OR56A1	2468	0.861236	-2.16889	1	2	3	3263	596	3263	596
OR56A1	2467	0.857981	-2.16889	1	2	3	3277	597	3277	597
AIMP1	35852	5.01147	-2.16607	1	1	8	58	598	58	58
SLC36A3	67092	1.43968	-2.16395	1	2	3	1528	599	1528	599
SLC36A3	67093	0.854352	-2.16395	1	2	3	3296	600	3296	600
PRODH2	52226	3.59562	-2.15654	1	1	3	158	601	158	158
SLC45A1	7382	1.57699	-2.15237	1	2	3	1287	602	1287	602
SLC45A1	7384	0.845584	-2.15237	1	2	3	3341	603	3341	603
PCSK2	19598	1.78905	-2.15218	1	3	5	1015	604	1015	604
PCSK2	19595	0.471306	-2.15218	1	3	5	5626	605	5625	605
PCSK2	19596	0.390641	-2.15218	1	3	5	6333	606	6333	606
CDK6	13423	1.51027	-2.15028	1	2	6	1405	607	1405	607
CDK6	13424	1.44294	-2.15028	1	2	6	1518	608	1518	608
STKLD1	64279	3.57949	-2.14839	1	1	3	161	609	161	161
PRDX6	36157	3.11201	-2.14724	1	1	2	242	610	242	242
RRAS2	17028	3.21822	-2.14519	1	3	11	219	611	219	219
RRAS2	9032	1.96523	-2.14519	1	3	11	802	612	803	612
PPP1R13L	40017	1.50357	-2.14308	1	3	6	1418	613	1418	613
PPP1R13L	12302	0.668961	-2.14308	1	3	6	4242	614	4242	614
PPP1R13L	40018	0.533824	-2.14308	1	3	6	5111	615	5111	615
OR2C3	68092	1.64981	-2.14271	1	2	3	1195	616	1195	616
OR2C3	68094	0.834941	-2.14271	1	2	3	3379	617	3378	617
ZNF501	61774	1.56635	-2.14034	1	2	2	1304	618	1303	618
ZNF501	61772	0.450661	-2.14034	1	2	2	5770	619	5770	619
TTC23	27430	1.99008	-2.1398	1	2	6	778	620	778	620
TTC23	27432	1.4341	-2.1398	1	2	6	1537	621	1537	621
CCDC85A	7457	0.922832	-2.13742	1	2	3	3031	622	3031	622
CCDC85A	7459	0.827684	-2.13742	1	2	3	3400	623	3400	623
GPR148	69962	1.51847	-2.13442	1	2	3	1398	624	1397	624
GPR148	69964	0.825321	-2.13442	1	2	3	3412	625	3412	625
KCND1	36318	1	-2.13392	1	2	3	2742	626	2724	626
KCND1	36319	0.824558	-2.13392	1	2	3	3414	627	3414	627
C1orf210	67311	1.27148	-2.13125	1	2	4	1903	628	1903	628
C1orf210	15236	1.09174	-2.13125	1	2	4	2439	629	2439	629
BRMS1L	56915	3.54131	-2.12995	1	1	3	168	630	168	168
ZBTB48	25033	2.05319	-2.12571	1	2	3	724	631	724	631
ZBTB48	25034	0.816136	-2.12571	1	2	3	3447	632	3447	632
ACTR3	37985	1.08558	-2.12524	1	3	6	2460	633	2460	633
ACTR3	37984	0.590851	-2.12524	1	3	6	4725	634	4725	634
ACTR3	24396	0.524267	-2.12524	1	3	6	5186	635	5186	635
SOD1	1062	1.58496	-2.12521	1	2	3	1260	636	1262	636
SOD1	1063	0.815321	-2.12521	1	2	3	3449	637	3449	637
AVL9	44777	3.53605	-2.12483	1	1	3	170	638	170	170
ANKRD7	50402	3.53145	-2.12228	1	1	3	171	639	171	171
LILRA2	28075	4.52356	-2.12002	1	1	6	86	640	86	86
EGLN3	52768	0.872244	-2.11806	1	2	3	3218	641	3218	641
EGLN3	52767	0.810339	-2.11806	1	2	3	3478	642	3478	642
RAX	42661	1.7176	-2.11513	1	2	3	1106	643	1106	643
RAX	42660	0.807355	-2.11513	1	2	3	3490	644	3484	644
GPR182	41227	3.49719	-2.11475	1	1	3	174	645	174	174
G6PC2	7850	3.49133	-2.11227	1	1	3	175	646	175	175
ISCA2	24137	3.48266	-2.1098	1	1	3	176	647	176	176
HIC1	8202	4.44564	-2.10518	1	2	6	89	648	89	89
XPNPEP2	33008	3.47641	-2.10491	1	1	3	178	649	178	178
PLOD2	2058	1.77103	-2.10154	1	2	3	1041	650	1041	650
PLOD2	2057	0.793997	-2.10154	1	2	3	3546	651	3546	651
MAN1C1	50869	1.1445	-2.1013	1	2	3	2263	652	2263	652
MAN1C1	50867	0.793877	-2.1013	1	2	3	3547	653	3547	653
SOCS5	61626	4.39232	-2.10034	1	2	6	90	654	90	90
CHADL	60653	3.45731	-2.10007	1	1	3	180	655	180	180
CABP7	67333	1.4021	-2.0989	1	2	3	1598	656	1597	656
CABP7	67332	0.792558	-2.0989	1	2	3	3557	657	3557	657
RASGRF1	13682	4.38026	-2.09556	1	3	6	91	658	91	91
PCSK7	35771	3.42951	-2.09528	1	1	3	182	659	182	182
MMP16	38449	0.927488	-2.09364	1	2	3	3017	660	3017	660
MMP16	38448	0.788496	-2.09364	1	2	3	3579	661	3576	661
CENPU	54358	3.42194	-2.09291	1	1	3	183	662	183	183
CACNA2D3	49375	1.14684	-2.09274	1	2	2	2255	663	2252	663
CACNA2D3	49373	0.415037	-2.09274	1	2	2	6095	664	6070	664
ARID2	63297	1.31626	-2.09203	1	2	2	1781	665	1781	665
ARID2	63295	0.415037	-2.09203	1	2	2	6100	666	6071	666
EIF3J	33782	2.97575	-2.09183	1	1	2	275	667	275	275
EIF5B	46077	3.42146	-2.09055	1	1	3	184	668	184	184
CCDC9	45762	0.822541	-2.09008	1	2	3	3422	669	3422	669
CCDC9	45763	0.7849	-2.09008	1	2	3	3594	670	3594	670
RAI2	52409	1.42884	-2.08771	1	2	3	1549	671	1548	671
RAI2	52410	0.783321	-2.08771	1	2	3	3604	672	3603	672
NR1I3	7108	2.19417	-2.08676	1	2	3	621	673	621	621
NR1I3	7110	0.782409	-2.08676	1	2	3	3608	674	3608	674
KIF5B	35343	2.95198	-2.08557	1	1	2	279	675	279	279
LIPH	61132	3.37904	-2.08123	1	1	3	188	676	188	188
CDC14B	7040	2.8625	-2.07859	1	2	6	312	677	312	312
CDC14B	7041	1.37529	-2.07859	1	2	6	1653	678	1653	678
CACNA1B	21419	3.36518	-2.07665	1	1	3	190	679	190	190
CYP1A1	1157	1.40956	-2.07539	1	2	2	1582	680	1582	680
CYP1A1	1158	0.402098	-2.07539	1	2	2	6218	681	6218	681
TOP3A	35559	0.973033	-2.07503	1	2	3	2843	682	2842	682
TOP3A	35558	0.773229	-2.07503	1	2	3	3658	683	3658	683
TRPV3	22891	3.35299	-2.07438	1	1	3	191	684	191	191
CSRP3	33153	2.93968	-2.07332	1	1	2	287	685	287	287
SPNS2	9819	3.35252	-2.07211	1	1	3	192	686	192	192
TSC22D1	67874	5.05424	-2.07149	1	2	12	56	687	56	56
TSC22D1	21418	1.96605	-2.07149	1	2	12	800	688	800	688
HSD3B7	12506	3.31536	-2.07131	1	2	3	199	689	199	199
HSD3B7	12505	0.770518	-2.07131	1	2	3	3674	690	3673	690
CCNB1	56386	3.34746	-2.06986	1	1	3	193	691	193	193
PDLIM2	52338	2.89605	-2.06647	1	2	6	305	692	305	305
PDLIM2	68073	1.36565	-2.06647	1	2	6	1677	693	1677	693
PRUNE1	52204	1.1375	-2.06645	1	2	3	2285	694	2283	694
PRUNE1	52203	0.767023	-2.06645	1	2	3	3695	695	3695	695
NHP2	48241	3.34239	-2.0654	1	1	3	195	696	195	195
KIAA1191	7261	3.33861	-2.06319	1	1	3	196	697	196	196
CEP126	51418	1.35967	-2.06254	1	2	3	1693	698	1693	698
CEP126	51416	0.76356	-2.06254	1	2	3	3712	699	3710	699
IL34	16764	1.11247	-2.06253	1	3	6	2367	700	2367	700
IL34	16761	0.617095	-2.06253	1	3	6	4562	701	4562	701
IL34	16763	0.490986	-2.06253	1	3	6	5459	702	5458	702
OPRPN	52214	0.958314	-2.06162	1	2	3	2898	703	2898	703
OPRPN	52213	0.76209	-2.06162	1	2	3	3716	704	3716	704
CLDN4	28369	2.36565	-2.06116	1	2	3	518	705	518	518
CLDN4	28367	0.76184	-2.06116	1	2	3	3718	706	3718	706
GNAS	59413	1.46778	-2.05994	1	3	8	1481	707	1481	707
GNAS	59412	1.10692	-2.05994	1	3	8	2383	708	2381	708
GNAS	7111	0.726435	-2.05994	1	3	8	3926	709	3925	709
SEMA3B	3736	1.15347	-2.05988	1	5	12	2232	710	2232	710
SEMA3B	27946	0.589912	-2.05988	1	5	12	4730	711	4730	711
SEMA3B	27950	0.508147	-2.05988	1	5	12	5309	712	5308	712
SEMA3B	27944	0.319501	-2.05988	1	5	12	6993	713	6993	713
SEMA3B	27942	0.230484	-2.05988	1	5	12	7975	714	7975	714
HTR1B	1900	1.04731	-2.0591	1	2	3	2569	715	2570	715
HTR1B	1902	0.759358	-2.0591	1	2	3	3727	716	3727	716
CCR10	47347	3.31657	-2.05879	1	2	3	198	717	198	198
FIGN	48733	2.91174	-2.05848	1	1	2	297	718	297	297
MCM4	38394	3.30933	-2.05228	1	1	3	201	719	201	201
PABPC1L	9817	3.30378	-2.04799	1	1	3	203	720	203	203
TRIB2	52365	1.42939	-2.04729	1	2	3	1547	721	1547	721
TRIB2	52364	0.752072	-2.04729	1	2	3	3779	722	3777	722
CCNA1	9308	1.75097	-2.04632	1	3	6	1072	723	1072	723
CCNA1	34127	0.745683	-2.04632	1	3	6	3820	724	3820	724
CCNA1	9307	0.483424	-2.04632	1	3	6	5532	725	5532	725
ETV4	7258	3.9083	-2.04527	1	4	9	127	726	127	127
ETV4	29817	0.969626	-2.04527	1	4	9	2859	727	2858	727
ETV4	23205	0.792767	-2.04527	1	4	9	3556	728	3556	728
ETV4	29819	0.32577	-2.04527	1	4	9	6933	729	6933	729
HNRNPF	8206	5.03983	-2.04423	1	2	17	57	730	57	57
HNRNPF	36288	2.25154	-2.04423	1	2	17	577	731	577	577
C5orf15	50665	3.2999	-2.04374	1	1	3	205	732	205	205
OR4N4	3441	3.29852	-2.04164	1	1	3	206	733	206	206
NSUN7	54467	3.29123	-2.03954	1	1	3	207	734	207	207
GRIK4	25672	2	-2.03944	1	3	8	769	735	766	735
GRIK4	43820	1.58496	-2.03944	1	3	8	1272	736	1263	736
PRB4	23152	1.71653	-2.03877	1	2	3	1110	737	1110	737
PRB4	23151	0.746006	-2.03877	1	2	3	3817	738	3817	738
PAK1	31164	2.87061	-2.03852	1	1	2	311	739	311	311
FBXO9	58567	1.16993	-2.03783	1	3	9	2188	740	2178	740
FBXO9	41989	0.95523	-2.03783	1	3	9	2916	741	2916	741
FBXO9	41990	0.803735	-2.03783	1	3	9	3506	742	3506	742
RFT1	58785	3.28609	-2.03745	1	1	3	208	743	208	208
IL15	64621	1.17616	-2.03632	1	2	3	2158	744	2158	744
IL15	64620	0.743819	-2.03632	1	2	3	3828	745	3828	745
CNPY4	63507	3.27633	-2.03538	1	1	3	209	746	209	209
TGM2	35547	1.88753	-2.03476	1	2	3	893	747	890	747
TGM2	35546	0.741467	-2.03476	1	2	3	3835	748	3835	748
EPC2	45793	2.85798	-2.03436	1	1	2	314	749	314	314
FAM167B	57434	3.27223	-2.03331	1	1	3	210	750	210	210
NCKAP1	69567	1.7227	-2.03277	1	2	3	1100	751	1100	751
NCKAP1	69568	0.739109	-2.03277	1	2	3	3844	752	3844	752
CDV3	25981	2.29278	-2.02976	1	2	6	554	753	554	554
CDV3	11067	1.33092	-2.02976	1	2	6	1752	754	1752	754
SLC26A9	60282	0.826281	-2.02703	1	2	3	3408	755	3408	755
SLC26A9	60283	0.736966	-2.02703	1	2	3	3870	756	3852	756
MYO16	44652	4.18822	-2.02547	1	2	6	107	757	107	107
ZDHHC7	48038	3.25376	-2.02514	1	1	3	214	758	214	214
CADM2	15765	0.798366	-2.02371	1	4	8	3527	759	3527	759
CADM2	15764	0.411195	-2.02371	1	4	8	6125	760	6125	760
CADM2	63799	0.40024	-2.02371	1	4	8	6240	761	6240	761
CADM2	15766	0.221492	-2.02371	1	4	8	8079	762	8079	762
NAT8L	66551	3.2384	-2.02312	1	1	3	215	763	215	215
NCAPD2	44348	1.28264	-2.01805	1	2	3	1880	764	1880	764
NCAPD2	44347	0.728698	-2.01805	1	2	3	3911	765	3909	765
BNIP2	34938	3.20575	-2.01317	1	1	3	220	766	220	220
MORN1	54803	3.20318	-2.01121	1	1	3	221	767	221	221
COL4A2	29490	2.04439	-2.01068	1	2	3	732	768	732	732
COL4A2	29489	0.723616	-2.01068	1	2	3	3945	769	3945	769
KCNK10	52079	4.64651	-2.00971	1	2	9	74	770	74	74
KRAS	36336	0.563694	-2.0095	1	2	2	4901	771	4901	771
KRAS	36337	0.349008	-2.0095	1	2	2	6708	772	6707	772
P3H4	39565	3.20062	-2.00731	1	1	3	223	773	223	223
DLL1	37774	3.19771	-2.00537	1	1	3	224	774	224	224
C9orf135	4355	3.19014	-2.00344	1	1	3	225	775	225	225
TMEM63B	49425	1.56635	-2.00317	1	2	3	1303	776	1304	776
TMEM63B	49424	0.716207	-2.00317	1	2	3	3980	777	3978	777
NCK2	33403	1.05344	-2.00288	1	3	6	2548	778	2547	778
NCK2	33404	0.567685	-2.00288	1	3	6	4871	779	4871	779
NCK2	3141	0.456065	-2.00288	1	3	6	5733	780	5733	780
TMEM214	7929	0.941247	-2.00253	1	2	3	2968	781	2968	781
TMEM214	7931	0.715185	-2.00253	1	2	3	3983	782	3983	782
BRF2	49187	1.97863	-2.00167	1	2	3	790	783	790	783
BRF2	49188	0.715023	-2.00167	1	2	3	3987	784	3986	784
CCDC71L	65811	3.18803	-2.00153	1	1	3	226	785	226	226
SLC39A10	9985	2.51148	-1.99877	1	3	6	441	786	441	441
SLC39A10	9983	1.30279	-1.99877	1	3	6	1818	787	1818	787
LYL1	37697	2.15704	-1.99805	1	2	3	641	788	641	641
LYL1	37699	0.712718	-1.99805	1	2	3	4004	789	4003	789
AGPAT2	39468	3.18053	-1.99771	1	2	3	228	790	228	228
GMPS	34034	2.84614	-1.99614	1	2	3	320	791	320	320
GMPS	34033	0.710493	-1.99614	1	2	3	4013	792	4009	792
KLK1	30445	3.16551	-1.99393	1	1	3	230	793	230	230
SPO11	42176	2.75619	-1.99357	1	1	2	345	794	345	345
IQCE	63127	1.66033	-1.99318	1	2	3	1182	795	1182	795
IQCE	63125	0.708002	-1.99318	1	2	3	4027	796	4027	796
KIDINS220	51284	1.47393	-1.99254	1	2	3	1472	797	1472	797
KIDINS220	51283	0.707447	-1.99254	1	2	3	4030	798	4030	798
GOLPH3L	48926	3.16062	-1.99018	1	1	3	232	799	232	232
PGPEP1L	15824	1.22529	-1.98955	1	2	4	2005	800	2005	800
PGPEP1L	9004	0.962386	-1.98955	1	2	4	2884	801	2884	801
ZNF540	63214	1.43911	-1.98939	1	3	6	1529	802	1529	802
ZNF540	16554	0.707004	-1.98939	1	3	6	4035	803	4035	803
ZNF540	63213	0.447459	-1.98939	1	3	6	5797	804	5793	804
SLC35C2	46160	3.15476	-1.98647	1	1	3	234	805	234	234
NSUN4	68858	1.32193	-1.98646	1	3	6	1775	806	1767	806
NSUN4	22094	0.935205	-1.98646	1	3	6	2987	807	2987	807
NSUN4	68857	0.445875	-1.98646	1	3	6	5811	808	5811	808
ZDBF2	51659	0.972519	-1.98312	1	3	6	2844	809	2844	809
ZDBF2	26511	0.695145	-1.98312	1	3	6	4098	810	4097	810
ZDBF2	26512	0.443769	-1.98312	1	3	6	5827	811	5827	811
BRINP2	52086	1.38003	-1.98247	1	2	3	1640	812	1640	812
BRINP2	52087	0.70044	-1.98247	1	2	3	4078	813	4067	813
NFE2	11663	2.93213	-1.9819	1	2	6	291	814	291	291
NFE2	11664	1.29177	-1.9819	1	2	6	1855	815	1855	815
TNFRSF14	33922	1.31112	-1.98185	1	2	3	1798	816	1798	816
TNFRSF14	33920	0.699876	-1.98185	1	2	3	4081	817	4081	817
FBN2	29847	2.1021	-1.98143	1	2	3	694	818	694	694
FBN2	29849	0.699341	-1.98143	1	2	3	4083	819	4083	819
CMTM2	61462	0.710493	-1.98122	1	2	3	4016	820	4010	820
CMTM2	61460	0.699046	-1.98122	1	2	3	4084	821	4084	821
PCSK9	65546	3.14598	-1.97913	1	1	3	238	822	238	238
DUSP14	40769	2.3356	-1.9781	1	2	3	530	823	530	530
DUSP14	40770	0.695145	-1.9781	1	2	3	4099	824	4098	824
ATP23	58340	3.12394	-1.97551	1	1	3	240	825	240	240
TAF1D	53936	0.518467	-1.97534	1	2	2	5230	826	5227	826
TAF1D	53938	0.321928	-1.97534	1	2	2	6977	827	6952	827
GSE1	11105	1.75743	-1.97378	1	3	6	1062	828	1062	828
GSE1	43806	0.830075	-1.97378	1	3	6	3394	829	3392	829
GSE1	11103	0.438573	-1.97378	1	3	6	5872	830	5872	830
CCR1	28348	0.704015	-1.97231	1	2	3	4052	831	4052	831
CCR1	28346	0.690672	-1.97231	1	2	3	4127	832	4125	832
SLC35B1	38198	3.10539	-1.96836	1	1	3	244	833	244	244
SNCG	32325	1.43296	-1.96554	1	2	3	1540	834	1540	834
SNCG	32324	0.685364	-1.96554	1	2	3	4160	835	4160	835
S100A7A	65929	0.768674	-1.96534	1	2	3	3686	836	3682	836
S100A7A	65930	0.685303	-1.96534	1	2	3	4161	837	4161	837
MEN1	542	4.54164	-1.96533	1	2	9	82	838	82	82
RASGEF1A	26051	3.9432	-1.96521	1	2	6	123	839	123	123
PHLDB2	62192	2.4842	-1.96468	1	4	9	459	840	459	459
PHLDB2	11079	0.986579	-1.96468	1	4	9	2802	841	2802	841
PHLDB2	62194	0.558232	-1.96468	1	4	9	4941	842	4941	842
PHLDB2	11076	0.290677	-1.96468	1	4	9	7305	843	7305	843
UQCRHL	8108	1.54528	-1.96371	1	2	3	1347	844	1347	844
UQCRHL	8109	0.683526	-1.96371	1	2	3	4169	845	4168	845
AGO2	15129	1.42884	-1.96269	1	2	3	1548	846	1549	846
AGO2	15127	0.681824	-1.96269	1	2	3	4174	847	4173	847
SUCLG1	33986	1.17911	-1.96065	1	2	3	2144	848	2144	848
SUCLG1	33988	0.68054	-1.96065	1	2	3	4184	849	4183	849
ARID3B	39586	0.922278	-1.9566	1	2	3	3033	850	3033	850
ARID3B	39587	0.678072	-1.9566	1	2	3	4204	851	4193	851
CLIC5	9503	3.59053	-1.95614	1	3	6	160	852	160	160
CLIC5	22018	0.447969	-1.95614	1	3	6	5789	853	5789	853
CLIC5	9504	0.43024	-1.95614	1	3	6	5958	854	5957	854
ACHE	1488	1.59972	-1.95528	1	2	6	1246	855	1246	855
ACHE	1490	1.26573	-1.95528	1	2	6	1915	856	1915	856
TRPM4	18357	3.06965	-1.9544	1	1	3	252	857	252	252
CDSN	23258	0.847997	-1.95418	1	2	3	3323	858	3321	858
CDSN	23259	0.6746	-1.95418	1	2	3	4216	859	4216	859
XAGE3	60014	2.62422	-1.9531	1	2	6	389	860	389	389
XAGE3	59913	1.26213	-1.9531	1	2	6	1920	861	1920	861
EI24	27972	1.88753	-1.95256	1	2	3	892	862	891	862
EI24	27970	0.671377	-1.95256	1	2	3	4224	863	4225	863
FPGT-TNNI3K	9375	0.886789	-1.95136	1	2	3	3163	864	3163	864
FPGT-TNNI3K	9377	0.670499	-1.95136	1	2	3	4230	865	4230	865
PDHX	33156	3.05978	-1.95098	1	1	3	254	866	254	254
NOTCH4	35423	0.778532	-1.94975	1	2	3	3625	867	3625	867
NOTCH4	35425	0.669851	-1.94975	1	2	3	4238	868	4234	868
RNASEH2C	56652	3.04999	-1.94928	1	1	3	255	869	255	255
BBS1	54400	3.03814	-1.94759	1	1	3	256	870	256	256
NXT2	49729	1.06413	-1.9463	1	4	9	2513	871	2508	871
NXT2	20770	1.00692	-1.9463	1	4	9	2707	872	2707	872
NXT2	20766	0.688056	-1.9463	1	4	9	4142	873	4139	873
NXT2	20768	0.282677	-1.9463	1	4	9	7393	874	7393	874
SCAMP5	17262	0.719612	-1.94515	1	2	3	3960	875	3960	875
SCAMP5	17260	0.665381	-1.94515	1	2	3	4261	876	4261	876
PHPT1	27230	3.0288	-1.94422	1	1	3	258	877	258	258
STK25	24121	2.074	-1.94339	1	4	9	716	878	716	716
STK25	25488	0.45042	-1.94339	1	4	9	5772	879	5772	879
STK25	25486	0.351472	-1.94339	1	4	9	6681	880	6680	880
STK25	24123	0.281413	-1.94339	1	4	9	7407	881	7406	881
MTCH2	43308	0.758992	-1.94078	1	2	3	3731	882	3732	882
MTCH2	43307	0.661831	-1.94078	1	2	3	4283	883	4282	883
UVRAG	32937	1.15528	-1.94018	1	2	3	2230	884	2228	884
UVRAG	32938	0.661094	-1.94018	1	2	3	4286	885	4286	885
TRIM43	60873	0.474539	-1.93997	1	2	2	5606	886	5606	886
TRIM43	60872	0.294183	-1.93997	1	2	2	7267	887	7267	887
ST5	61047	1.78083	-1.9394	1	3	9	1028	888	1028	888
ST5	70250	1.0199	-1.9394	1	3	9	2666	889	2666	889
ST5	37301	0.748128	-1.9394	1	3	9	3807	890	3807	890
SIGLEC8	43519	0.718229	-1.9382	1	2	3	3966	891	3966	891
SIGLEC8	43518	0.659925	-1.9382	1	2	3	4296	892	4296	892
NAMPT	38038	1.70769	-1.93761	1	2	3	1119	893	1119	893
NAMPT	38039	0.65966	-1.93761	1	2	3	4299	894	4299	894
MYH7	572	0.70732	-1.93643	1	2	3	4031	895	4031	895
MYH7	573	0.658963	-1.93643	1	2	3	4305	896	4305	896
MIGA2	57637	3.01755	-1.93591	1	1	3	263	897	263	263
CARMIL1	47861	2.10692	-1.93406	1	2	3	688	898	688	688
CARMIL1	47863	0.656698	-1.93406	1	2	3	4317	899	4317	899
RUFY3	10820	1.18677	-1.93359	1	3	6	2120	900	2120	900
RUFY3	10822	0.774933	-1.93359	1	3	6	3648	901	3648	901
RUFY3	5971	0.415037	-1.93359	1	3	6	6070	902	6072	902
SIGLEC14	8338	3.00946	-1.93264	1	2	3	265	903	265	265
GDA	20729	0.4975	-1.93151	1	3	5	5399	904	5396	904
GDA	20731	0.473201	-1.93151	1	3	5	5613	905	5613	905
GDA	20730	0.265461	-1.93151	1	3	5	7576	906	7576	906
RABL2A	42639	2.59418	-1.92842	1	1	2	401	907	401	401
NFYA	52382	0.724366	-1.92603	1	2	3	3938	908	3936	908
NFYA	52383	0.650486	-1.92603	1	2	3	4358	909	4358	909
FAM76A	63328	1.00833	-1.92506	1	2	3	2704	910	2704	910
FAM76A	63330	0.649313	-1.92506	1	2	3	4363	911	4363	911
DDX58	43247	2.71432	-1.92311	1	2	3	359	912	359	359
DDX58	43246	0.647862	-1.92311	1	2	3	4373	913	4373	913
GALNT3	35262	0.762249	-1.92214	1	2	3	3715	914	3715	914
GALNT3	35261	0.647119	-1.92214	1	2	3	4378	915	4378	915
DEXI	42773	2	-1.92195	1	2	3	770	916	767	767
DEXI	42772	0.646663	-1.92195	1	2	3	4379	917	4379	917
LRAT	35830	2.98244	-1.92136	1	1	3	272	918	272	272
FAM19A3	67588	1.66567	-1.92098	1	2	3	1175	919	1175	919
FAM19A3	67586	0.646363	-1.92098	1	2	3	4384	920	4380	920
ECH1	28552	1.19052	-1.91963	1	2	3	2104	921	2103	921
ECH1	28554	0.645504	-1.91963	1	2	3	4391	922	4391	922
NRF1	36392	3.80735	-1.91862	1	1	6	137	923	137	137
ADAMTS17	61001	2.97752	-1.91819	1	1	3	274	924	274	274
CGNL1	21778	1.08489	-1.91789	1	2	3	2463	925	2462	925
CGNL1	21777	0.643856	-1.91789	1	2	3	4400	926	4396	926
PDIA3	37074	2.97102	-1.91505	1	1	3	276	927	276	276
MFSD3	60551	1.3356	-1.91442	1	2	3	1741	928	1740	928
MFSD3	60552	0.640919	-1.91442	1	2	3	4418	929	4418	929
FBRSL1	12428	2.95487	-1.91348	1	1	3	277	930	277	277
CASC4	60534	0.746243	-1.90887	1	2	3	3816	931	3816	931
CASC4	60536	0.636625	-1.90887	1	2	3	4447	932	4447	932
B3GNT7	61931	2.94996	-1.90882	1	1	3	280	933	280	280
RCSD1	58788	1.37638	-1.9081	1	2	3	1651	934	1651	934
RCSD1	58786	0.635823	-1.9081	1	2	3	4451	935	4451	935
PCBP3	10717	0.802699	-1.90601	1	2	3	3509	936	3509	936
PCBP3	10716	0.63408	-1.90601	1	2	3	4462	937	4462	937
OBSL1	45246	2.02954	-1.90563	1	2	3	739	938	739	739
OBSL1	45247	0.633728	-1.90563	1	2	3	4464	939	4464	939
KLF14	60729	2.94753	-1.90421	1	1	3	283	940	283	283
RRAGD	52248	1.09954	-1.90373	1	2	3	2415	941	2413	941
RRAGD	52250	0.632268	-1.90373	1	2	3	4474	942	4472	942
FA2H	53976	0.96575	-1.90335	1	2	3	2869	943	2869	943
FA2H	53977	0.632268	-1.90335	1	2	3	4476	944	4473	944
HEPHL1	8386	2.94596	-1.90269	1	1	3	284	945	285	285
TCTE3	65493	1.926	-1.90138	1	1	1	851	946	849	849
SAC3D1	42422	2.94145	-1.89965	1	1	3	286	947	286	286
MTMR2	69122	0.783682	-1.89919	1	2	3	3602	948	3601	948
MTMR2	69121	0.629162	-1.89919	1	2	3	4498	949	4498	949
PURG	42542	3.52356	-1.899	1	2	5	172	950	172	172
PAX1	22644	2.15433	-1.89825	1	2	3	643	951	643	643
PAX1	22642	0.628031	-1.89825	1	2	3	4503	952	4500	952
OXNAD1	60460	0.858644	-1.89749	1	2	3	3276	953	3276	953
OXNAD1	60459	0.627191	-1.89749	1	2	3	4507	954	4507	954
8-Mar	61739	3.69722	-1.89709	1	1	6	144	955	144	144
UBE4A	19802	2.93695	-1.89664	1	1	3	288	956	288	288
JKAMP	47128	2.93423	-1.89365	1	1	3	290	957	290	290
PARP2	37460	1.00791	-1.89317	1	2	3	2706	958	2706	958
PARP2	37462	0.623852	-1.89317	1	2	3	4530	959	4529	959
G3BP1	68314	0.933573	-1.89149	1	2	3	2995	960	2995	960
G3BP1	68315	0.622299	-1.89149	1	2	3	4539	961	4539	961
ECD	41228	1.29956	-1.89	1	2	3	1831	962	1830	962
ECD	41230	0.621213	-1.89	1	2	3	4547	963	4547	963
ENTPD1	14904	1.1786	-1.88929	1	3	9	2148	964	2148	964
ENTPD1	14909	0.892171	-1.88929	1	3	9	3143	965	3143	965
ENTPD1	14907	0.7176	-1.88929	1	3	9	3971	966	3971	966
PPARA	36459	2.9245	-1.8892	1	1	3	293	967	293	293
LONRF3	5667	3.66054	-1.88818	1	1	6	147	968	147	147
ZCCHC10	47904	2.92376	-1.88772	1	1	3	294	969	294	294
GIGYF1	53260	2.91254	-1.88479	1	1	3	296	970	296	296
LRRFIP2	39237	4.2704	-1.88394	1	1	9	99	971	99	99
LIPT1	20061	1.80735	-1.88387	1	3	6	994	972	995	972
LIPT1	20059	0.910733	-1.88387	1	3	6	3083	973	3082	973
LIPT1	61887	0.392317	-1.88387	1	3	6	6325	974	6316	974
VEPH1	54343	1.65208	-1.88243	1	3	11	1192	975	1190	975
VEPH1	15831	1.37079	-1.88243	1	3	11	1665	976	1665	976
VEPH1	54342	0.874469	-1.88243	1	3	11	3208	977	3205	977
RECQL	57859	2.91045	-1.88188	1	2	3	298	978	298	298
RABAC1	39494	0.9801	-1.88072	1	2	3	2817	979	2817	979
RABAC1	39493	0.609766	-1.88072	1	2	3	4597	980	4597	980
C12orf66	62896	0.735711	-1.88054	1	2	3	3877	981	3877	981
C12orf66	62898	0.609685	-1.88054	1	2	3	4598	982	4598	982
MREG	48552	2.90689	-1.88043	1	1	3	299	983	299	299
POTED	65583	2.90689	-1.87899	1	1	3	300	984	300	300
CDK11B	28214	1.02554	-1.87777	1	2	3	2640	985	2640	985
CDK11B	28213	0.607683	-1.87777	1	2	3	4613	986	4611	986
TMEM8B	6751	1.70402	-1.87757	1	2	6	1125	987	1125	987
TMEM8B	6750	1.19176	-1.87757	1	2	6	2102	988	2102	988
MSR1	60763	2.90672	-1.87755	1	1	3	301	989	301	301
PLCD1	10930	3.62936	-1.87659	1	2	6	151	990	151	151
IL11RA	12512	2.90554	-1.87611	1	1	3	302	991	302	302
ZNF318	43317	0.888969	-1.87502	1	2	3	3157	992	3157	992
ZNF318	43315	0.605282	-1.87502	1	2	3	4628	993	4627	993
MGMT	30783	2.90323	-1.87468	1	1	3	303	994	303	303
EBI3	38056	0.748695	-1.87447	1	2	3	3803	995	3803	995
EBI3	38057	0.604591	-1.87447	1	2	3	4631	996	4631	996
PPP2R2C	20389	4.63015	-1.87396	1	1	12	76	997	76	76
GAR1	57915	0.675728	-1.87337	1	2	3	4213	998	4213	998
GAR1	57917	0.603699	-1.87337	1	2	3	4637	999	4637	999
FCRLA	17422	2.8997	-1.87326	1	1	3	304	1000	304	304
ANKLE1	24834	0.81794	-1.87319	1	2	3	3440	1001	3440	1001
ANKLE1	24835	0.603578	-1.87319	1	2	3	4638	1002	4638	1002
PRKRA	33636	4.25948	-1.87106	1	1	9	102	1003	102	102
CCDC77	10718	1.49634	-1.86984	1	3	6	1432	1004	1432	1004
CCDC77	10719	0.455883	-1.86984	1	3	6	5735	1005	5735	1005
CCDC77	10722	0.383329	-1.86984	1	3	6	6399	1006	6399	1006
MXRA7	4020	1.03477	-1.86972	1	2	3	2613	1007	2613	1007
MXRA7	4019	0.601451	-1.86972	1	2	3	4657	1008	4656	1008
ERF	39635	2.88264	-1.86901	1	1	3	307	1009	307	307
ZNF580	69794	1.44335	-1.86851	1	2	6	1517	1010	1517	1010
ZNF580	14789	1.18521	-1.86851	1	2	6	2125	1011	2125	1011
HLA-DPA1	58651	3.62433	-1.86809	1	1	6	154	1012	154	154
CCL15	57893	0.8024	-1.86591	1	2	3	3511	1013	3511	1013
CCL15	57892	0.597453	-1.86591	1	2	3	4678	1014	4678	1014
MCTP1	2607	3.62373	-1.8653	1	1	6	155	1015	155	155
MYL9	38781	2.47603	-1.86525	1	1	2	464	1016	464	464
PGA3	7266	0.68054	-1.8649	1	2	2	4183	1017	4184	1017
PGA3	7267	0.23417	-1.8649	1	2	2	7923	1018	7923	1018
TEX19	70099	2.87204	-1.86481	1	1	3	310	1019	310	310
IFNA2	1393	0.683526	-1.86374	1	2	3	4168	1020	4169	1020
IFNA2	1394	0.596313	-1.86374	1	2	3	4690	1021	4690	1021
DSP	35114	2.38082	-1.86301	1	2	3	511	1022	511	511
DSP	35113	0.595158	-1.86301	1	2	3	4694	1023	4694	1023
PAN2	10073	1.27338	-1.86121	1	3	6	1900	1024	1900	1024
PAN2	15552	0.547488	-1.86121	1	3	6	5029	1025	5029	1025
PAN2	15553	0.378512	-1.86121	1	3	6	6445	1026	6440	1026
SMARCA4	10453	1.6758	-1.86072	1	3	9	1159	1027	1159	1027
SMARCA4	10450	0.83757	-1.86072	1	3	9	3369	1028	3369	1028
SMARCA4	10452	0.70044	-1.86072	1	3	9	4068	1029	4068	1029
CEP44	6414	3.5989	-1.85976	1	1	6	157	1030	157	157
CEP295	58461	0.985786	-1.85923	1	2	3	2804	1031	2804	1031
CEP295	58459	0.592342	-1.85923	1	2	3	4715	1032	4715	1032
RBM46	24410	1.87101	-1.8586	1	3	6	908	1033	908	908
RBM46	24411	0.724366	-1.8586	1	3	6	3936	1034	3937	1034
RBM46	24408	0.376854	-1.8586	1	3	6	6459	1035	6459	1035
DHCR7	14854	2.22239	-1.85833	1	2	3	603	1036	603	603
DHCR7	14855	0.591784	-1.85833	1	2	3	4720	1037	4720	1037
GABRD	1810	1.47131	-1.85797	1	2	3	1474	1038	1474	1038
GABRD	1811	0.59136	-1.85797	1	2	3	4722	1039	4722	1039
SEL1L3	45030	2.85561	-1.85789	1	1	3	315	1040	315	315
TRPM7	47921	2.85261	-1.85652	1	1	3	316	1041	316	316
FAM3A	16318	0.257681	-1.85552	1	2	2	7675	1042	7675	1042
FAM3A	16320	0.226592	-1.85552	1	2	2	8009	1043	8009	1043
SCIMP	69788	0.646363	-1.85493	1	2	3	4385	1044	4381	1044
SCIMP	69787	0.587478	-1.85493	1	2	3	4739	1045	4739	1045
HIPK3	38013	4.19265	-1.85445	1	2	9	106	1046	106	106
NRCAM	18181	3.59487	-1.85429	1	1	6	159	1047	159	159
ZFP91	59044	2.84899	-1.85244	1	2	3	319	1048	319	319
MAP10	50261	2.84534	-1.84974	1	1	3	321	1049	321	321
TP63	33704	1.28011	-1.84879	1	2	6	1887	1050	1886	1050
TP63	33705	1.17212	-1.84879	1	2	6	2176	1051	2176	1051
POLR2J	39062	1.68875	-1.84869	1	2	3	1144	1052	1144	1052
POLR2J	39063	0.584963	-1.84869	1	2	3	4774	1053	4745	1053
DRAP1	39538	0.645569	-1.84852	1	2	3	4389	1054	4388	1054
DRAP1	39536	0.584963	-1.84852	1	2	3	4775	1055	4746	1055
PNPLA4	16687	3.564	-1.84622	1	1	6	162	1056	162	162
SLC39A1	24113	1.18561	-1.84617	1	4	15	2124	1057	2124	1057
SLC39A1	24108	0.74366	-1.84617	1	4	15	3830	1058	3829	1058
SLC39A1	24112	0.71477	-1.84617	1	4	15	3988	1059	3988	1059
SLC39A1	24106	0.633525	-1.84617	1	4	15	4466	1060	4466	1060
TMEM263	62510	1.45251	-1.84586	1	2	3	1505	1061	1504	1061
TMEM263	62508	0.584963	-1.84586	1	2	3	4790	1062	4747	1062
NUDT1	68787	3.78478	-1.84585	1	1	7	139	1063	139	139
SIM1	36534	2.83234	-1.84572	1	1	3	324	1064	324	324
SNAP91	22476	0.838249	-1.84525	1	4	9	3366	1065	3366	1065
SNAP91	22474	0.584963	-1.84525	1	4	9	4757	1066	4748	1066
SNAP91	22475	0.444733	-1.84525	1	4	9	5819	1067	5819	1067
SNAP91	22473	0.23567	-1.84525	1	4	9	7899	1068	7899	1068
MEGF11	57086	2.82273	-1.84439	1	2	3	325	1069	325	325
CDK3	22836	1	-1.84427	1	2	3	2730	1070	2725	1070
CDK3	22835	0.581642	-1.84427	1	2	3	4799	1071	4799	1071
ITGA6	7278	1.88753	-1.84374	1	2	3	889	1072	892	892
ITGA6	7279	0.580097	-1.84374	1	2	3	4802	1073	4802	1073
FBXL8	49330	2.81511	-1.84306	1	1	3	326	1074	326	326
TMEM246	56893	2.81435	-1.84173	1	1	3	327	1075	327	327
EFCAB7	57066	2.81076	-1.84041	1	2	3	328	1076	328	328
PTPRB	20368	1.24978	-1.8403	1	3	6	1948	1077	1948	1077
PTPRB	20367	0.739086	-1.8403	1	3	6	3845	1078	3845	1078
PTPRB	9232	0.365871	-1.8403	1	3	6	6558	1079	6558	1079
E2F7	69422	0.63743	-1.84004	1	2	3	4445	1080	4431	1080
E2F7	69423	0.576192	-1.84004	1	2	3	4823	1081	4822	1081
KIF5C	35345	1.31499	-1.83987	1	2	3	1788	1082	1788	1082
KIF5C	35346	0.57586	-1.83987	1	2	3	4824	1083	4824	1083
GPD2	937	2.59128	-1.83929	1	2	6	402	1084	402	402
GPD2	938	1.16559	-1.83929	1	2	6	2201	1085	2201	1085
ST3GAL2	40569	2.41895	-1.83901	1	1	2	493	1086	493	493
LTBR	30638	3.08893	-1.83892	1	1	4	247	1087	247	247
NEK6	15480	2.30365	-1.83785	1	2	15	548	1088	548	548
NEK6	15479	1.93452	-1.83785	1	2	15	842	1089	842	842
BMPR2	19777	1.18845	-1.83759	1	2	3	2112	1090	2112	1090
BMPR2	19778	0.574694	-1.83759	1	2	3	4837	1091	4836	1091
ARFRP1	11182	1.03726	-1.83681	1	2	5	2606	1092	2605	1092
ARFRP1	23340	1.0133	-1.83681	1	2	5	2694	1093	2694	1093
RNF10	44356	1.08746	-1.83654	1	2	3	2453	1094	2453	1094
RNF10	44355	0.573356	-1.83654	1	2	3	4843	1095	4843	1095
SNAI1	38549	0.584963	-1.83531	1	2	3	4773	1096	4749	1096
SNAI1	38550	0.572579	-1.83531	1	2	3	4850	1097	4850	1097
ACOT8	37423	2.80277	-1.83388	1	1	3	333	1098	333	333
BAP1	35639	2.40745	-1.83378	1	1	2	499	1099	499	499
MED25	55861	1.29956	-1.83305	1	2	3	1832	1100	1831	1100
MED25	55860	0.570795	-1.83305	1	2	3	4863	1101	4863	1101
PYGO2	60346	2.79647	-1.83258	1	1	3	334	1102	334	334
RNF26	56401	2.79481	-1.83129	1	1	3	335	1103	335	335
SEC62	32695	1.1964	-1.82992	1	2	3	2093	1104	2093	1104
SEC62	32696	0.5667	-1.82992	1	2	3	4881	1105	4881	1105
MAGOH	30695	2.79121	-1.82872	1	1	3	337	1106	337	337
ZMIZ2	65533	3.54114	-1.82796	1	1	6	169	1107	169	169
CFAP99	17965	2.38983	-1.82775	1	1	2	506	1108	506	506
SPRY3	38230	2.79008	-1.82616	1	1	3	339	1109	339	339
SUPV3L1	32515	2.18152	-1.82576	1	2	3	623	1110	623	623
SUPV3L1	32514	0.563429	-1.82576	1	2	3	4905	1111	4904	1111
GBP3	49136	2.78997	-1.82489	1	1	3	340	1112	340	340
ESPL1	41856	1.25376	-1.82301	1	2	3	1937	1113	1936	1113
ESPL1	41855	0.561427	-1.82301	1	2	3	4921	1114	4921	1114
LAMP3	43428	2.7733	-1.82235	1	1	3	342	1115	342	342
IFFO2	11836	2.76996	-1.82109	1	1	3	343	1116	343	343
TRAK1	23286	1.61667	-1.81966	1	3	9	1225	1117	1225	1117
TRAK1	44567	1.05209	-1.81966	1	3	9	2554	1118	2552	1118
TRAK1	23288	0.676212	-1.81966	1	3	9	4212	1119	4212	1119
INTS13	48896	2.41785	-1.81889	1	2	3	496	1120	496	496
INTS13	48897	0.557755	-1.81889	1	2	3	4945	1121	4945	1121
GPSM3	52830	3.51468	-1.81787	1	1	6	173	1122	173	173
SETD1A	44034	2.75055	-1.81608	1	1	3	347	1123	347	347
TAF1A	19601	2.75002	-1.81484	1	1	3	348	1124	348	348
FDXR	22849	1.54449	-1.81367	1	2	6	1349	1125	1349	1125
FDXR	22850	1.14212	-1.81367	1	2	6	2270	1126	2270	1126
OST4	11168	2.74284	-1.8136	1	1	3	349	1127	349	349
ZNF814	13080	2.74182	-1.81236	1	1	3	350	1128	350	350
SLC35D1	44925	1.32716	-1.81224	1	2	3	1759	1129	1759	1129
SLC35D1	44924	0.55285	-1.81224	1	2	3	4984	1130	4984	1130
LACC1	63836	1.37915	-1.81117	1	3	6	1641	1131	1641	1131
LACC1	63834	0.540568	-1.81117	1	3	6	5075	1132	5070	1132
LACC1	10343	0.347923	-1.81117	1	3	6	6719	1133	6719	1133
NPC1L1	42611	2.73647	-1.8099	1	1	3	352	1134	352	352
TPD52L3	58612	0.736966	-1.80784	1	2	3	3868	1135	3853	1135
TPD52L3	58613	0.550197	-1.80784	1	2	3	5010	1136	5008	1136
STRAP	41055	2.73061	-1.80745	1	1	3	354	1137	354	354
GCKR	28721	2.73026	-1.80623	1	1	3	355	1138	355	355
FOXB2	4780	2.72539	-1.80502	1	2	3	356	1139	356	356
OSGEPL1	53025	0.70044	-1.80396	1	2	3	4079	1140	4069	1140
OSGEPL1	53026	0.546949	-1.80396	1	2	3	5033	1141	5033	1141
ZNF749	5186	2.08406	-1.80346	1	2	3	706	1142	706	706
ZNF749	5188	0.546692	-1.80346	1	2	3	5036	1143	5036	1143
GOLGA6L10	15074	2.32193	-1.80283	1	1	2	536	1144	537	537
MATR3	49784	1.53788	-1.80278	1	2	6	1363	1145	1363	1145
MATR3	18223	1.13493	-1.80278	1	2	6	2300	1146	2300	1146
IL20	49769	2.72128	-1.8026	1	1	3	358	1147	358	358
PLA2G3	45954	1.22487	-1.80111	1	2	3	2008	1148	2007	1148
PLA2G3	45955	0.544321	-1.80111	1	2	3	5050	1149	5050	1149
DET1	48541	2.70526	-1.79899	1	1	3	361	1150	361	361
GPC3	15124	0.710493	-1.79776	1	2	3	4011	1151	4011	1151
GPC3	15126	0.540568	-1.79776	1	2	3	5070	1152	5071	1152
NTN1	35988	2.68966	-1.79542	1	1	3	364	1153	364	364
ASIC5	47534	1.16166	-1.79443	1	2	3	2216	1154	2216	1154
ASIC5	47535	0.537175	-1.79443	1	2	3	5090	1155	5090	1155
CASQ1	20571	2.67964	-1.79187	1	1	3	367	1156	367	367
C2CD2L	28118	2.67285	-1.78952	1	1	3	369	1157	369	369
MYPOP	4540	0.800967	-1.78897	1	2	3	3516	1158	3516	1158
MYPOP	4541	0.532733	-1.78897	1	2	3	5123	1159	5123	1159
BPHL	34943	1.18417	-1.7888	1	2	3	2131	1160	2131	1160
BPHL	34945	0.532733	-1.7888	1	2	3	5124	1161	5124	1161
JPT1	27422	2.00362	-1.78825	1	4	9	763	1162	763	763
JPT1	27421	0.696608	-1.78825	1	4	9	4092	1163	4093	1163
JPT1	46625	0.621371	-1.78825	1	4	9	4546	1164	4546	1164
JPT1	27423	0.208587	-1.78825	1	4	9	8202	1165	8201	1165
GADD45A	29666	2.66742	-1.78603	1	1	3	372	1166	372	372
UBE2Q1	47773	1.5025	-1.78567	1	2	3	1422	1167	1421	1167
UBE2Q1	47772	0.529921	-1.78567	1	2	3	5143	1168	5143	1168
TVP23A	7210	2.66297	-1.78487	1	1	3	373	1169	373	373
ITGA7	30331	3.38548	-1.7843	1	1	6	187	1170	187	187
MTHFD2	39957	2.66043	-1.78371	1	1	3	374	1171	374	374
ELAVL2	16371	1.8625	-1.78337	1	3	9	919	1172	919	919
ELAVL2	35159	0.722466	-1.78337	1	3	9	3950	1173	3950	1173
ELAVL2	16372	0.652077	-1.78337	1	3	9	4344	1174	4343	1174
PDK2	19445	1.10758	-1.7831	1	3	9	2379	1175	2379	1175
PDK2	19448	0.697971	-1.7831	1	3	9	4089	1176	4089	1176
PDK2	19447	0.652077	-1.7831	1	3	9	4345	1177	4344	1177
PRG3	38773	0.696931	-1.78125	1	2	3	4091	1178	4091	1178
PRG3	38772	0.526664	-1.78125	1	2	3	5170	1179	5170	1179
PWP2	36484	2.24236	-1.78108	1	2	3	588	1180	588	588
PWP2	36483	0.526629	-1.78108	1	2	3	5171	1181	5171	1181
TRAPPC5	65456	2.65683	-1.78026	1	1	3	377	1182	377	377
DHX15	28471	2.27399	-1.78004	1	1	2	565	1183	565	565
C9orf3	18009	3.3744	-1.77971	1	2	6	189	1184	189	189
SLC2A10	55605	2.65625	-1.77912	1	1	3	378	1185	378	378
SMAD2	38366	1.58496	-1.77894	1	2	5	1268	1186	1264	1186
SMAD2	38368	0.960829	-1.77894	1	2	5	2888	1187	2888	1187
BOC	58298	0.710493	-1.77831	1	2	3	4015	1188	4012	1188
BOC	58300	0.523773	-1.77831	1	2	3	5188	1189	5188	1189
PLS3	36446	1.47481	-1.7776	1	2	6	1471	1190	1471	1190
PLS3	36448	1.11056	-1.7776	1	2	6	2371	1191	2371	1191
YWHAH	33019	2.26303	-1.77623	1	1	2	570	1192	569	569
C11orf40	61435	2.64964	-1.7757	1	1	3	381	1193	381	381
FAAH2	65498	0.567041	-1.77522	1	2	3	4879	1194	4876	1194
FAAH2	65500	0.52132	-1.77522	1	2	3	5207	1195	5207	1195
HOXB2	30173	2.64429	-1.77344	1	1	3	383	1196	383	383
SLC38A5	58617	2.64251	-1.77232	1	1	3	384	1197	384	384
HIST1H4E	33322	1.87245	-1.77117	1	2	3	906	1198	906	906
HIST1H4E	33321	0.517848	-1.77117	1	2	3	5232	1199	5232	1199
1	65688	2.01224	-1.77069	1	2	3	757	1200	757	757
1	65690	0.517399	-1.77069	1	2	3	5235	1201	5235	1201
OGFOD3	65831	1.27009	-1.77036	1	2	3	1909	1202	1909	1202
OGFOD3	65829	0.517218	-1.77036	1	2	3	5237	1203	5237	1203
KRT19	30496	2.25096	-1.77021	1	1	2	578	1204	578	578
CDS2	33917	0.646363	-1.7673	1	2	3	4382	1205	4382	1205
CDS2	33919	0.514573	-1.7673	1	2	3	5256	1206	5249	1206
TESK1	39181	1.10613	-1.76714	1	2	3	2387	1207	2387	1207
TESK1	39180	0.514573	-1.76714	1	2	3	5257	1208	5250	1208
SLC39A4	25183	1.56294	-1.76617	1	4	9	1308	1209	1308	1209
SLC39A4	25182	0.625604	-1.76617	1	4	9	4514	1210	4513	1210
SLC39A4	48088	0.208814	-1.76617	1	4	9	8197	1211	8196	1211
SLC39A4	48090	0.197939	-1.76617	1	4	9	8323	1212	8323	1212
TTLL12	44929	2.24393	-1.765	1	1	2	585	1213	585	585
SCD5	5994	2.62092	-1.76452	1	1	3	391	1214	391	391
SMAD5	2277	2.61788	-1.76341	1	1	3	392	1215	392	392
CLEC2A	10826	2.61594	-1.76231	1	1	3	393	1216	393	393
DNAAF4	5761	1.51457	-1.76201	1	2	3	1401	1217	1402	1217
DNAAF4	5762	0.510463	-1.76201	1	2	3	5289	1218	5289	1218
NR1I2	52674	3.33424	-1.76183	1	2	6	197	1219	197	197
ZNF843	11913	0.884523	-1.7617	1	2	3	3171	1220	3170	1220
ZNF843	11914	0.510195	-1.7617	1	2	3	5291	1221	5290	1221
RADIL	48673	0.514573	-1.76154	1	2	3	5259	1222	5251	1222
RADIL	48672	0.510195	-1.76154	1	2	3	5292	1223	5291	1223
SDK2	13031	2.61349	-1.76121	1	1	3	394	1224	394	394
SGK3	5774	1.37346	-1.76102	1	3	8	1659	1225	1658	1225
SGK3	5773	1.31674	-1.76102	1	3	8	1779	1226	1779	1226
VGLL3	46664	2.23879	-1.7584	1	1	2	594	1227	594	594
JPH3	51128	2.60881	-1.75685	1	1	3	398	1228	398	398
MLLT1	38434	0.76356	-1.75565	1	2	3	3711	1229	3711	1229
MLLT1	38433	0.505891	-1.75565	1	2	3	5329	1230	5328	1230
ZNF280A	59642	1.15103	-1.75533	1	2	3	2240	1231	2240	1231
ZNF280A	59643	0.505736	-1.75533	1	2	3	5331	1232	5331	1232
FERD3L	63665	2.59503	-1.75469	1	1	3	400	1233	400	400
DDAH1	41558	1.69188	-1.75378	1	3	6	1142	1234	1141	1141
DDAH1	11082	0.339206	-1.75378	1	3	6	6807	1235	6805	1235
DDAH1	41557	0.314511	-1.75378	1	3	6	7049	1236	7048	1236
IKBKG	8704	1.58496	-1.75238	1	2	9	1261	1237	1265	1237
IKBKG	8705	1.40682	-1.75238	1	2	9	1588	1238	1588	1238
PSME1	25296	2.58496	-1.75146	1	1	3	403	1239	404	404
P4HB	2023	0.691207	-1.74996	1	2	3	4122	1240	4122	1240
P4HB	2022	0.501881	-1.74996	1	2	3	5365	1241	5365	1241
CLTCL1	29465	2.58496	-1.74933	1	1	3	405	1242	405	405
MLLT6	38438	2.58496	-1.74826	1	1	3	406	1243	406	406
SNTN	7717	1.48239	-1.74808	1	2	3	1459	1244	1459	1244
SNTN	7719	0.500205	-1.74808	1	2	3	5377	1245	5377	1245
WNT3	55549	0.669319	-1.74729	1	2	3	4239	1246	4239	1246
WNT3	55547	0.499571	-1.74729	1	2	3	5382	1247	5380	1247
DYNLRB2	59990	2.58496	-1.7472	1	2	3	407	1248	407	407
BTBD11	4999	0.497234	-1.74669	1	3	6	5405	1249	5405	1249
BTBD11	5133	0.353808	-1.74669	1	3	6	6658	1250	6658	1250
BTBD11	5131	0.309519	-1.74669	1	3	6	7091	1251	7091	1251
FAM228A	6549	0.827163	-1.74651	1	2	3	3403	1252	3403	1252
FAM228A	6551	0.49891	-1.74651	1	2	3	5387	1253	5387	1253
RNASE7	57308	2.58005	-1.74614	1	1	3	408	1254	408	408
NPW	8570	0.50564	-1.74494	1	2	3	5332	1255	5332	1255
NPW	8569	0.4975	-1.74494	1	2	3	5397	1256	5397	1256
MAGI1	45642	1.21818	-1.744	1	2	3	2030	1257	2030	1257
MAGI1	45641	0.4975	-1.744	1	2	3	5403	1258	5398	1258
COL27A1	57804	1.17754	-1.74385	1	2	3	2152	1259	2152	1259
COL27A1	57802	0.4975	-1.74385	1	2	3	5404	1260	5399	1260
MAVS	51302	0.572965	-1.74182	1	2	3	4848	1261	4848	1261
MAVS	51301	0.495825	-1.74182	1	2	3	5417	1262	5417	1262
TMEM212	15039	2.56229	-1.74088	1	1	3	413	1263	413	413
RPRD1A	48906	1.30146	-1.74042	1	2	3	1825	1264	1824	1264
RPRD1A	48905	0.494765	-1.74042	1	2	3	5426	1265	5422	1265
BEST4	63935	1.67303	-1.74026	1	2	3	1166	1266	1166	1166
BEST4	63934	0.494765	-1.74026	1	2	3	5427	1267	5423	1267
LTK	69733	2.5615	-1.73984	1	1	3	414	1268	414	414
DENND2C	68366	2.55853	-1.7388	1	2	3	415	1269	415	415
RBBP6	40537	1.58496	-1.73762	1	2	3	1271	1270	1266	1266
RBBP6	40535	0.492598	-1.73762	1	2	3	5444	1271	5443	1271
SMCHD1	45213	0.640458	-1.73747	1	2	3	4423	1272	4422	1272
SMCHD1	45215	0.492396	-1.73747	1	2	3	5445	1273	5445	1273
HES5	4345	0.662004	-1.737	1	2	3	4279	1274	4279	1274
HES5	4343	0.492205	-1.737	1	2	3	5448	1275	5448	1275
RELL1	8036	2.54941	-1.73569	1	1	3	418	1276	418	418
PA2G4	38966	0.811238	-1.73499	1	2	3	3470	1277	3471	1277
PA2G4	38968	0.490986	-1.73499	1	2	3	5461	1278	5459	1278
RTP5	65351	0.881819	-1.73345	1	2	3	3178	1279	3178	1279
RTP5	65349	0.490326	-1.73345	1	2	3	5471	1280	5466	1280
EIF4EBP2	34474	0.905237	-1.73268	1	2	3	3094	1281	3094	1281
EIF4EBP2	34473	0.489385	-1.73268	1	2	3	5476	1282	5476	1282
CYBRD1	22616	1.4458	-1.73256	1	2	5	1515	1283	1515	1283
CYBRD1	54789	0.917538	-1.73256	1	2	5	3054	1284	3053	1284
MRPL17	52744	1.68434	-1.73237	1	2	3	1149	1285	1149	1149
MRPL17	52743	0.489204	-1.73237	1	2	3	5478	1286	5478	1286
WDR5	58714	3.26303	-1.73224	1	2	6	211	1287	211	211
OR51T1	3248	2.53985	-1.73158	1	1	3	422	1288	422	422
GRB10	2318	3.75489	-1.73144	1	1	9	141	1289	141	141
ZNF716	14196	1.14617	-1.73114	1	2	3	2258	1290	2258	1290
ZNF716	14197	0.4885	-1.73114	1	2	3	5486	1291	5486	1291
LYPLA2	41215	2.53538	-1.73056	1	1	3	423	1292	423	423
MFSD10	9663	1.18763	-1.73052	1	2	6	2114	1293	2115	1293
MFSD10	9664	1.06413	-1.73052	1	2	6	2510	1294	2509	1294
CPLX1	39990	2.16993	-1.73023	1	1	2	634	1295	635	635
NFXL1	24995	3.25997	-1.7302	1	3	6	212	1296	212	212
PDZRN4	42581	2.14577	-1.73019	1	2	6	652	1297	652	652
PDZRN4	15116	1.06413	-1.73019	1	2	6	2511	1298	2510	1298
TBX22	9240	2.11247	-1.73015	1	3	6	683	1299	683	683
TBX22	47505	0.475128	-1.73015	1	3	6	5602	1300	5602	1300
TBX22	9241	0.29956	-1.73015	1	3	6	7190	1301	7190	1301
RHOBTB3	44420	1.37851	-1.7296	1	2	3	1645	1302	1645	1302
RHOBTB3	44419	0.486739	-1.7296	1	2	3	5496	1303	5496	1303
PSAPL1	8025	2.11111	-1.72883	1	2	3	685	1304	685	685
PSAPL1	8027	0.485427	-1.72883	1	2	3	5501	1305	5500	1305
ZNF667	52817	2.53172	-1.72852	1	1	3	425	1306	425	425
CD79A	29348	1.29546	-1.72791	1	2	3	1843	1307	1842	1307
CD79A	29347	0.485427	-1.72791	1	2	3	5507	1308	5501	1308
SNF8	41179	2.52853	-1.72751	1	1	3	426	1309	426	426
SMAD6	37705	0.627554	-1.7273	1	2	3	4506	1310	4506	1310
SMAD6	37704	0.485427	-1.7273	1	2	3	5511	1311	5502	1311
FAM76B	61438	0.811444	-1.72546	1	2	3	3469	1312	3469	1312
FAM76B	61437	0.485427	-1.72546	1	2	3	5523	1313	5503	1313
NME9	66240	0.823122	-1.7247	1	2	3	3420	1314	3419	1314
NME9	66239	0.4842	-1.7247	1	2	3	5528	1315	5528	1315
CUX1	19738	0.960472	-1.72221	1	3	7	2889	1316	2889	1316
CUX1	66863	0.548893	-1.72221	1	3	7	5021	1317	5021	1317
CUX1	66862	0.417018	-1.72221	1	3	7	6060	1318	6060	1318
IL27	62137	2.52118	-1.72147	1	1	3	432	1319	432	432
MIXL1	56326	0.776675	-1.72135	1	2	3	3639	1320	3639	1320
MIXL1	56324	0.481533	-1.72135	1	2	3	5550	1321	5550	1321
EPCAM	30665	0.766636	-1.72105	1	2	3	3698	1322	3698	1322
EPCAM	30667	0.481127	-1.72105	1	2	3	5552	1323	5551	1323
CNPPD1	45883	0.918617	-1.72089	1	2	3	3051	1324	3051	1324
CNPPD1	45884	0.481127	-1.72089	1	2	3	5553	1325	5552	1325
FAM86B1	7920	2.51954	-1.71948	1	2	3	434	1326	434	434
TPH1	34648	2.51785	-1.71848	1	1	3	435	1327	435	435
SPACA7	61956	2.51517	-1.71749	1	1	3	436	1328	436	436
EGR1	29762	0.880648	-1.71726	1	2	3	3184	1329	3184	1329
EGR1	29761	0.477854	-1.71726	1	2	3	5577	1330	5577	1330
DNAJA4	49605	3.55735	-1.71703	1	3	8	164	1331	164	164
PANX1	45369	0.623437	-1.7168	1	2	3	4534	1332	4533	1332
PANX1	45370	0.477579	-1.7168	1	2	3	5580	1333	5580	1333
SEC16A	24301	1.59395	-1.71485	1	2	5	1254	1334	1254	1254
SEC16A	24302	0.899368	-1.71485	1	2	5	3120	1335	3120	1335
VEZF1	40988	2.51457	-1.71454	1	1	3	439	1336	438	438
NSD3	53588	2.51428	-1.71355	1	2	3	440	1337	440	440
MYRF	42392	2.14622	-1.71288	1	3	6	651	1338	651	651
MYRF	42394	0.477047	-1.71288	1	3	6	5586	1339	5585	1339
MYRF	42393	0.291956	-1.71288	1	3	6	7295	1340	7295	1340
SPINK9	6472	2.5025	-1.71062	1	1	3	443	1341	444	444
H6PD	34862	3.20163	-1.71035	1	2	6	222	1342	222	222
CTBS	35057	1.2559	-1.70913	1	2	3	1932	1343	1932	1343
CTBS	35058	0.470179	-1.70913	1	2	3	5631	1344	5631	1344
RPL22	2170	0.598956	-1.70853	1	2	3	4668	1345	4668	1345
RPL22	2172	0.469485	-1.70853	1	2	3	5635	1346	5635	1346
MGST3	35361	2.50007	-1.70771	1	1	3	446	1347	446	446
PYGB	31795	0.822002	-1.70763	1	2	3	3426	1348	3426	1348
PYGB	31796	0.469485	-1.70763	1	2	3	5641	1349	5636	1349
ZFPL1	40262	2.49947	-1.70674	1	1	3	447	1350	447	447
UBTF	7020	3	-1.70602	1	2	5	269	1351	268	268
FANCL	9609	1.95744	-1.70524	1	2	3	816	1352	816	816
FANCL	9608	0.46682	-1.70524	1	2	3	5657	1353	5657	1353
2	37352	2.49354	-1.70482	1	2	3	449	1354	449	449
ZNF772	5248	2.49304	-1.70386	1	1	3	450	1355	450	450
ERI2	59569	2.48938	-1.7029	1	1	3	451	1356	451	451
ZNF559	19649	1.05911	-1.70115	1	2	6	2527	1357	2527	1357
ZNF559	19647	1.03797	-1.70115	1	2	6	2601	1358	2601	1358
ZNF750	54517	2.48727	-1.70099	1	1	3	453	1359	453	453
SERPINA10	46628	3.18286	-1.70075	1	1	6	227	1360	227	227
CLEC10A	39314	2.47735	-1.70019	1	2	3	462	1361	462	462
CLEC10A	39316	0.46218	-1.70019	1	2	3	5691	1362	5691	1362
ZNF785	62934	1.31578	-1.70005	1	2	3	1785	1363	1785	1363
ZNF785	62935	0.461968	-1.70005	1	2	3	5692	1364	5692	1364
OR5B21	3411	2.48579	-1.69909	1	1	3	455	1365	455	455
RNASEL	52020	2.4848	-1.69814	1	1	3	456	1366	456	456
ZBED2	54129	2.48476	-1.6972	1	1	3	457	1367	457	457
ATP5MF	6094	2.48446	-1.69626	1	1	3	458	1368	458	458
ASNA1	34920	1.53797	-1.69591	1	2	3	1362	1369	1362	1362
ASNA1	34921	0.458627	-1.69591	1	2	3	5720	1370	5720	1370
HIST2H3C	51884	1.16993	-1.69517	1	2	3	2187	1371	2179	1371
HIST2H3C	51886	0.457755	-1.69517	1	2	3	5725	1372	5725	1372
RNF185	62520	2.48113	-1.69438	1	1	3	460	1373	460	460
DMXL1	37516	2.47853	-1.69344	1	1	3	461	1374	461	461
CNR1	58213	3.16338	-1.69323	1	1	6	231	1375	231	231
FCN2	45987	1.53842	-1.69311	1	2	3	1361	1376	1361	1361
FCN2	45989	0.455679	-1.69311	1	2	3	5739	1377	5737	1377
SIX6	41404	1.72866	-1.69121	1	2	3	1097	1378	1097	1097
SIX6	41406	0.453512	-1.69121	1	2	3	5752	1379	5752	1379
IP6K1	20932	1.97575	-1.69077	1	2	6	792	1380	792	792
IP6K1	20931	1.02748	-1.69077	1	2	6	2634	1381	2634	1381
LEPROTL1	10295	2.4731	-1.68971	1	1	3	465	1382	465	465
PPDPF	53965	1.13898	-1.6896	1	2	3	2279	1383	2279	1383
PPDPF	53964	0.451696	-1.6896	1	2	3	5763	1384	5762	1384
KCNJ1	64321	3.15501	-1.68952	1	2	6	233	1385	233	233
GDI1	28738	2.47019	-1.68786	1	1	3	467	1386	467	467
GNS	30016	2.46949	-1.68694	1	1	3	468	1387	468	468
ABCB9	21060	2.46395	-1.6851	1	1	3	470	1388	470	470
REXO1	51195	2.46165	-1.68418	1	1	3	471	1389	471	471
SLC23A2	69351	3.14749	-1.68401	1	1	6	236	1390	236	236
LHFPL2	38111	0.860597	-1.68334	1	2	3	3266	1391	3267	1391
LHFPL2	38112	0.446256	-1.68334	1	2	3	5806	1392	5804	1392
CDK18	70166	0.834102	-1.6829	1	2	3	3381	1393	3381	1393
CDK18	70168	0.446064	-1.6829	1	2	3	5809	1394	5807	1394
MSLN	42634	3.14684	-1.68219	1	1	6	237	1395	237	237
RORB	40544	2.45464	-1.68145	1	1	3	474	1396	474	474
ZNF624	51394	2.45422	-1.68054	1	1	3	475	1397	475	475
HNRNPA1	30156	2.45396	-1.67963	1	1	3	476	1398	476	476
ADCY4	61129	1.68422	-1.67957	1	2	3	1151	1399	1150	1150
ADCY4	61127	0.443607	-1.67957	1	2	3	5832	1400	5828	1400
ZNF184	40998	0.652077	-1.67885	1	2	3	4349	1401	4345	1401
ZNF184	40997	0.442943	-1.67885	1	2	3	5837	1402	5836	1402
EPS8L1	60018	3.1375	-1.67857	1	2	6	239	1403	239	239
NUP210	54911	2.4437	-1.67856	1	2	3	483	1404	483	483
NUP210	54913	0.442943	-1.67856	1	2	3	5839	1405	5837	1405
PYCR3	53626	2.45239	-1.67782	1	1	3	478	1406	478	478
ANGPTL7	52053	0.648015	-1.67755	1	2	3	4371	1407	4371	1407
ANGPTL7	52055	0.441705	-1.67755	1	2	3	5846	1408	5846	1408
NCBP1	30947	2.45066	-1.67692	1	1	3	479	1409	479	479
CPSF2	47574	2.44904	-1.67602	1	1	3	480	1410	480	480
TRIM2	10655	3.12083	-1.67499	1	1	6	241	1411	241	241
DEFB108B	2575	2.4456	-1.67423	1	1	3	482	1412	482	482
THOP1	32665	0.68896	-1.67253	1	2	3	4137	1413	4137	1413
THOP1	32667	0.437809	-1.67253	1	2	3	5881	1414	5881	1414
DECR2	51143	1.18442	-1.67195	1	2	3	2129	1415	2128	1415
DECR2	51144	0.437686	-1.67195	1	2	3	5885	1416	5884	1416
AGBL2	54663	1.22239	-1.67138	1	2	3	2020	1417	2011	1417
AGBL2	54665	0.437156	-1.67138	1	2	3	5889	1418	5889	1418
CEP170B	44646	1.81139	-1.67095	1	2	3	992	1419	992	992
CEP170B	44645	0.436864	-1.67095	1	2	3	5892	1420	5891	1420
ST8SIA5	42436	2.43376	-1.67067	1	1	3	486	1421	486	486
SAMM50	45395	2.04793	-1.66989	1	1	2	729	1422	729	729
DENND4C	48442	1.55297	-1.66981	1	2	3	1333	1423	1333	1333
DENND4C	48444	0.436099	-1.66981	1	2	3	5900	1424	5898	1424
ARMC5	27520	1.81669	-1.66951	1	2	6	987	1425	987	987
ARMC5	27518	1.0091	-1.66951	1	2	6	2703	1426	2703	1426
EPAS1	28631	1.4867	-1.66875	1	1	1	1454	1427	1454	1427
KDM4C	14143	1.26579	-1.66738	1	2	6	1914	1428	1914	1428
KDM4C	14138	1.00581	-1.66738	1	2	6	2710	1429	2710	1429
GPR160	43370	1.39759	-1.66696	1	2	3	1602	1430	1602	1430
GPR160	43371	0.432959	-1.66696	1	2	3	5920	1431	5917	1431
JPH1	51111	0.485427	-1.66668	1	2	3	5516	1432	5504	1432
JPH1	51110	0.432959	-1.66668	1	2	3	5922	1433	5918	1433
GPD1	36990	2.42076	-1.66625	1	1	3	491	1434	491	491
ZGRF1	49361	0.713323	-1.66554	1	2	3	3997	1435	3997	1435
ZGRF1	49360	0.432071	-1.66554	1	2	3	5930	1436	5930	1436
EBPL	25019	2.41954	-1.66537	1	1	3	492	1437	492	492
ZNF653	60836	2.41895	-1.66363	1	1	3	494	1438	494	494
MAPRE3	41941	0.508147	-1.66327	1	2	3	5310	1439	5309	1439
MAPRE3	41939	0.43105	-1.66327	1	2	3	5946	1440	5946	1440
DMRTB1	58040	2.41327	-1.66102	1	1	3	497	1441	497	497
PPIA	52011	2.40795	-1.66015	1	1	3	498	1442	498	498
XRCC6	28704	1.22882	-1.66014	1	3	6	1995	1443	1995	1443
XRCC6	27600	1	-1.66014	1	3	6	2734	1444	2726	1444
CD44	19750	0.533979	-1.65932	1	2	3	5110	1445	5110	1445
CD44	19749	0.427862	-1.65932	1	2	3	5974	1446	5974	1446
ARHGEF10L	48809	3.07387	-1.65921	1	1	6	250	1447	250	250
RAB8B	47222	2.40723	-1.65842	1	1	3	500	1448	500	500
LPIN1	62160	2.95474	-1.65623	1	2	9	278	1449	278	278
LPIN1	23197	1.31557	-1.65623	1	2	9	1786	1450	1786	1450
TAS2R46	65974	2.40133	-1.65584	1	1	3	503	1451	503	503
RAB5C	35488	2.39613	-1.65499	1	2	3	504	1452	504	504
CFAP73	12952	0.779874	-1.65482	1	2	3	3620	1453	3620	1453
CFAP73	12951	0.424885	-1.65482	1	2	3	6006	1454	6006	1454
FFAR4	67081	1.46331	-1.65426	1	2	3	1488	1455	1488	1455
FFAR4	67082	0.424498	-1.65426	1	2	3	6010	1456	6009	1456
PQLC1	14122	2.39232	-1.65413	1	1	3	505	1457	505	505
ZNF837	60638	0.748461	-1.65175	1	2	3	3806	1458	3804	1458
ZNF837	60639	0.422943	-1.65175	1	2	3	6028	1459	6027	1459
TRIP12	26247	0.41889	-1.65137	1	3	6	6052	1460	6052	1460
TRIP12	26246	0.364818	-1.65137	1	3	6	6568	1461	6568	1461
TRIP12	26248	0.256775	-1.65137	1	3	6	7683	1462	7683	1462
ZNF469	10080	2.38247	-1.64989	1	1	3	510	1463	510	510
ITPA	23411	1.01773	-1.64881	1	2	6	2676	1464	2676	1464
ITPA	66798	1	-1.64881	1	2	6	2772	1465	2727	1465
USP37	51678	2.37851	-1.6482	1	1	3	512	1466	512	512
ERAP1	6512	1.14512	-1.64792	1	2	6	2262	1467	2262	1467
ERAP1	18689	0.997157	-1.64792	1	2	6	2775	1468	2775	1468
THOC2	7831	2.12649	-1.64701	1	2	3	668	1469	668	668
THOC2	7830	0.416625	-1.64701	1	2	3	6062	1470	6062	1470
B3GNT3	43135	2.37346	-1.64652	1	1	3	514	1471	514	514
DOLPP1	50971	0.905003	-1.64646	1	2	3	3096	1472	3096	1472
DOLPP1	50969	0.416077	-1.64646	1	2	3	6066	1473	6066	1473
KCNA10	37615	2.36993	-1.64568	1	1	3	515	1474	515	515
ADCYAP1R1	19258	1.38143	-1.64494	1	2	3	1635	1475	1635	1475
ADCYAP1R1	19259	0.415037	-1.64494	1	2	3	6077	1476	6073	1476
C12orf45	62626	2.36815	-1.64401	1	1	3	517	1477	517	517
EHMT2	27772	1.07039	-1.6432	1	2	6	2497	1478	2498	1478
EHMT2	27774	0.990219	-1.6432	1	2	6	2791	1479	2791	1479
GLTP	47056	0.76184	-1.64272	1	2	3	3719	1480	3719	1480
GLTP	47054	0.415037	-1.64272	1	2	3	6093	1481	6074	1481
BRIP1	56462	1.7423	-1.64217	1	2	3	1079	1482	1079	1079
BRIP1	56461	0.415037	-1.64217	1	2	3	6097	1483	6075	1483
ZNRF1	56739	2.02183	-1.64204	1	2	3	748	1484	748	748
ZNRF1	56740	0.415037	-1.64204	1	2	3	6098	1485	6076	1485
ERLIN2	41050	1.25054	-1.64203	1	3	6	1946	1486	1946	1486
ERLIN2	2726	0.989084	-1.64203	1	3	6	2795	1487	2795	1487
FAM19A4	67321	0.491853	-1.64135	1	2	3	5453	1488	5451	1488
FAM19A4	67322	0.415037	-1.64135	1	2	3	6103	1489	6077	1489
SEC14L1	19979	0.562191	-1.64124	1	4	11	4914	1490	4914	1490
SEC14L1	12850	0.398772	-1.64124	1	4	11	6263	1491	6263	1491
SEC14L1	19980	0.305454	-1.64124	1	4	11	7127	1492	7127	1492
SEC14L1	19983	0.298224	-1.64124	1	4	11	7214	1493	7214	1493
NCOA1	62375	2.04765	-1.64011	1	2	3	731	1494	731	731
NCOA1	62374	0.41244	-1.64011	1	2	3	6112	1495	6112	1495
ZHX3	44705	2.35691	-1.63986	1	1	3	522	1496	522	522
TPH2	64844	0.72289	-1.63983	1	2	3	3949	1497	3949	1497
TPH2	64843	0.412323	-1.63983	1	2	3	6114	1498	6114	1498
KCNJ15	64475	0.703607	-1.63941	1	4	12	4056	1499	4055	1499
KCNJ15	64476	0.60101	-1.63941	1	4	12	4659	1500	4659	1500
KCNJ15	64477	0.42344	-1.63941	1	4	12	6020	1501	6020	1501
KCNJ15	24306	0.365871	-1.63941	1	4	12	6560	1502	6559	1502
DNAJB14	24737	2.35364	-1.63904	1	1	3	523	1503	523	523
STRIP2	11025	1.12553	-1.63901	1	2	3	2326	1504	2326	1504
STRIP2	11024	0.411532	-1.63901	1	2	3	6120	1505	6120	1505
KCNH8	61368	1.8513	-1.63859	1	2	3	939	1506	939	939
KCNH8	61370	0.411426	-1.63859	1	2	3	6123	1507	6122	1507
NECAB1	53021	1.10362	-1.63846	1	2	3	2397	1508	2397	1508
NECAB1	53022	0.411314	-1.63846	1	2	3	6124	1509	6124	1509
EVPL	29823	2.35069	-1.63739	1	1	3	525	1510	525	525
SCTR	32058	0.706953	-1.63695	1	2	3	4036	1511	4036	1511
SCTR	32057	0.410284	-1.63695	1	2	3	6135	1512	6135	1512
PMPCB	34850	2.34988	-1.63657	1	1	3	526	1513	526	526
TNNT2	824	0.592576	-1.63503	1	2	3	4710	1514	4710	1514
TNNT2	823	0.408582	-1.63503	1	2	3	6149	1515	6149	1515
PNPLA1	13748	1.07442	-1.63471	1	3	6	2487	1516	2487	1516
PNPLA1	13745	0.282587	-1.63471	1	3	6	7394	1517	7394	1517
PNPLA1	13746	0.246794	-1.63471	1	3	6	7792	1518	7792	1518
TTLL10	10635	0.571787	-1.63441	1	3	6	4855	1519	4855	1519
TTLL10	63891	0.258636	-1.63441	1	3	6	7665	1520	7665	1520
TTLL10	10637	0.246747	-1.63441	1	3	6	7794	1521	7794	1521
ADGRL1	44473	2.3355	-1.6325	1	1	3	531	1522	531	531
SEC14L3	22770	0.569238	-1.63217	1	2	3	4868	1523	4868	1523
SEC14L3	22768	0.406625	-1.63217	1	2	3	6170	1524	6169	1524
PMM1	31377	2.32985	-1.63169	1	1	3	532	1525	532	532
STEAP2	63718	3.3096	-1.63165	1	2	8	200	1526	200	200
CDYL	12789	2.15024	-1.63024	1	2	8	648	1527	648	648
CDYL	12786	1.19794	-1.63024	1	2	8	2087	1528	2084	1528
C3orf67	68376	0.695145	-1.62972	1	2	3	4101	1529	4099	1529
C3orf67	68374	0.405256	-1.62972	1	2	3	6188	1530	6187	1530
ALDOA	10132	3.83551	-1.62971	1	1	12	134	1531	134	134
RPS6KA1	3791	3	-1.6293	1	2	6	268	1532	269	269
RETREG1	5839	2.8373	-1.62715	1	3	6	322	1533	322	322
RETREG1	50069	0.938599	-1.62715	1	3	6	2978	1534	2974	1534
RETREG1	5838	0.241008	-1.62715	1	3	6	7842	1535	7843	1535
STC2	33684	2.32193	-1.62685	1	1	3	538	1536	538	538
LYN	9318	1.29278	-1.62673	1	2	3	1852	1537	1852	1537
LYN	9320	0.402965	-1.62673	1	2	3	6210	1538	6210	1538
PTK7	23514	2.99666	-1.6261	1	1	6	270	1539	270	270
CHD5	45710	1.96107	-1.626	1	1	2	807	1540	807	807
DMRTA2	56501	0.570956	-1.62592	1	2	3	4861	1541	4861	1541
DMRTA2	56503	0.402347	-1.62592	1	2	3	6216	1542	6216	1542
KRT75	35723	1.0217	-1.62457	1	2	3	2655	1543	2655	1543
KRT75	35725	0.401862	-1.62457	1	2	3	6226	1544	6225	1544
USP4	69089	2.32193	-1.62446	1	1	3	541	1545	539	539
METTL18	58512	0.757639	-1.62444	1	2	3	3738	1546	3738	1546
METTL18	58510	0.401688	-1.62444	1	2	3	6227	1547	6227	1547
PRKAA1	69689	2.32193	-1.62366	1	1	3	542	1548	540	540
CSF1	64642	0.917538	-1.62255	1	2	3	3055	1549	3054	1549
CSF1	64640	0.40018	-1.62255	1	2	3	6241	1550	6241	1550
PRKCA	31503	1.95831	-1.62227	1	1	2	814	1551	814	814
INTS4	58638	2.31947	-1.62208	1	1	3	544	1552	544	544
DESI1	45940	0.504473	-1.62201	1	2	3	5346	1553	5344	1553
DESI1	45941	0.399931	-1.62201	1	2	3	6245	1554	6244	1554
RBBP5	36506	2.31766	-1.62128	1	1	3	545	1555	545	545
FGF3	36914	0.691016	-1.6208	1	2	3	4124	1556	4124	1556
FGF3	36916	0.39927	-1.6208	1	2	3	6254	1557	6253	1557
PDE8B	33695	2.30752	-1.62049	1	1	3	546	1558	546	546
ALDOC	36734	0.423808	-1.62013	1	2	3	6016	1559	6012	1559
ALDOC	36733	0.399065	-1.62013	1	2	3	6259	1560	6259	1560
BOLA2	5647	0.560088	-1.61852	1	2	3	4928	1561	4928	1561
BOLA2	5649	0.397373	-1.61852	1	2	3	6271	1562	6271	1562
GFPT2	36636	2.30256	-1.61813	1	1	3	549	1563	549	549
HIVEP1	30098	0.845672	-1.61758	1	2	3	3340	1564	3340	1564
HIVEP1	30100	0.396422	-1.61758	1	2	3	6278	1565	6277	1565
ABHD12	45759	2.30117	-1.61735	1	1	3	550	1566	551	551
RBM33	59065	1.96101	-1.61611	1	2	3	808	1567	808	808
RBM33	59067	0.39562	-1.61611	1	2	3	6289	1568	6289	1568
KCNK7	58415	2.29716	-1.61579	1	1	3	552	1569	552	552
ZNF35	33055	2.29546	-1.61501	1	1	3	553	1570	553	553
DOK5	49437	0.877744	-1.61425	1	2	3	3196	1571	3196	1571
DOK5	49435	0.394279	-1.61425	1	2	3	6303	1572	6301	1572
C6	119	2.3388	-1.61379	1	2	6	529	1573	529	529
C6	9647	0.959358	-1.61379	1	2	6	2893	1574	2893	1574
CYTIP	34868	0.95772	-1.61331	1	2	3	2902	1575	2902	1575
CYTIP	34870	0.393202	-1.61331	1	2	3	6310	1576	6310	1576
HEATR6	52757	1.56204	-1.61305	1	2	3	1312	1577	1312	1312
HEATR6	52758	0.392915	-1.61305	1	2	3	6312	1578	6312	1578
PDE6D	31209	2.28804	-1.61268	1	1	3	556	1579	556	556
SHOX2	14833	0.866733	-1.61225	1	2	3	3244	1580	3242	1580
SHOX2	14834	0.392317	-1.61225	1	2	3	6318	1581	6317	1581
SETDB2	56280	1.51862	-1.61205	1	3	6	1396	1582	1396	1396
SETDB2	56281	0.563901	-1.61205	1	3	6	4900	1583	4898	1583
SETDB2	14457	0.232661	-1.61205	1	3	6	7943	1584	7943	1584
NEXMIF	4024	2.28303	-1.6119	1	1	3	557	1585	557	557
ZNF675	60369	2.28217	-1.61113	1	1	3	558	1586	558	558
SMARCD1	32302	2.28204	-1.61036	1	1	3	559	1587	559	559
MAP3K10	30862	2.28011	-1.60959	1	1	3	560	1588	560	560
RFPL3	39890	2.94937	-1.60894	1	1	6	281	1589	281	281
ZMAT1	25563	2.27894	-1.60882	1	1	3	561	1590	561	561
ADCY3	34339	2.27798	-1.60805	1	1	3	562	1591	562	562
CYP2U1	67780	2.27798	-1.60729	1	1	3	563	1592	563	563
DPPA3	68991	0.430862	-1.60721	1	2	3	5947	1593	5947	1593
DPPA3	68990	0.387816	-1.60721	1	2	3	6356	1594	6355	1594
POLR3G	39588	2.27501	-1.60652	1	1	3	564	1595	564	564
SLC31A1	29523	2.2647	-1.60424	1	1	3	567	1596	567	567
PDCD4	62094	0.855052	-1.60418	1	2	3	3293	1597	3293	1597
PDCD4	62096	0.385654	-1.60418	1	2	3	6379	1598	6377	1598
7	46645	0.430634	-1.60352	1	2	3	5951	1599	5948	1599
7	46646	0.384664	-1.60352	1	2	3	6384	1600	6382	1600
WDR46	14939	2.26383	-1.60348	1	1	3	568	1601	568	568
TEKT1	59128	1.60459	-1.60339	1	2	3	1239	1602	1239	1239
TEKT1	59129	0.384664	-1.60339	1	2	3	6385	1603	6383	1603
LGALS12	12335	0.587198	-1.60303	1	3	6	4740	1604	4740	1604
LGALS12	12333	0.236067	-1.60303	1	3	6	7894	1605	7894	1605
LGALS12	12337	0.22741	-1.60303	1	3	6	8004	1606	8002	1606
OR4C11	3091	2.26303	-1.60272	1	1	3	569	1607	570	570
ALG6	42497	0.402401	-1.60247	1	2	3	6215	1608	6215	1608
ALG6	42495	0.384143	-1.60247	1	2	3	6392	1609	6390	1609
PCGF5	22645	2.73828	-1.60187	1	2	8	351	1610	351	351
PCGF5	22647	1.17585	-1.60187	1	2	8	2161	1611	2160	1611
UBTD2	62538	2.26303	-1.60121	1	1	3	571	1612	571	571
GNG8	58308	0.387466	-1.60063	1	2	3	6361	1613	6361	1613
GNG8	58309	0.38272	-1.60063	1	2	3	6406	1614	6404	1614
IL26	49384	0.660911	-1.60024	1	2	3	4287	1615	4287	1615
IL26	49383	0.38247	-1.60024	1	2	3	6409	1616	6408	1616
SEMG1	32128	0.874469	-1.59959	1	2	3	3207	1617	3206	1617
SEMG1	32127	0.381951	-1.59959	1	2	3	6414	1618	6414	1618
NCF4	1437	0.954196	-1.59946	1	2	3	2919	1619	2919	1619
NCF4	1438	0.381871	-1.59946	1	2	3	6415	1620	6415	1620
MITF	40131	1.68589	-1.59929	1	4	15	1145	1621	1145	1145
MITF	68168	1.0442	-1.59929	1	4	15	2581	1622	2581	1622
MITF	68169	0.94735	-1.59929	1	4	15	2945	1623	2945	1623
TSPAN1	37997	2.25593	-1.59895	1	1	3	574	1624	574	574
APOD	29025	0.500429	-1.59893	1	2	3	5375	1625	5375	1625
APOD	29026	0.381538	-1.59893	1	2	3	6419	1626	6419	1626
ZAR1L	11954	2.25429	-1.59821	1	1	3	575	1627	575	575
ATP5PD	39349	1.91561	-1.59804	1	1	2	861	1628	861	861
RBL1	31868	0.844349	-1.59776	1	2	3	3345	1629	3345	1629
RBL1	31867	0.380822	-1.59776	1	2	3	6428	1630	6428	1630
VEZT	47798	2.25303	-1.59746	1	1	3	576	1631	576	576
PIGQ	34696	1.91427	-1.59704	1	1	2	863	1632	863	863
ARHGAP19	19928	2.93546	-1.59687	1	2	6	289	1633	289	289
RUSC1	9109	3.25382	-1.59524	1	3	9	213	1634	213	213
RUSC1	24640	1.24511	-1.59524	1	3	9	1960	1635	1961	1635
RUSC1	43273	0.534657	-1.59524	1	3	9	5107	1636	5107	1636
PIAS4	46065	1.22239	-1.59476	1	2	3	2018	1637	2012	1637
PIAS4	46066	0.378512	-1.59476	1	2	3	6451	1638	6441	1638
UBE2NL	4627	1.17982	-1.5945	1	2	3	2140	1639	2140	1639
UBE2NL	4625	0.378161	-1.5945	1	2	3	6453	1640	6453	1640
BCAN	68335	2.25074	-1.59448	1	1	3	580	1641	580	580
SLU7	39495	1.18312	-1.59411	1	2	3	2134	1642	2134	1642
SLU7	39496	0.377602	-1.59411	1	2	3	6456	1643	6456	1643
PTMA	8496	0.686185	-1.59398	1	2	3	4154	1644	4154	1644
PTMA	8495	0.377396	-1.59398	1	2	3	6457	1645	6457	1645
HCST	43147	2.25054	-1.59374	1	1	3	581	1646	581	581
NDUFB3	30962	1.11974	-1.59294	1	2	3	2348	1647	2348	1647
NDUFB3	30963	0.376229	-1.59294	1	2	3	6465	1648	6465	1648
FBLN2	15261	2.93074	-1.59244	1	1	6	292	1649	292	292
CDC123	38628	0.867362	-1.59229	1	2	3	3239	1650	3239	1650
CDC123	38627	0.375758	-1.59229	1	2	3	6470	1651	6470	1651
RC3H1	64576	2.2473	-1.59226	1	1	3	583	1652	583	583
HNRNPUL1	40810	1.21877	-1.5919	1	3	6	2028	1653	2028	1653
HNRNPUL1	40812	0.85633	-1.5919	1	3	6	3285	1654	3285	1654
HNRNPUL1	61595	0.221214	-1.5919	1	3	6	8080	1655	8080	1655
CDC5L	21826	1.46855	-1.59164	1	2	3	1480	1656	1480	1480
CDC5L	21825	0.375509	-1.59164	1	2	3	6475	1657	6474	1657
RNASE13	4447	2.24419	-1.59152	1	1	3	584	1658	584	584
ALPK3	51370	1.33665	-1.59151	1	1	1	1737	1659	1737	1659
FAM92B	68443	2.24338	-1.59005	1	1	3	586	1660	586	586
CREB3L1	58773	2.24286	-1.58931	1	1	3	587	1661	587	587
TEX9	68502	0.621957	-1.58763	1	2	3	4541	1662	4541	1662
TEX9	68501	0.371448	-1.58763	1	2	3	6506	1663	6505	1663
EDN3	69772	0.788945	-1.58686	1	2	3	3575	1664	3574	1664
EDN3	69771	0.370368	-1.58686	1	2	3	6512	1665	6510	1665
SASH1	45197	2.24018	-1.58639	1	1	3	591	1666	591	591
TFDP1	40928	1.31159	-1.5857	1	2	3	1797	1667	1797	1667
TFDP1	40929	0.369234	-1.5857	1	2	3	6521	1668	6519	1668
CHUK	24531	2.23963	-1.58566	1	1	3	592	1669	592	592
C3orf70	5399	2.23907	-1.58493	1	1	3	593	1670	593	593
C15orf65	18800	1.23167	-1.58455	1	2	3	1989	1671	1989	1671
C15orf65	18802	0.368387	-1.58455	1	2	3	6530	1672	6529	1672
TMSB4Y	34691	0.686708	-1.58416	1	2	3	4151	1673	4151	1673
TMSB4Y	34690	0.36804	-1.58416	1	2	3	6533	1674	6533	1674
ANPEP	14159	0.910733	-1.5839	1	2	3	3082	1675	3083	1675
ANPEP	14160	0.367732	-1.5839	1	2	3	6535	1676	6535	1676
CARS2	54193	2.23879	-1.58348	1	1	3	595	1677	595	595
PNMA3	25749	1.88753	-1.58326	1	1	2	891	1678	893	893
ASB10	59777	2.03449	-1.58304	1	2	5	737	1679	737	737
ASB10	12249	0.77259	-1.58304	1	2	5	3661	1680	3661	1680
GPRIN1	58861	1.32193	-1.5826	1	1	1	1773	1681	1768	1681
LRRC74A	67931	2.23661	-1.58204	1	1	3	597	1682	597	597
CD27	20603	2.23312	-1.5806	1	1	3	599	1683	599	599
CD247	68081	2.2236	-1.57845	1	1	3	602	1684	602	602
ABCG8	53090	1.07992	-1.57764	1	2	3	2474	1685	2474	1685
ABCG8	53088	0.36257	-1.57764	1	2	3	6584	1686	6575	1686
TAS2R1	50372	2.22002	-1.57631	1	1	3	605	1687	605	605
NEU2	37229	2.21891	-1.5756	1	1	3	606	1688	606	606
VPS8	45229	0.545434	-1.57497	1	2	3	5045	1689	5041	1689
VPS8	45228	0.359081	-1.57497	1	2	3	6605	1690	6604	1690
EPHB2	47597	2.21501	-1.57418	1	1	3	608	1691	608	608
LSAMP	30631	0.688056	-1.57408	1	2	3	4143	1692	4140	1692
LSAMP	30630	0.358454	-1.57408	1	2	3	6612	1693	6612	1693
PKD2L1	46509	0.489516	-1.5737	1	2	3	5475	1694	5475	1694
PKD2L1	46508	0.358048	-1.5737	1	2	3	6615	1695	6614	1695
POPDC2	52886	2.21335	-1.57347	1	1	3	609	1696	609	609
UST	37968	2.21299	-1.57277	1	1	3	610	1697	610	610
NR3C1	5139	3.30117	-1.57264	1	1	9	204	1698	204	204
ASNS	17219	2.89503	-1.57232	1	1	6	306	1699	306	306
PTP4A3	57387	1.06413	-1.57205	1	2	3	2515	1700	2511	1700
PTP4A3	57389	0.356694	-1.57205	1	2	3	6628	1701	6625	1701
CES4A	65347	0.718229	-1.57199	1	3	6	3968	1702	3967	1702
CES4A	17616	0.508147	-1.57199	1	3	6	5308	1703	5310	1703
CES4A	17618	0.207158	-1.57199	1	3	6	8218	1704	8218	1704
RLN2	36509	2.2091	-1.57066	1	1	3	613	1705	613	613
GAD1	1817	2.20811	-1.56996	1	1	3	614	1706	614	614
TCF7L2	18674	2.20645	-1.56925	1	2	3	615	1707	615	615
WFDC13	64547	2.20369	-1.56716	1	1	3	618	1708	618	618
C1orf116	7990	0.952694	-1.566	1	2	3	2924	1709	2924	1709
C1orf116	7989	0.351985	-1.566	1	2	3	6676	1710	6676	1710
ELMOD3	11247	2.18259	-1.56438	1	1	3	622	1711	622	622
TGIF1	32651	1.95523	-1.56436	1	4	23	817	1712	817	817
TGIF1	64826	1.7761	-1.56436	1	4	23	1033	1713	1033	1033
TGIF1	64828	1.25054	-1.56436	1	4	23	1947	1714	1947	1714
RAB9B	46971	1.85446	-1.56386	1	1	2	932	1715	932	932
SNRPB2	32337	2.18133	-1.563	1	1	3	624	1716	624	624
GARS	29954	2.17834	-1.56231	1	1	3	625	1717	625	625
TEX26	62640	0.374396	-1.56225	1	2	3	6488	1718	6485	1718
TEX26	62639	0.349051	-1.56225	1	2	3	6706	1719	6706	1719
ZNF790	20891	1.62936	-1.56208	1	3	12	1207	1720	1207	1207
ZNF790	69669	1.4634	-1.56208	1	3	12	1487	1721	1486	1486
ARR3	34911	2.17829	-1.56163	1	1	3	626	1722	626	626
PPP1R3F	58274	0.40439	-1.5615	1	2	3	6196	1723	6194	1723
PPP1R3F	58276	0.348804	-1.5615	1	2	3	6712	1724	6712	1724
HOXA4	30164	2.17772	-1.56094	1	1	3	627	1725	627	627
EDA	28555	1.2909	-1.56037	1	2	3	1859	1726	1859	1726
EDA	28557	0.347923	-1.56037	1	2	3	6721	1727	6720	1727
ANGPT1	13898	2.17664	-1.56025	1	1	3	628	1728	628	628
NOG	37382	0.843031	-1.55975	1	2	3	3350	1729	3350	1729
NOG	37383	0.347923	-1.55975	1	2	3	6726	1730	6721	1730
RNF212	68006	2.17528	-1.55957	1	1	3	629	1731	629	629
GIGYF2	45739	2.14136	-1.5595	1	2	3	657	1732	657	657
GIGYF2	45737	0.347923	-1.5595	1	2	3	6728	1733	6722	1733
PCDHGB5	49901	2.17477	-1.55889	1	1	3	630	1734	630	630
PHF5A	57542	0.669027	-1.55776	1	2	3	4241	1735	4240	1735
PHF5A	57541	0.346264	-1.55776	1	2	3	6742	1736	6742	1736
HAUS5	45227	1.03405	-1.55764	1	2	3	2615	1737	2615	1737
HAUS5	45226	0.346176	-1.55764	1	2	3	6743	1738	6743	1738
SNAI3	66315	0.750022	-1.55714	1	2	3	3800	1739	3793	1739
SNAI3	66316	0.345497	-1.55714	1	2	3	6747	1740	6747	1740
SLK	44059	0.785875	-1.55664	1	2	3	3589	1741	3588	1741
SLK	44058	0.345135	-1.55664	1	2	3	6751	1742	6749	1742
SLC8A1	9374	2.84927	-1.55581	1	1	6	318	1743	318	318
ZFYVE21	53838	0.950787	-1.55553	1	2	3	2929	1744	2929	1744
ZFYVE21	53836	0.343634	-1.55553	1	2	3	6760	1745	6760	1745
OR10A7	3473	0.828596	-1.55528	1	2	3	3397	1746	3397	1746
OR10A7	3475	0.343408	-1.55528	1	2	3	6762	1747	6762	1747
KIF26A	45841	1.84491	-1.55516	1	1	2	951	1748	951	951
KLHL25	53177	1.70044	-1.55503	1	2	3	1131	1749	1129	1129
KLHL25	53175	0.343302	-1.55503	1	2	3	6764	1750	6763	1750
CEACAM5	35008	2.16481	-1.55481	1	1	3	636	1751	636	636
GPR180	66687	1.05889	-1.55478	1	2	3	2533	1752	2531	1752
GPR180	66686	0.343302	-1.55478	1	2	3	6766	1753	6764	1753
SIPA1L2	51435	1.10434	-1.55404	1	2	3	2395	1754	2393	1754
SIPA1L2	51434	0.342888	-1.55404	1	2	3	6772	1755	6769	1755
GK5	6164	2.16027	-1.55211	1	1	3	640	1756	640	640
TARSL2	62662	2.15557	-1.55077	1	2	3	642	1757	642	642
DTX2	8988	0.922832	-1.55055	1	2	6	3032	1758	3032	1758
DTX2	8985	0.897477	-1.55055	1	2	6	3126	1759	3126	1759
NUCKS1	53300	0.673019	-1.55022	1	2	3	4220	1760	4220	1760
NUCKS1	53299	0.339486	-1.55022	1	2	3	6803	1761	6801	1761
PLA2G2E	43758	1.22882	-1.55009	1	2	3	1996	1762	1996	1762
PLA2G2E	43760	0.33927	-1.55009	1	2	3	6804	1763	6804	1763
VCX3B	2443	1.34735	-1.54997	1	2	3	1716	1764	1716	1716
VCX3B	2444	0.339206	-1.54997	1	2	3	6805	1765	6806	1765
EPB41	35169	2.83555	-1.54911	1	1	6	323	1766	323	323
SOWAHB	5468	1.83438	-1.54885	1	1	2	965	1767	965	965
PRORY	25666	2.15403	-1.54876	1	1	3	645	1768	645	645
KLHL42	51382	0.438121	-1.54874	1	2	3	5880	1769	5879	1769
KLHL42	51381	0.338416	-1.54874	1	2	3	6815	1770	6815	1770
OVOL1	35436	2.15285	-1.5481	1	1	3	646	1771	646	646
DPY19L2	65341	1.22449	-1.54763	1	2	3	2009	1772	2009	1772
DPY19L2	65342	0.337695	-1.54763	1	2	3	6824	1773	6823	1773
TTC29	56359	0.347485	-1.54678	1	2	3	6737	1774	6737	1774
TTC29	56358	0.337035	-1.54678	1	2	3	6831	1775	6827	1775
SOX5	23177	1.29479	-1.54667	1	4	12	1849	1776	1849	1776
SOX5	63708	0.648528	-1.54667	1	4	12	4369	1777	4368	1777
SOX5	63707	0.412383	-1.54667	1	4	12	6113	1778	6113	1778
SOX5	66177	0.319372	-1.54667	1	4	12	6995	1779	6995	1779
PPM1B	31441	0.494765	-1.54604	1	2	3	5425	1780	5424	1780
PPM1B	31442	0.336283	-1.54604	1	2	3	6837	1781	6836	1781
MFAP4	18762	0.4441	-1.54457	1	2	3	5824	1782	5824	1782
MFAP4	18763	0.334419	-1.54457	1	2	3	6849	1783	6849	1783
MED12L	59030	0.452512	-1.54359	1	2	3	5760	1784	5755	1784
MED12L	59028	0.334001	-1.54359	1	2	3	6857	1785	6857	1785
CTBP2	53424	2	-1.54283	1	2	12	772	1786	768	768
CTBP2	28009	1.44057	-1.54283	1	2	12	1523	1787	1524	1524
ARHGEF7	9472	3.09311	-1.54277	1	1	8	246	1788	246	246
PUM1	43947	1.14684	-1.54274	1	2	3	2254	1789	2253	1789
PUM1	43948	0.332805	-1.54274	1	2	3	6864	1790	6864	1790
PLP1	10442	1.49215	-1.54159	1	2	5	1446	1791	1446	1446
PLP1	10440	0.736966	-1.54159	1	2	5	3851	1792	3854	1792
SLC35E3	49651	0.402098	-1.5414	1	2	3	6222	1793	6219	1793
SLC35E3	49649	0.331844	-1.5414	1	2	3	6875	1794	6874	1794
SOX18	49412	1.40418	-1.54067	1	2	3	1594	1795	1594	1594
SOX18	49411	0.331206	-1.54067	1	2	3	6881	1796	6881	1796
RABGAP1L	21380	3.84435	-1.54051	1	2	15	132	1797	132	132
TUBA3D	59384	2.13916	-1.54018	1	1	3	658	1798	658	658
OLIG3	65740	2.13916	-1.53953	1	1	3	659	1799	659	659
NUTF2	38144	0.509014	-1.53885	1	2	3	5302	1800	5300	1800
NUTF2	38146	0.329705	-1.53885	1	2	3	6896	1801	6896	1801
EFNB3	28570	1.81629	-1.5387	1	1	2	988	1802	988	988
MYLK	59052	2.80735	-1.53862	1	1	6	331	1803	332	332
ZNF827	66635	0.560361	-1.53812	1	2	3	4927	1804	4927	1804
ZNF827	66636	0.329308	-1.53812	1	2	3	6902	1805	6900	1805
PDE7B	49957	2.13722	-1.53757	1	1	3	662	1806	662	662
C12orf29	4157	2.1366	-1.53692	1	1	3	663	1807	663	663
MAPRE1	41936	2.1334	-1.53628	1	1	3	664	1808	664	664
ZNF253	51872	0.59309	-1.53521	1	2	3	4707	1809	4707	1809
ZNF253	51871	0.326501	-1.53521	1	2	3	6926	1810	6925	1810
CERS5	62348	2.12928	-1.53498	1	1	3	666	1811	666	666
APAF1	42269	2.12407	-1.53305	1	1	3	669	1812	669	669
NPY1R	1999	0.392317	-1.53268	1	2	3	6316	1813	6318	1813
NPY1R	1997	0.323177	-1.53268	1	2	3	6947	1814	6947	1814
CNDP2	16034	2.79266	-1.53218	1	2	6	336	1815	336	336
MRC2	38663	2.12199	-1.53049	1	1	3	673	1816	673	673
TMC4	13419	1.79538	-1.53006	1	1	2	1008	1817	1008	1008
ZNRF4	67029	2.12177	-1.52985	1	1	3	674	1818	674	674
DDX41	46695	0.63743	-1.52979	1	2	3	4440	1819	4432	1819
DDX41	46694	0.321928	-1.52979	1	2	3	6971	1820	6954	1820
NDUFA9	36377	2.11922	-1.52858	1	1	3	676	1821	676	676
CYCS	49964	0.360531	-1.52764	1	2	3	6594	1822	6594	1822
CYCS	49962	0.319757	-1.52764	1	2	3	6989	1823	6989	1823
ZSCAN5B	7512	0.38443	-1.52644	1	2	3	6387	1824	6387	1824
ZSCAN5B	7511	0.31895	-1.52644	1	2	3	6999	1825	6999	1825
NDRG4	10770	0.766409	-1.52632	1	3	12	3699	1826	3699	1826
NDRG4	51023	0.766203	-1.52632	1	3	12	3700	1827	3700	1827
NDRG4	20933	0.716207	-1.52632	1	3	12	3978	1828	3979	1828
CEP350	44249	2.11548	-1.52604	1	1	3	680	1829	678	678
FXYD5	61620	0.832273	-1.52544	1	3	8	3388	1830	3388	1830
FXYD5	15118	0.736966	-1.52544	1	3	8	3855	1831	3855	1831
FXYD5	42958	0.405992	-1.52544	1	3	8	6178	1832	6178	1832
TSPAN17	59866	2.11548	-1.52541	1	1	3	681	1833	679	679
DSC1	36243	1.78427	-1.52496	1	1	2	1020	1834	1020	1020
CAPZA2	38844	1.41928	-1.52489	1	2	3	1566	1835	1566	1566
CAPZA2	38845	0.31774	-1.52489	1	2	3	7012	1836	7012	1836
OR5P2	64091	2.11346	-1.52478	1	1	3	682	1837	682	682
TGDS	43226	1	-1.52417	1	2	3	2747	1838	2728	1838
TGDS	43225	0.31719	-1.52417	1	2	3	7018	1839	7018	1839
LCTL	69903	1.848	-1.52292	1	2	5	946	1840	946	946
LCTL	69904	0.724214	-1.52292	1	2	5	3940	1841	3940	1841
RNF217	26697	1.59864	-1.52271	1	2	5	1249	1842	1249	1249
RNF217	63118	0.724198	-1.52271	1	2	5	3941	1843	3941	1843
AHNAK2	60529	2.11042	-1.52226	1	1	3	686	1844	686	686
RUSC2	11632	0.954771	-1.52192	1	2	6	2918	1845	2918	1845
RUSC2	11631	0.868035	-1.52192	1	2	6	3238	1846	3238	1846
NKD2	23771	0.517058	-1.52013	1	2	3	5238	1847	5238	1847
NKD2	23770	0.314109	-1.52013	1	2	3	7052	1848	7052	1848
HSD17B2	30197	2.10504	-1.51976	1	1	3	690	1849	690	690
NSD1	53120	0.925999	-1.51917	1	2	6	3027	1850	3021	1850
NSD1	64711	0.864648	-1.51917	1	2	6	3249	1851	3249	1851
MID1IP1	8400	1.77548	-1.51867	1	1	2	1035	1852	1035	1035
DYDC1	60900	2.10343	-1.51852	1	1	3	692	1853	692	692
SMTN	20426	0.388565	-1.51841	1	3	7	6352	1854	6352	1854
SMTN	60275	0.325345	-1.51841	1	3	7	6939	1855	6939	1855
SMTN	60276	0.298224	-1.51841	1	3	7	7215	1856	7215	1856
TEC	32597	2.10309	-1.5179	1	1	3	693	1857	693	693
CLEC11A	32049	0.382146	-1.51776	1	2	3	6413	1858	6413	1858
CLEC11A	32048	0.312278	-1.51776	1	2	3	7072	1859	7072	1859
COL9A2	29507	2.10202	-1.51666	1	1	3	695	1860	695	695
IRS2	33759	0.825971	-1.51564	1	2	3	3409	1861	3409	1861
IRS2	33760	0.309684	-1.51564	1	2	3	7090	1862	7089	1862
SLTM	54601	2.09954	-1.51542	1	1	3	697	1863	697	697
BMP8B	29191	0.888969	-1.51458	1	2	3	3156	1864	3158	1864
BMP8B	29190	0.308631	-1.51458	1	2	3	7099	1865	7098	1865
DDX5	35071	1.76578	-1.51452	1	1	2	1045	1866	1045	1045
EXOSC9	36450	1.68374	-1.5141	1	2	3	1152	1867	1152	1152
EXOSC9	36449	0.308122	-1.5141	1	2	3	7103	1868	7101	1868
VSIG8	4745	0.678072	-1.51363	1	2	3	4195	1869	4195	1869
VSIG8	4744	0.307573	-1.51363	1	2	3	7107	1870	7107	1870
CNKSR1	39248	1.18845	-1.51316	1	2	3	2113	1871	2113	1871
CNKSR1	39249	0.306839	-1.51316	1	2	3	7111	1872	7111	1872
RBX1	43119	2.08623	-1.51296	1	1	3	701	1873	701	701
IRF5	8363	2.11548	-1.51289	1	2	8	679	1874	680	680
IRF5	8360	1.09954	-1.51289	1	2	8	2412	1875	2414	1875
DDX42	69531	0.331844	-1.51258	1	2	3	6876	1876	6875	1876
DDX42	69532	0.306661	-1.51258	1	2	3	7116	1877	7112	1877
TLL2	42226	1.76467	-1.51247	1	1	2	1050	1878	1050	1050
RIN3	54766	2.08517	-1.51235	1	1	3	702	1879	702	702
STAB1	44916	1.24727	-1.51222	1	2	3	1954	1880	1954	1880
STAB1	44915	0.306208	-1.51222	1	2	3	7119	1881	7119	1881
SNTG2	50011	2.08489	-1.51174	1	1	3	703	1882	703	703
LDLRAP1	45789	0.688056	-1.51152	1	2	3	4146	1883	4141	1883
LDLRAP1	45787	0.30558	-1.51152	1	2	3	7125	1884	7125	1884
GPR141	67127	0.451415	-1.5114	1	2	3	5764	1885	5764	1885
GPR141	67125	0.305503	-1.5114	1	2	3	7126	1886	7126	1886
EDEM2	48998	2.08453	-1.51113	1	1	3	704	1887	704	704
FAM199X	69866	2.08443	-1.51052	1	1	3	705	1888	705	705
MSMP	6845	2.08342	-1.50869	1	1	3	708	1889	708	708
FIBIN	69386	2.08246	-1.50748	1	1	3	710	1890	710	710
SCYL1	51173	2.08092	-1.50688	1	1	3	711	1891	711	711
BTF3L4	11885	1.94292	-1.50661	1	2	3	832	1892	832	832
BTF3L4	11887	0.302029	-1.50661	1	2	3	7167	1893	7167	1893
STMP1	10917	2.07878	-1.50627	1	1	3	712	1894	712	712
IFNLR1	64483	2.07708	-1.50567	1	1	3	713	1895	713	713
CALHM6	4333	0.421061	-1.50463	1	2	3	6036	1896	6036	1896
CALHM6	4332	0.300659	-1.50463	1	2	3	7184	1897	7184	1897
SMARCAL1	9938	1.31464	-1.50358	1	2	6	1789	1898	1789	1789
SMARCAL1	42919	0.851477	-1.50358	1	2	6	3312	1899	3311	1899
FKBP11	12636	2.52148	-1.50337	1	2	5	431	1900	431	431
PRDM5	49731	2.06935	-1.50267	1	1	3	718	1901	718	718
SPSB4	59750	0.341691	-1.5023	1	2	3	6780	1902	6780	1902
SPSB4	59751	0.29956	-1.5023	1	2	3	7204	1903	7191	1903
ITPR3	30373	2.06413	-1.50207	1	1	3	719	1904	719	719
WBP11	46869	0.861294	-1.50184	1	2	3	3260	1905	3260	1905
WBP11	46867	0.299189	-1.50184	1	2	3	7208	1906	7208	1906
ENPP7	66521	2.05991	-1.50147	1	1	3	720	1907	720	720
CERS2	67086	2.05803	-1.50088	1	1	3	721	1908	721	721
MYBL1	12892	2.05772	-1.50028	1	1	3	722	1909	722	722
DNAH2	51580	0.439532	-1.49883	1	2	3	5865	1910	5865	1910
DNAH2	51579	0.296393	-1.49883	1	2	3	7234	1911	7233	1911
CST6	28407	0.535596	-1.49802	1	2	3	5101	1912	5102	1912
CST6	28408	0.296049	-1.49802	1	2	3	7241	1913	7240	1913
PDE10A	10809	2.05063	-1.49791	1	1	3	726	1914	726	726
ZNF354C	43766	2.05012	-1.49732	1	1	3	727	1915	727	727
LBP	34574	1.03953	-1.49699	1	2	3	2595	1916	2593	1916
LBP	34573	0.295456	-1.49699	1	2	3	7250	1917	7249	1917
HBEGF	29721	2.04942	-1.49672	1	1	3	728	1918	728	728
JDP2	11255	1.41504	-1.49665	1	4	11	1572	1919	1572	1572
JDP2	11256	1.19719	-1.49665	1	4	11	2089	1920	2089	1920
JDP2	59875	0.473931	-1.49665	1	4	11	5611	1921	5607	1921
JDP2	11258	0.230679	-1.49665	1	4	11	7972	1922	7972	1922
MSRB3	18072	2.51457	-1.49647	1	1	5	438	1923	439	439
PSMA1	62455	2.68012	-1.49552	1	1	6	366	1924	366	366
CHODL	19865	3.09472	-1.49415	1	1	9	245	1925	245	245
ECHS1	34463	2.04237	-1.4932	1	1	3	734	1926	734	734
SYNPO2L	9540	2.67767	-1.49319	1	1	6	368	1927	368	368
PNLIP	2061	0.950247	-1.49285	1	2	3	2932	1928	2932	1928
PNLIP	2062	0.292672	-1.49285	1	2	3	7286	1929	7286	1929
LCE1D	66347	0.926733	-1.49262	1	2	3	3020	1930	3020	1930
LCE1D	66348	0.292593	-1.49262	1	2	3	7288	1931	7288	1931
ELL	39720	2.03562	-1.49261	1	1	3	735	1932	735	735
RCAN3	42667	3.41385	-1.49143	1	1	12	185	1933	185	185
ITPRIPL1	14811	2.85038	-1.49122	1	1	7	317	1934	317	317
RCOR2	65118	0.293731	-1.49113	1	2	3	7274	1935	7270	1935
RCOR2	65120	0.291604	-1.49113	1	2	3	7301	1936	7301	1936
FAM110A	27717	3.30514	-1.491	1	1	11	202	1937	202	202
SEZ6	8370	2.67054	-1.49087	1	1	6	370	1938	370	370
IVNS1ABP	39594	2.03363	-1.49086	1	1	3	738	1939	738	738
SNCA	13939	3.08746	-1.48894	1	3	9	248	1940	248	248
PRRX1	40525	2.02554	-1.48854	1	1	3	742	1941	742	742
CCDC59	42966	1.71506	-1.48698	1	1	2	1114	1942	1114	1114
SLFN13	61479	0.671377	-1.48657	1	2	3	4226	1943	4226	1943
SLFN13	61478	0.287577	-1.48657	1	2	3	7341	1944	7340	1944
PCP4	38986	0.288345	-1.48623	1	2	3	7333	1945	7333	1945
PCP4	38985	0.287487	-1.48623	1	2	3	7344	1946	7344	1946
1	1995	0.498602	-1.486	1	2	3	5391	1947	5391	1947
1	1996	0.287163	-1.486	1	2	3	7346	1948	7346	1948
CGAS	60573	2.02237	-1.48566	1	1	3	747	1949	747	747
ASMT	34355	0.51307	-1.48539	1	3	8	5269	1950	5269	1950
ASMT	16290	0.44151	-1.48539	1	3	8	5847	1951	5848	1951
ASMT	16291	0.383618	-1.48539	1	3	8	6398	1952	6398	1952
PCMT1	37241	2.01902	-1.48394	1	1	3	750	1953	750	750
TRMT10A	11152	1.59975	-1.48329	1	2	6	1245	1954	1245	1245
TRMT10A	62578	0.829585	-1.48329	1	2	6	3396	1955	3396	1955
PRPS1	19969	2.01731	-1.48222	1	1	3	753	1956	753	753
KIF3B	35934	2.01641	-1.48165	1	1	3	754	1957	754	754
SEMA4D	12113	0.953206	-1.48113	1	2	3	2922	1958	2922	1958
SEMA4D	12114	0.283031	-1.48113	1	2	3	7389	1959	7389	1959
EPHX4	65096	0.403356	-1.4809	1	2	3	6207	1960	6206	1960
EPHX4	65094	0.282934	-1.4809	1	2	3	7391	1961	7391	1961
PKIG	25245	2.65586	-1.48057	1	1	6	379	1962	379	379
IL12A	1950	0.888355	-1.48023	1	2	3	3159	1963	3159	1963
IL12A	1949	0.2824	-1.48023	1	2	3	7397	1964	7396	1964
FATE1	58061	1.22131	-1.47932	1	2	3	2024	1965	2024	1965
FATE1	58059	0.281771	-1.47932	1	2	3	7405	1966	7404	1966
C11orf65	63170	2.00938	-1.47825	1	1	3	760	1967	760	760
KPTN	40852	2.0072	-1.47768	1	1	3	761	1968	761	761
SH3GL3	32184	0.576192	-1.4773	1	2	3	4821	1969	4823	1969
SH3GL3	32185	0.280108	-1.4773	1	2	3	7423	1970	7420	1970
FAM174B	70091	2.00379	-1.47712	1	1	3	762	1971	762	762
PPP1R14D	48010	0.497958	-1.47685	1	2	3	5395	1972	5395	1972
PPP1R14D	48012	0.280108	-1.47685	1	2	3	7427	1973	7421	1973
ART5	7236	0.647698	-1.47612	1	2	4	4374	1974	4374	1974
ART5	7237	0.505082	-1.47612	1	2	4	5340	1975	5340	1975
COX6A2	36820	0.515357	-1.47606	1	2	3	5248	1976	5248	1976
COX6A2	36821	0.279737	-1.47606	1	2	3	7434	1977	7434	1977
PGGT1B	36422	2.00357	-1.47599	1	1	3	764	1978	764	764
TCF19	7124	1.3152	-1.4755	1	2	3	1787	1979	1787	1787
TCF19	7125	0.278976	-1.4755	1	2	3	7439	1980	7439	1980
MRPL48	46387	0.500726	-1.47528	1	2	3	5374	1981	5374	1981
MRPL48	46389	0.278716	-1.47528	1	2	3	7441	1982	7440	1982
MPP2	24783	0.832446	-1.4749	1	4	12	3387	1983	3387	1983
MPP2	24784	0.5115	-1.4749	1	4	12	5283	1984	5283	1984
MPP2	24781	0.487308	-1.4749	1	4	12	5493	1985	5493	1985
MPP2	24780	0.2861	-1.4749	1	4	12	7356	1986	7356	1986
RYR2	5846	0.527932	-1.47472	1	2	3	5157	1987	5157	1987
RYR2	5847	0.278301	-1.47472	1	2	3	7446	1988	7446	1988
BCAM	37693	1.36923	-1.47449	1	2	3	1669	1989	1667	1667
BCAM	37691	0.278301	-1.47449	1	2	3	7448	1990	7447	1990
TRIM7	69327	3.03076	-1.47369	1	1	9	257	1991	257	257
MCM10	67575	0.33787	-1.47349	1	2	3	6822	1992	6820	1992
MCM10	67576	0.277254	-1.47349	1	2	3	7457	1993	7457	1993
UBA52	5801	0.646363	-1.47281	1	2	3	4381	1994	4383	1994
UBA52	5800	0.275634	-1.47281	1	2	3	7463	1995	7462	1995
MLYCD	41697	1.14923	-1.47226	1	2	3	2244	1996	2244	1996
MLYCD	41696	0.275634	-1.47226	1	2	3	7468	1997	7463	1997
PAK5	50800	2	-1.47208	1	2	3	771	1998	769	769
[truncated: 65,815 more rows]
