# Supplementary material for: A non-canonical repressor function of JUN restrains YAP activity and liver cancer growth
Source: EMBO J. 2024 Aug 29;43(20):4578–603. doi: 10.1038/s44318-024-00188-0 (PMC11480203; doi:10.1038/s44318-024-00188-0)
Supplement: Supplementary file 4 — Table EV2 [file 44318_2024_188_MOESM4_ESM.xlsx]

## Sheet: Top_YAP_induced
Dataset EV2. Top YAP induced genes (log2FC < 1, padj < 1e-4) from RNA-Seq experiment after YAP5SA induction.
ENTREZID	ENSEMBL	SYMBOL	baseMean	log2FoldChange	lfcSE	stat	pvalue	padj
51421	ENSG00000114019	AMOTL2	4599.32	5.0652	0.22801	22.2148	2.47233e-109	4.1634e-105
79098	ENSG00000182795	C1orf116	1050.64	3.44321	0.156985	21.9335	1.24589e-106	1.04904e-102
1490	ENSG00000118523	CCN2	825.342	6.47376	0.309597	20.9102	4.31975e-97	2.42482e-93
1303	ENSG00000111799	COL12A1	1198.87	4.13833	0.201203	20.5679	5.31795e-94	2.23886e-90
1295	ENSG00000144810	COL8A1	1782.28	5.49341	0.267718	20.5194	1.44584e-93	4.8696e-90
151887	ENSG00000091986	CCDC80	386.032	3.65506	0.190404	19.1963	3.97282e-82	1.11504e-78
51232	ENSG00000150938	CRIM1	5294.89	2.96318	0.157751	18.7839	1.02207e-78	2.4588e-75
51232	ENSG00000277354	CRIM1	5294.89	2.96318	0.157751	18.7839	1.02207e-78	2.4588e-75
1002	ENSG00000179242	CDH4	1365.53	4.91005	0.284802	17.2402	1.3249e-66	2.78892e-63
1002	ENSG00000280641	CDH4	1365.53	4.91005	0.284802	17.2402	1.3249e-66	2.78892e-63
100313938	ENSG00000221369	MIR548G	2708.24	3.97358	0.233242	17.0363	4.42105e-65	8.27227e-62
3491	ENSG00000142871	CCN1	2044.59	4.19414	0.247234	16.9643	1.51002e-64	2.54287e-61
306	ENSG00000138772	ANXA3	1432.63	3.28873	0.196426	16.7428	6.38875e-63	9.7806e-60
112597	ENSG00000222041	CYTOR	653.473	3.19582	0.195311	16.3627	3.52904e-60	4.95242e-57
84962	ENSG00000129474	AJUBA	1972.57	2.5937	0.161118	16.0981	2.62956e-58	3.40629e-55
147372	ENSG00000183287	CCBE1	342.481	4.56913	0.31254	14.6194	2.11403e-48	2.37335e-45
22998	ENSG00000064042	LIMCH1	1045.33	2.81493	0.192624	14.6136	2.30141e-48	2.42223e-45
26287	ENSG00000165887	ANKRD2	216.254	6.11316	0.420861	14.5253	8.37203e-48	7.87411e-45
79987	ENSG00000165124	SVEP1	2181.92	2.58994	0.17831	14.525	8.41651e-48	7.87411e-45
254427	ENSG00000148426	PROSER2	736.446	2.7304	0.19732	13.8374	1.51586e-43	1.16032e-40
4133	ENSG00000078018	MAP2	173.811	3.77005	0.275188	13.6999	1.0167e-42	7.444e-40
57636	ENSG00000275832	ARHGAP23	597.547	2.88416	0.215806	13.3646	9.73725e-41	6.55901e-38
57636	ENSG00000273780	ARHGAP23	597.547	2.88416	0.215806	13.3646	9.73725e-41	6.55901e-38
2152	ENSG00000117525	F3	1953.14	3.91898	0.294089	13.3258	1.63778e-40	1.06077e-37
11217	NA	NA	1496.81	1.72436	0.130215	13.2425	4.98877e-40	3.11151e-37
64236	ENSG00000120913	PDLIM2	246.859	3.82113	0.289219	13.2119	7.48917e-40	4.5042e-37
5332	ENSG00000101333	PLCB4	379.058	2.36081	0.181473	13.0091	1.08558e-38	6.30386e-36
219731	ENSG00000225778	PROSER2-AS1	719.881	2.72548	0.210067	12.9743	1.71105e-38	9.29485e-36
323	ENSG00000163697	APBB2	4014.97	1.88385	0.14532	12.9635	1.97165e-38	1.03758e-35
7051	ENSG00000092295	TGM1	925.023	3.89518	0.303957	12.8149	1.35296e-37	6.70114e-35
7051	ENSG00000285348	TGM1	925.023	3.89518	0.303957	12.8149	1.35296e-37	6.70114e-35
55357	ENSG00000095383	TBC1D2	1301.46	2.01056	0.157187	12.7909	1.84352e-37	8.86995e-35
79789	ENSG00000165959	CLMN	878.355	1.83232	0.144476	12.6826	7.38755e-37	3.45573e-34
445815	ENSG00000157654	PALM2AKAP2	1730.2	1.57537	0.125355	12.5673	3.19536e-36	1.45432e-33
445815	ENSG00000241978	PALM2AKAP2	1730.2	1.57537	0.125355	12.5673	3.19536e-36	1.45432e-33
445815	ENSG00000243444	PALM2AKAP2	1730.2	1.57537	0.125355	12.5673	3.19536e-36	1.45432e-33
3667	ENSG00000169047	IRS1	192.923	4.75494	0.392783	12.1058	9.84252e-34	3.94638e-31
316	ENSG00000138356	AOX1	124.968	4.33953	0.363748	11.93	8.2536e-33	3.23234e-30
3689	ENSG00000160255	ITGB2	156.599	3.84905	0.323007	11.9163	9.73446e-33	3.72564e-30
11343	ENSG00000074416	MGLL	214.459	3.19389	0.271894	11.7468	7.33302e-32	2.74418e-29
148641	ENSG00000183780	SLC35F3	401.952	2.94843	0.252766	11.6647	1.93186e-31	7.07231e-29
5266	ENSG00000124102	PI3	271.149	2.831	0.249586	11.3428	8.05648e-30	2.7688e-27
8507	ENSG00000171617	ENC1	221.197	3.09403	0.27736	11.1553	6.74885e-29	2.10464e-26
6502	ENSG00000145604	SKP2	1046.94	2.10255	0.189161	11.1152	1.05846e-28	3.24081e-26
541471	ENSG00000172965	MIR4435-2HG	1499.74	2.50864	0.226006	11.0999	1.25603e-28	3.77707e-26
1956	ENSG00000146648	EGFR	5989.29	1.5797	0.142928	11.0524	2.13462e-28	6.19775e-26
27303	ENSG00000144642	RBMS3	2317.19	1.41114	0.128162	11.0106	3.39579e-28	9.6924e-26
9411	ENSG00000137962	ARHGAP29	596.553	2.38546	0.218711	10.9069	1.06813e-27	2.94875e-25
4616	ENSG00000099860	GADD45B	226.528	2.47916	0.227878	10.8793	1.44616e-27	3.92796e-25
2621	ENSG00000183087	GAS6	1701.3	1.80579	0.168578	10.7119	8.94647e-27	2.35404e-24
26277	ENSG00000092330	TINF2	474.19	2.0065	0.18828	10.657	1.6176e-26	4.12732e-24
26277	ENSG00000284915	TINF2	474.19	2.0065	0.18828	10.657	1.6176e-26	4.12732e-24
6317	ENSG00000057149	SERPINB3	118.318	4.29644	0.403763	10.641	1.92053e-26	4.82711e-24
54602	ENSG00000102471	NDFIP2	1142.23	1.52562	0.143655	10.62	2.40478e-26	5.95536e-24
10769	ENSG00000145632	PLK2	1783.44	1.99125	0.18917	10.5262	6.54028e-26	1.59621e-23
29970	ENSG00000151967	SCHIP1	379.808	1.96091	0.187359	10.466	1.23701e-25	2.93397e-23
29970	ENSG00000283154	SCHIP1	379.808	1.96091	0.187359	10.466	1.23701e-25	2.93397e-23
3672	ENSG00000213949	ITGA1	884.739	1.54677	0.148595	10.4093	2.24946e-25	5.18918e-23
23026	ENSG00000041515	MYO16	343.6	1.76049	0.169505	10.3861	2.86954e-25	6.53014e-23
23026	ENSG00000282848	MYO16	343.6	1.76049	0.169505	10.3861	2.86954e-25	6.53014e-23
598	ENSG00000171552	BCL2L1	1064.57	2.03651	0.197219	10.3261	5.36795e-25	1.20528e-22
7286	ENSG00000143367	TUFT1	1287.92	1.97464	0.192053	10.2817	8.51964e-25	1.88777e-22
10129	ENSG00000073910	FRY	204.472	2.01285	0.196775	10.2292	1.46733e-24	3.16793e-22
7057	ENSG00000137801	THBS1	8126.33	5.0991	0.49892	10.2203	1.60887e-24	3.42953e-22
64115	ENSG00000107738	VSIR	215.733	2.57019	0.251908	10.2029	1.92449e-24	4.05105e-22
100505385	ENSG00000283154	IQCJ-SCHIP1	386.83	1.90612	0.187712	10.1545	3.16298e-24	6.57586e-22
3786	ENSG00000184156	KCNQ3	102.241	3.20502	0.316036	10.1413	3.62209e-24	7.43855e-22
10253	ENSG00000136158	SPRY2	513.795	1.91172	0.19036	10.0427	9.89779e-24	2.00408e-21
92126	ENSG00000171451	DSEL	513.578	2.55968	0.254906	10.0417	9.99661e-24	2.00408e-21
92126	ENSG00000262102	DSEL	513.578	2.55968	0.254906	10.0417	9.99661e-24	2.00408e-21
135932	ENSG00000178826	TMEM139	79.1495	3.04807	0.303799	10.0332	1.08941e-23	2.15832e-21
200150	ENSG00000180287	PLD5	319.751	3.4152	0.341698	9.9948	1.60613e-23	3.10889e-21
6318	ENSG00000206073	SERPINB4	169.692	3.84684	0.384996	9.99189	1.65395e-23	3.16507e-21
388610	ENSG00000253368	TRNP1	589.129	2.14259	0.214673	9.98071	1.8514e-23	3.50311e-21
754	ENSG00000183255	PTTG1IP	2978.81	1.70117	0.171317	9.92996	3.08393e-23	5.70697e-21
650669	NA	GAS6-AS1	1046.29	1.6217	0.165079	9.82378	8.89451e-23	1.59344e-20
2650	ENSG00000187210	GCNT1	444.349	2.78876	0.286467	9.735	2.13819e-22	3.75075e-20
253461	ENSG00000177311	ZBTB38	3369.88	1.76622	0.181468	9.73299	2.18086e-22	3.78615e-20
126374	ENSG00000142279	WTIP	133.079	2.86029	0.297609	9.6109	7.19185e-22	1.23582e-19
57158	ENSG00000149596	JPH2	514.044	1.92839	0.201708	9.56026	1.17456e-21	1.95838e-19
29766	ENSG00000138594	TMOD3	2262.27	1.6491	0.173475	9.5063	1.97559e-21	3.23e-19
57522	ENSG00000196935	SRGAP1	972.1	1.75225	0.1862	9.41061	4.93256e-21	7.69114e-19
858	ENSG00000105971	CAV2	1362.67	1.63676	0.174024	9.40539	5.18376e-21	7.93587e-19
65983	ENSG00000155324	GRAMD2B	399.619	2.11197	0.225123	9.38139	6.51074e-21	9.87756e-19
4907	ENSG00000135318	NT5E	405.056	2.58585	0.275704	9.37909	6.65429e-21	1.00052e-18
205860	ENSG00000179046	TRIML2	51.9619	4.04662	0.433277	9.33957	9.67281e-21	1.44151e-18
85360	ENSG00000105137	SYDE1	109.461	2.69165	0.291433	9.2359	2.56128e-20	3.68649e-18
79674	ENSG00000197415	VEPH1	148.967	2.8707	0.311701	9.2098	3.26725e-20	4.62357e-18
5932	ENSG00000101773	RBBP8	925.177	1.33813	0.145623	9.18902	3.96429e-20	5.56276e-18
79572	ENSG00000133657	ATP13A3	2350.17	1.54449	0.171986	8.98031	2.69994e-19	3.7268e-17
154	ENSG00000169252	ADRB2	250.3	2.00546	0.223372	8.97814	2.75391e-19	3.77039e-17
56241	ENSG00000099994	SUSD2	214.986	2.88231	0.321337	8.96973	2.9725e-19	4.03685e-17
2202	ENSG00000115380	EFEMP1	1741.44	2.09968	0.234196	8.96547	3.08961e-19	4.12928e-17
10981	ENSG00000118508	RAB32	302.01	1.62982	0.181807	8.96457	3.11505e-19	4.13051e-17
857	ENSG00000105974	CAV1	4575.46	1.65311	0.185269	8.92273	4.54944e-19	5.84829e-17
3552	ENSG00000115008	IL1A	2769.48	1.76079	0.198536	8.86889	7.38788e-19	9.21569e-17
7168	ENSG00000140416	TPM1	807.861	1.47133	0.166132	8.85639	8.26447e-19	1.02334e-16
27	ENSG00000143322	ABL2	1028.22	1.15518	0.130586	8.84616	9.05826e-19	1.11233e-16
64072	ENSG00000107736	CDH23	237.536	2.11612	0.239471	8.83663	9.86534e-19	1.1952e-16
3801	ENSG00000140859	KIFC3	722.699	1.53294	0.173785	8.82093	1.13513e-18	1.3654e-16
390	ENSG00000115963	RND3	1733.78	1.52269	0.172935	8.80498	1.30872e-18	1.56304e-16
5817	ENSG00000073008	PVR	1328.4	2.09517	0.239092	8.76304	1.90058e-18	2.25392e-16
26524	ENSG00000150457	LATS2	484.706	1.7367	0.198245	8.76036	1.94632e-18	2.29203e-16
23670	ENSG00000135048	CEMIP2	880.899	1.8445	0.21311	8.65516	4.92213e-18	5.67731e-16
79628	ENSG00000169247	SH3TC2	796.971	1.78554	0.206503	8.64659	5.30617e-18	6.07863e-16
100505633	ENSG00000224259	LINC01133	70.2561	2.87223	0.333845	8.60347	7.73408e-18	8.74107e-16
283867	ENSG00000261742	LINC00922	64.4296	3.75242	0.436997	8.58681	8.94136e-18	9.97168e-16
8727	ENSG00000119326	CTNNAL1	586.871	1.85147	0.21673	8.54275	1.31062e-17	1.44254e-15
388743	ENSG00000203697	CAPN8	129.597	2.19694	0.257385	8.53563	1.39394e-17	1.52429e-15
4641	ENSG00000197879	MYO1C	2663.48	1.32203	0.155028	8.52771	1.49273e-17	1.62178e-15
100507500	ENSG00000224057	EGFR-AS1	263.833	1.80801	0.212327	8.51524	1.66249e-17	1.79463e-15
1969	ENSG00000142627	EPHA2	1487.88	2.08887	0.247148	8.4519	2.86589e-17	3.01694e-15
57619	ENSG00000138771	SHROOM3	822.695	1.18424	0.140149	8.44982	2.91748e-17	3.05157e-15
55652	ENSG00000211584	SLC48A1	232.538	2.16683	0.257399	8.41819	3.82343e-17	3.97448e-15
23286	ENSG00000113645	WWC1	1486.59	1.9066	0.227443	8.38279	5.16879e-17	5.30746e-15
79899	ENSG00000135362	PRR5L	240.394	1.88363	0.225327	8.35951	6.29779e-17	6.42756e-15
4174	ENSG00000100297	MCM5	489.872	1.85859	0.224472	8.27983	1.23348e-16	1.24382e-14
2702	ENSG00000265107	GJA5	49.46	5.46799	0.663019	8.24712	1.62258e-16	1.62644e-14
259232	ENSG00000102452	NALCN	133.214	2.28805	0.279012	8.20054	2.39306e-16	2.37054e-14
84536	ENSG00000183250	LINC01547	99.5939	2.14312	0.26157	8.19328	2.54203e-16	2.50338e-14
53918	ENSG00000152684	PELO	396.622	1.28011	0.156411	8.1843	2.73886e-16	2.66603e-14
22943	ENSG00000107984	DKK1	74.1433	4.33243	0.529488	8.1823	2.78477e-16	2.69515e-14
4430	ENSG00000128641	MYO1B	5231.7	1.64593	0.201223	8.17966	2.84656e-16	2.7392e-14
25819	ENSG00000151014	NOCT	360.239	1.45741	0.179876	8.10226	5.39458e-16	5.01905e-14
4293	ENSG00000006432	MAP3K9	308.109	1.51636	0.187241	8.09844	5.56697e-16	5.15098e-14
5891	ENSG00000080823	MOK	549.114	2.05901	0.254418	8.09301	5.82093e-16	5.35653e-14
23022	ENSG00000129116	PALLD	2138.7	1.04881	0.129789	8.08088	6.42986e-16	5.85291e-14
8682	ENSG00000162734	PEA15	644.475	1.77994	0.220342	8.07807	6.57996e-16	5.92549e-14
57530	ENSG00000143375	CGN	60.9685	3.56167	0.441911	8.05969	7.64869e-16	6.81502e-14
28966	ENSG00000064652	SNX24	567.922	1.36624	0.16969	8.05138	8.18653e-16	7.25585e-14
6584	ENSG00000197375	SLC22A5	1069.97	1.1949	0.150912	7.91789	2.41576e-15	2.08623e-13
1906	ENSG00000078401	EDN1	112.032	2.43417	0.307715	7.91049	2.56375e-15	2.19155e-13
3705	ENSG00000100605	ITPK1	1701.08	1.47985	0.187802	7.87984	3.27793e-15	2.77388e-13
3705	ENSG00000274958	ITPK1	1701.08	1.47985	0.187802	7.87984	3.27793e-15	2.77388e-13
619279	ENSG00000164684	ZNF704	230.69	2.00466	0.254761	7.8688	3.58072e-15	3.01497e-13
100505746	ENSG00000227039	ITGB2-AS1	58.4076	3.10062	0.398598	7.7788	7.32134e-15	6.01422e-13
79966	ENSG00000145284	SCD5	636.951	1.37256	0.176531	7.77517	7.53458e-15	6.12958e-13
81888	ENSG00000178922	HYI	331.979	2.26054	0.290729	7.77541	7.52044e-15	6.12958e-13
1017	ENSG00000123374	CDK2	264.104	1.36591	0.175722	7.77314	7.65639e-15	6.19873e-13
57493	ENSG00000173706	HEG1	311.153	1.99928	0.259068	7.71722	1.18894e-14	9.57975e-13
3084	ENSG00000157168	NRG1	93.9441	2.47236	0.321008	7.70188	1.34083e-14	1.07313e-12
51564	ENSG00000061273	HDAC7	1146.4	1.31782	0.171346	7.691	1.45984e-14	1.15961e-12
65989	ENSG00000171462	DLK2	165.127	2.2274	0.29009	7.67832	1.61188e-14	1.27437e-12
10045	ENSG00000125731	SH2D3A	782.757	1.81607	0.236819	7.6686	1.7388e-14	1.36829e-12
85315	ENSG00000170915	PAQR8	115.685	2.01254	0.263679	7.63253	2.30185e-14	1.79459e-12
24147	ENSG00000179431	FJX1	450.038	1.55725	0.208175	7.48049	7.40469e-14	5.542e-12
114818	ENSG00000119771	KLHL29	906.508	1.21861	0.163229	7.46567	8.28788e-14	6.14837e-12
2687	ENSG00000099998	GGT5	293.209	1.75819	0.235554	7.46407	8.38886e-14	6.19598e-12
57494	ENSG00000166532	RIMKLB	455.39	1.36561	0.183314	7.4496	9.36265e-14	6.88502e-12
56704	ENSG00000104369	JPH1	307.042	1.44445	0.194073	7.44278	9.85881e-14	7.21837e-12
160428	ENSG00000136010	ALDH1L2	2499.75	1.29652	0.174742	7.41959	1.17483e-13	8.56456e-12
81788	ENSG00000163545	NUAK2	308.802	2.10613	0.284025	7.41531	1.21345e-13	8.77014e-12
10413	ENSG00000137693	YAP1	3247.93	1.16431	0.157493	7.39277	1.43803e-13	1.03049e-11
79627	ENSG00000119900	OGFRL1	733.295	1.59642	0.217101	7.35338	1.93254e-13	1.36739e-11
10644	ENSG00000073792	IGF2BP2	1557.08	1.39667	0.190131	7.34585	2.0446e-13	1.42867e-11
5550	ENSG00000085377	PREP	904.906	1.13415	0.154391	7.34598	2.04259e-13	1.42867e-11
9829	ENSG00000116675	DNAJC6	193.621	1.78699	0.243918	7.32618	2.36798e-13	1.64102e-11
9052	ENSG00000013588	GPRC5A	354.225	1.50038	0.204973	7.31991	2.48129e-13	1.7125e-11
6364	ENSG00000115009	CCL20	418.072	1.47706	0.201865	7.3171	2.53382e-13	1.74162e-11
6769	ENSG00000144681	STAC	93.7994	2.3522	0.321561	7.31495	2.57482e-13	1.7626e-11
84869	ENSG00000145439	CBR4	2092.66	1.12731	0.154238	7.30887	2.694e-13	1.83672e-11
80005	ENSG00000147459	DOCK5	1776.36	1.29661	0.177749	7.29466	2.99421e-13	2.03316e-11
4175	ENSG00000076003	MCM6	506.905	1.5206	0.208862	7.28038	3.32878e-13	2.25127e-11
407975	ENSG00000215417	MIR17HG	352.613	1.33429	0.183739	7.26191	3.81667e-13	2.56067e-11
26136	ENSG00000135269	TES	809.711	1.37412	0.190175	7.22558	4.98971e-13	3.28229e-11
4171	ENSG00000073111	MCM2	677.708	1.38278	0.191437	7.22318	5.07852e-13	3.32772e-11
8482	ENSG00000138623	SEMA7A	59.8174	3.14112	0.436198	7.20114	5.97113e-13	3.86746e-11
8482	ENSG00000288455	SEMA7A	59.8174	3.14112	0.436198	7.20114	5.97113e-13	3.86746e-11
9265	ENSG00000008256	CYTH3	345.531	1.18601	0.165492	7.16657	7.69025e-13	4.85033e-11
6196	ENSG00000071242	RPS6KA2	771.01	1.8526	0.258549	7.16538	7.7569e-13	4.87411e-11
9828	ENSG00000110237	ARHGEF17	578.156	1.19611	0.166984	7.16301	7.8922e-13	4.94069e-11
55638	ENSG00000147642	SYBU	241.265	1.82815	0.255576	7.15306	8.48661e-13	5.29313e-11
9853	ENSG00000198853	RUSC2	505.543	2.06944	0.289511	7.14805	8.80175e-13	5.46943e-11
51200	ENSG00000128510	CPA4	127.014	2.20125	0.310881	7.08067	1.43461e-12	8.81711e-11
5275	ENSG00000197641	SERPINB13	129.62	4.83063	0.683063	7.07202	1.52695e-12	9.31663e-11
990	ENSG00000094804	CDC6	218.342	1.58953	0.226479	7.01842	2.24384e-12	1.35435e-10
114299	NA	NA	114.941	1.55574	0.222973	6.97727	3.00976e-12	1.79237e-10
23034	ENSG00000020577	SAMD4A	722.03	1.08821	0.155968	6.97716	3.01212e-12	1.79237e-10
2113	ENSG00000134954	ETS1	400.82	2.048	0.293766	6.97152	3.13526e-12	1.85255e-10
8394	ENSG00000143398	PIP5K1A	1075.6	1.2054	0.17331	6.9552	3.52062e-12	2.06576e-10
5806	ENSG00000163661	PTX3	91.1746	2.81177	0.407261	6.90409	5.05251e-12	2.88421e-10
27132	ENSG00000178773	CPNE7	759.832	1.47499	0.213758	6.90029	5.18949e-12	2.9524e-10
3855	ENSG00000135480	KRT7	11603.8	1.62046	0.234945	6.89719	5.30421e-12	3.00751e-10
80000	ENSG00000141449	GREB1L	150.958	1.90194	0.277196	6.86135	6.82136e-12	3.82906e-10
29886	ENSG00000106266	SNX8	199.901	1.26649	0.184816	6.85273	7.24549e-12	4.05362e-10
23086	ENSG00000110723	EXPH5	466.876	1.25557	0.183511	6.84192	7.81385e-12	4.32846e-10
400745	ENSG00000189410	SH2D5	37.6882	3.49109	0.510932	6.8328	8.32742e-12	4.59783e-10
30850	ENSG00000109089	CDR2L	222.082	1.59339	0.233407	6.82667	8.69084e-12	4.7828e-10
3556	ENSG00000196083	IL1RAP	598.555	1.39436	0.204544	6.81694	9.30001e-12	5.10137e-10
5875	ENSG00000100949	RABGGTA	839.94	1.15568	0.17009	6.79453	1.08666e-11	5.9221e-10
5875	ENSG00000285193	RABGGTA	839.94	1.15568	0.17009	6.79453	1.08666e-11	5.9221e-10
7480	ENSG00000169884	WNT10B	84.799	1.87716	0.278823	6.73242	1.66867e-11	8.89252e-10
10435	ENSG00000149798	CDC42EP2	415.683	1.30439	0.194104	6.72003	1.81686e-11	9.59119e-10
124739	ENSG00000154914	USP43	187.233	1.44303	0.214884	6.71541	1.87532e-11	9.83814e-10
2012	ENSG00000134531	EMP1	2335.13	1.35086	0.201145	6.71586	1.86963e-11	9.83814e-10
57447	ENSG00000165795	NDRG2	44.7528	2.54829	0.380673	6.69418	2.16885e-11	1.13427e-09
166815	ENSG00000180346	TIGD2	94.5458	1.69257	0.252987	6.69034	2.22659e-11	1.16086e-09
207107	ENSG00000225383	SFTA1P	61.4151	7.60309	1.13724	6.68558	2.30004e-11	1.19545e-09
29761	ENSG00000155313	USP25	1260.6	1.08735	0.163084	6.66742	2.60335e-11	1.34069e-09
9674	ENSG00000235750	KIAA0040	656.454	1.0948	0.164662	6.64879	2.95507e-11	1.51257e-09
201232	ENSG00000174327	SLC16A13	127.211	2.00694	0.304063	6.60041	4.1002e-11	2.05498e-09
3606	ENSG00000150782	IL18	1253.5	1.04293	0.158031	6.59953	4.1246e-11	2.06108e-09
8076	ENSG00000197614	MFAP5	31.1441	5.60187	0.854246	6.55768	5.46514e-11	2.68317e-09
894	ENSG00000118971	CCND2	2742.28	1.10138	0.16835	6.5422	6.06205e-11	2.95043e-09
11234	ENSG00000110756	HPS5	739.38	1.13192	0.173769	6.51393	7.32109e-11	3.51245e-09
11234	ENSG00000288445	HPS5	739.38	1.13192	0.173769	6.51393	7.32109e-11	3.51245e-09
117583	ENSG00000116117	PARD3B	737.108	1.1628	0.179229	6.48779	8.71052e-11	4.14331e-09
9088	ENSG00000127564	PKMYT1	312.561	1.48679	0.230797	6.44198	1.17927e-10	5.48588e-09
220	ENSG00000184254	ALDH1A3	744.415	1.70648	0.265496	6.42751	1.29714e-10	5.98463e-09
8853	ENSG00000151693	ASAP2	1455.76	1.37975	0.2155	6.40257	1.52782e-10	6.95363e-09
57213	ENSG00000123178	SPRYD7	190.131	1.31623	0.206241	6.382	1.74791e-10	7.91259e-09
11167	ENSG00000163430	FSTL1	349.843	1.75396	0.275679	6.36234	1.98697e-10	8.89907e-09
5831	ENSG00000183010	PYCR1	426.934	1.85481	0.292547	6.3402	2.2946e-10	1.02225e-08
54629	ENSG00000128923	MINDY2	247.848	1.41148	0.222698	6.33806	2.32675e-10	1.03384e-08
1847	ENSG00000138166	DUSP5	770.845	1.50516	0.237691	6.33242	2.41344e-10	1.06673e-08
55841	ENSG00000047644	WWC3	520.816	1.27091	0.200854	6.32756	2.49074e-10	1.09801e-08
83543	ENSG00000126878	AIF1L	280.268	1.15691	0.183288	6.31199	2.75471e-10	1.21121e-08
65124	ENSG00000198142	SOWAHC	729.965	1.22059	0.194451	6.27711	3.44929e-10	1.50482e-08
5074	ENSG00000177425	PAWR	953.27	1.2516	0.199503	6.27363	3.52737e-10	1.53491e-08
59277	ENSG00000074527	NTN4	95.8422	1.61202	0.257315	6.26477	3.73377e-10	1.62053e-08
84659	ENSG00000165799	RNASE7	27.3678	3.46359	0.553825	6.25395	4.00207e-10	1.72808e-08
51435	ENSG00000168077	SCARA3	291.127	1.75861	0.28198	6.23663	4.47093e-10	1.91093e-08
440	ENSG00000070669	ASNS	1133.68	1.9443	0.31197	6.23232	4.59586e-10	1.95935e-08
64859	ENSG00000173559	NABP1	636.709	1.36511	0.219394	6.22219	4.90261e-10	2.08485e-08
57149	ENSG00000102897	LYRM1	242.641	1.09082	0.175455	6.21712	5.06375e-10	2.14255e-08
54407	ENSG00000134294	SLC38A2	7921.63	1.13619	0.183407	6.1949	5.83217e-10	2.44922e-08
389136	ENSG00000206538	VGLL3	1291.55	1.22111	0.197247	6.19075	5.988e-10	2.50841e-08
22808	ENSG00000158186	MRAS	153.745	1.4607	0.236834	6.16761	6.93301e-10	2.88276e-08
79413	ENSG00000177494	ZBED2	270.581	1.73585	0.281515	6.1661	6.99948e-10	2.90323e-08
9833	ENSG00000165304	MELK	296.172	1.19555	0.194164	6.15744	7.39298e-10	3.05142e-08
115572	ENSG00000158246	TENT5B	283.339	1.22326	0.199356	6.13606	8.45947e-10	3.43875e-08
2247	ENSG00000138685	FGF2	478.889	1.68304	0.2743	6.13578	8.47436e-10	3.43875e-08
65059	ENSG00000173166	RAPH1	585.528	1.28566	0.209616	6.13341	8.6017e-10	3.48203e-08
10848	ENSG00000104881	PPP1R13L	951.601	1.00815	0.164535	6.12731	8.93775e-10	3.60076e-08
10225	ENSG00000153283	CD96	286.761	1.71296	0.279737	6.12348	9.15508e-10	3.67075e-08
55356	ENSG00000163393	SLC22A15	423.247	1.09885	0.179824	6.11068	9.9206e-10	3.94948e-08
5218	ENSG00000058091	CDK14	684.817	1.44254	0.237018	6.08622	1.15607e-09	4.57e-08
59338	ENSG00000107679	PLEKHA1	989.968	1.21005	0.199447	6.06703	1.30296e-09	5.07914e-08
541565	ENSG00000241852	C8orf58	81.8023	1.55665	0.25662	6.06599	1.31139e-09	5.09679e-08
5982	ENSG00000049541	RFC2	201.11	1.14621	0.188965	6.06573	1.31354e-09	5.09679e-08
1647	ENSG00000116717	GADD45A	410.922	1.17824	0.194493	6.05803	1.37798e-09	5.31225e-08
7042	ENSG00000092969	TGFB2	36.9399	2.2869	0.377503	6.05797	1.37854e-09	5.31225e-08
9121	ENSG00000170190	SLC16A5	445.842	1.49612	0.246956	6.05824	1.3762e-09	5.31225e-08
5352	ENSG00000152952	PLOD2	1427.06	1.20132	0.198372	6.0559	1.39634e-09	5.35635e-08
50617	ENSG00000105929	ATP6V0A4	23.0539	3.28487	0.544712	6.03047	1.63484e-09	6.19018e-08
1978	ENSG00000187840	EIF4EBP1	1070.08	1.77155	0.294078	6.02408	1.70075e-09	6.39301e-08
221710	ENSG00000224531	SMIM13	362.205	1.40912	0.234636	6.00557	1.90655e-09	7.10317e-08
144165	ENSG00000139174	PRICKLE1	397.624	1.30643	0.217573	6.00458	1.91824e-09	7.13093e-08
7739	ENSG00000147394	ZNF185	175.977	1.21585	0.203557	5.97301	2.32919e-09	8.54545e-08
79633	ENSG00000196159	FAT4	126.807	1.8739	0.313813	5.97139	2.35241e-09	8.61186e-08
79228	ENSG00000131652	THOC6	228.786	1.07944	0.181028	5.96283	2.479e-09	9.03602e-08
23271	ENSG00000118200	CAMSAP2	3260.44	1.31245	0.220387	5.95521	2.59736e-09	9.40634e-08
6674	ENSG00000104450	SPAG1	210.49	1.39824	0.234935	5.9516	2.65529e-09	9.5955e-08
51659	ENSG00000131153	GINS2	111.423	1.62997	0.273987	5.94909	2.69643e-09	9.70781e-08
6541	ENSG00000139514	SLC7A1	3351.05	1.45046	0.243816	5.949	2.6979e-09	9.70781e-08
4172	ENSG00000112118	MCM3	942.402	1.09309	0.184155	5.93573	2.92546e-09	1.04375e-07
3219	ENSG00000170689	HOXB9	41.1427	3.29065	0.556695	5.91105	3.3994e-09	1.20518e-07
5553	ENSG00000186652	PRG2	1741.07	1.1578	0.195908	5.90993	3.42258e-09	1.21084e-07
2534	ENSG00000010810	FYN	37.3235	2.64186	0.447872	5.8987	3.66376e-09	1.28805e-07
24140	ENSG00000068438	FTSJ1	369.838	1.07036	0.181725	5.89	3.86199e-09	1.34929e-07
81887	ENSG00000001497	LAS1L	441	1.15275	0.196045	5.88004	4.10179e-09	1.43011e-07
4176	ENSG00000166508	MCM7	1050	1.0015	0.170833	5.86247	4.56044e-09	1.57051e-07
5939	ENSG00000076067	RBMS2	1339.25	1.22373	0.209227	5.84883	4.95042e-09	1.69441e-07
9037	ENSG00000112902	SEMA5A	45.1591	2.38191	0.4084	5.8323	5.46699e-09	1.85988e-07
150946	ENSG00000157833	GAREM2	36.577	2.24686	0.385343	5.83082	5.51567e-09	1.86538e-07
29775	ENSG00000100065	CARD10	427.187	1.15506	0.198097	5.83079	5.51639e-09	1.86538e-07
29015	ENSG00000134802	SLC43A3	2103.26	1.15344	0.197831	5.83045	5.52796e-09	1.86555e-07
23400	ENSG00000159363	ATP13A2	434.226	1.1868	0.20378	5.82392	5.74831e-09	1.93603e-07
23406	ENSG00000103187	COTL1	1349.13	1.24665	0.214258	5.81845	5.93968e-09	1.99649e-07
23576	ENSG00000153904	DDAH1	325.402	1.48843	0.256283	5.80777	6.33094e-09	2.11534e-07
677	ENSG00000185650	ZFP36L1	2603.94	1.12743	0.194223	5.80484	6.44277e-09	2.1442e-07
11169	ENSG00000198554	WDHD1	267.195	1.18285	0.204475	5.78483	7.25864e-09	2.40148e-07
116238	ENSG00000160606	TLCD1	113.182	1.475	0.255481	5.77342	7.76769e-09	2.55484e-07
8821	ENSG00000109452	INPP4B	972.173	1.00125	0.173786	5.76139	8.34216e-09	2.72781e-07
221	ENSG00000006534	ALDH3B1	231.969	1.74912	0.303805	5.75738	8.54298e-09	2.77729e-07
3890	ENSG00000161849	KRT84	45.842	2.56541	0.445691	5.75604	8.611e-09	2.79401e-07
91663	ENSG00000179820	MYADM	281.41	1.07358	0.186624	5.75267	8.78447e-09	2.84482e-07
3714	ENSG00000184916	JAG2	757.726	1.19098	0.2071	5.75078	8.88333e-09	2.87131e-07
595	ENSG00000110092	CCND1	1518.3	1.0239	0.178365	5.74048	9.44076e-09	3.03402e-07
168455	ENSG00000253276	CCDC71L	158.375	1.511	0.26345	5.73543	9.72657e-09	3.11593e-07
285489	ENSG00000175920	DOK7	152.749	2.04128	0.356309	5.72896	1.01046e-08	3.21667e-07
6949	ENSG00000070814	TCOF1	1550.29	1.1956	0.208867	5.72419	1.03926e-08	3.30212e-07
84955	ENSG00000120526	NUDCD1	504.413	1.02655	0.179351	5.7237	1.04231e-08	3.30556e-07
284119	ENSG00000177469	CAVIN1	1900.15	1.00997	0.176843	5.7111	1.1225e-08	3.5465e-07
2617	ENSG00000106105	GARS1	2238.46	1.51103	0.264977	5.70249	1.18073e-08	3.71655e-07
7453	ENSG00000140105	WARS1	1028.37	1.38575	0.243906	5.68151	1.33514e-08	4.15597e-07
10411	ENSG00000079337	RAPGEF3	63.4747	2.05541	0.362039	5.67731	1.36827e-08	4.25124e-07
84144	ENSG00000097096	SYDE2	274.426	1.24315	0.21925	5.67	1.42798e-08	4.42857e-07
9015	ENSG00000143498	TAF1A	237.675	1.02178	0.180394	5.66416	1.47749e-08	4.5653e-07
5630	ENSG00000135406	PRPH	108.157	1.62068	0.286201	5.66272	1.48988e-08	4.59518e-07
8318	ENSG00000093009	CDC45	192.828	1.64527	0.290599	5.66163	1.4994e-08	4.61608e-07
643314	ENSG00000127603	KIAA0754	123.362	1.72156	0.304749	5.6491	1.61291e-08	4.91164e-07
286190	ENSG00000246366	LACTB2-AS1	81.8035	1.42816	0.253126	5.64207	1.68015e-08	5.10717e-07
8187	ENSG00000196793	ZNF239	212.23	1.15013	0.204159	5.63352	1.76573e-08	5.34799e-07
221749	ENSG00000168994	PXDC1	124.892	1.73639	0.30845	5.6294	1.80841e-08	5.45765e-07
9553	ENSG00000243147	MRPL33	229.675	1.19235	0.212186	5.61935	1.91672e-08	5.75357e-07
7015	ENSG00000164362	TERT	70.4063	1.84079	0.328331	5.60649	2.06469e-08	6.17574e-07
150223	ENSG00000161179	YDJC	391.825	1.21498	0.216734	5.60586	2.07228e-08	6.18744e-07
63967	ENSG00000092853	CLSPN	182.629	1.39403	0.248772	5.60364	2.09898e-08	6.25608e-07
286042	ENSG00000173295	FAM86B3P	284.296	1.39271	0.248873	5.59608	2.19255e-08	6.48902e-07
10969	ENSG00000117395	EBNA1BP2	732.14	1.0639	0.190149	5.59508	2.20526e-08	6.51518e-07
7004	ENSG00000197905	TEAD4	429.788	1.06154	0.189804	5.59285	2.23375e-08	6.58779e-07
91523	ENSG00000179715	PCED1B	274.664	1.5648	0.280562	5.57737	2.44182e-08	7.1297e-07
4862	ENSG00000170485	NPAS2	141.665	1.50855	0.270757	5.57161	2.52396e-08	7.3282e-07
6542	ENSG00000003989	SLC7A2	991.835	1.15081	0.206807	5.56467	2.62653e-08	7.61286e-07
23768	ENSG00000185070	FLRT2	526.467	1.10764	0.19924	5.55934	2.70798e-08	7.82201e-07
7498	ENSG00000158125	XDH	376.796	1.22264	0.21998	5.55796	2.72954e-08	7.87078e-07
11240	ENSG00000117115	PADI2	86.3062	2.32576	0.419397	5.54548	2.93141e-08	8.4097e-07
10056	ENSG00000116120	FARSB	878.289	1.01531	0.1831	5.54513	2.93733e-08	8.41235e-07
79000	ENSG00000127423	AUNIP	94.1442	1.52747	0.275494	5.54446	2.94855e-08	8.41852e-07
3553	ENSG00000125538	IL1B	1319.85	2.95598	0.533348	5.54231	2.98504e-08	8.5056e-07
79968	ENSG00000092470	WDR76	149.394	1.12994	0.204037	5.53791	3.06095e-08	8.69248e-07
9493	ENSG00000137807	KIF23	342.706	1.18342	0.213973	5.5307	3.18964e-08	9.02748e-07
653781	ENSG00000222038	POTEJ	305.322	1.18531	0.214719	5.5203	3.38422e-08	9.51801e-07
7398	ENSG00000162607	USP1	552.806	1.07178	0.194176	5.51965	3.39675e-08	9.53354e-07
55379	ENSG00000108829	LRRC59	1652.73	1.12774	0.205127	5.4978	3.84564e-08	1.0669e-06
28999	ENSG00000163884	KLF15	51.8007	1.99202	0.362383	5.49699	3.86321e-08	1.07001e-06
8796	ENSG00000136155	SCEL	18.0545	4.80259	0.873851	5.49589	3.88751e-08	1.07497e-06
84253	ENSG00000136895	GARNL3	148.79	1.2267	0.223333	5.4927	3.95829e-08	1.09275e-06
463	ENSG00000140836	ZFHX3	922.747	1.00059	0.18224	5.4905	4.00805e-08	1.10287e-06
122953	ENSG00000140044	JDP2	226.375	1.5987	0.292349	5.46845	4.53983e-08	1.24198e-06
51119	ENSG00000126524	SBDS	444.929	1.088	0.199617	5.45044	5.02452e-08	1.36343e-06
3872	ENSG00000128422	KRT17	24339.6	1.14631	0.211244	5.4265	5.74713e-08	1.54357e-06
1786	ENSG00000130816	DNMT1	1006.84	1.09558	0.20212	5.42044	5.94512e-08	1.59167e-06
5362	ENSG00000076356	PLXNA2	1891.17	1.36987	0.252942	5.41577	6.10256e-08	1.62349e-06
7306	ENSG00000107165	TYRP1	25.2004	3.80519	0.702928	5.41333	6.18624e-08	1.64057e-06
51110	ENSG00000147592	LACTB2	84.7924	1.35714	0.251005	5.40683	6.41509e-08	1.68797e-06
255324	ENSG00000182585	EPGN	1024.76	1.35158	0.250154	5.40299	6.55377e-08	1.72177e-06
195828	ENSG00000165244	ZNF367	231.353	1.03928	0.19248	5.39941	6.6861e-08	1.74835e-06
9319	ENSG00000071539	TRIP13	216.23	1.15765	0.215264	5.37785	7.53821e-08	1.96507e-06
64129	ENSG00000142910	TINAGL1	523.318	1.11881	0.209079	5.35115	8.73979e-08	2.26428e-06
4131	ENSG00000131711	MAP1B	41.4973	3.07671	0.575154	5.34938	8.82558e-08	2.28299e-06
87	ENSG00000072110	ACTN1	3267.69	1.06767	0.199614	5.34866	8.86088e-08	2.28861e-06
3888	ENSG00000161850	KRT82	67.313	2.26777	0.424023	5.34824	8.88151e-08	2.29042e-06
3569	ENSG00000136244	IL6	27.1014	3.81215	0.716604	5.31974	1.03918e-07	2.63948e-06
55388	ENSG00000065328	MCM10	156.289	1.27388	0.239487	5.3192	1.04224e-07	2.64327e-06
124222	ENSG00000162073	PAQR4	287.905	1.15907	0.218253	5.31068	1.09219e-07	2.75749e-06
55214	ENSG00000090530	P3H2	517.1	1.33134	0.250744	5.30956	1.09887e-07	2.76195e-06
23594	ENSG00000091651	ORC6	105.994	1.25629	0.236694	5.30763	1.11058e-07	2.78722e-06
60	ENSG00000075624	ACTB	17782.6	1.09273	0.205919	5.30661	1.11682e-07	2.79453e-06
100507127	ENSG00000238266	LINC00707	111.62	1.85551	0.35132	5.28154	1.28106e-07	3.19601e-06
8140	ENSG00000103257	SLC7A5	25260.6	1.13079	0.214321	5.27614	1.31935e-07	3.28181e-06
644936	NA	LOC644936	502.902	1.11893	0.212172	5.27368	1.33713e-07	3.31624e-06
10797	ENSG00000065911	MTHFD2	1641.23	1.52925	0.290415	5.26576	1.39609e-07	3.45738e-06
3675	ENSG00000005884	ITGA3	4604.35	1.13717	0.216238	5.25886	1.44948e-07	3.57908e-06
10395	ENSG00000164741	DLC1	172.649	3.21777	0.612339	5.25489	1.48116e-07	3.64659e-06
10395	ENSG00000285265	DLC1	172.649	3.21777	0.612339	5.25489	1.48116e-07	3.64659e-06
220042	ENSG00000165490	DDIAS	92.9607	1.28684	0.245245	5.24716	1.54464e-07	3.76856e-06
1869	ENSG00000101412	E2F1	121.011	1.7287	0.329621	5.24451	1.56695e-07	3.7971e-06
84706	ENSG00000166123	GPT2	745.344	1.19233	0.227735	5.2356	1.64451e-07	3.95623e-06
6775	ENSG00000138378	STAT4	108.503	1.55637	0.298217	5.2189	1.79986e-07	4.31146e-06
1809	ENSG00000113657	DPYSL3	174.548	1.22012	0.23388	5.21687	1.8197e-07	4.3528e-06
8208	ENSG00000159259	CHAF1B	144.108	1.16833	0.224235	5.21031	1.88524e-07	4.47778e-06
123879	ENSG00000188215	DCUN1D3	257.162	1.17641	0.225838	5.20908	1.89776e-07	4.50116e-06
2295	ENSG00000137273	FOXF2	140.943	1.1409	0.219746	5.19192	2.08137e-07	4.90215e-06
91694	ENSG00000154359	LONRF1	217.668	1.07574	0.207206	5.19163	2.08456e-07	4.90279e-06
91694	ENSG00000285360	LONRF1	217.668	1.07574	0.207206	5.19163	2.08456e-07	4.90279e-06
2313	ENSG00000151702	FLI1	206.771	1.6871	0.32516	5.18852	2.11975e-07	4.97861e-06
11340	ENSG00000120699	EXOSC8	261.902	1.345	0.259825	5.17654	2.26036e-07	5.22863e-06
4173	ENSG00000104738	MCM4	890.64	1.03079	0.199503	5.16677	2.38175e-07	5.49433e-06
9899	ENSG00000185518	SV2B	43.5485	1.71234	0.332394	5.15154	2.58353e-07	5.92734e-06
7357	ENSG00000148154	UGCG	216.153	1.16139	0.226043	5.13792	2.77794e-07	6.32169e-06
104	ENSG00000197381	ADARB1	359.947	1.0533	0.206078	5.11117	3.20175e-07	7.17943e-06
100131211	ENSG00000189362	NEMP2	198.178	1.25518	0.245634	5.10995	3.22245e-07	7.21623e-06
7010	ENSG00000120156	TEK	46.7798	2.72151	0.534068	5.09581	3.47262e-07	7.73531e-06
5888	ENSG00000051180	RAD51	72.4572	1.41543	0.27783	5.09457	3.49532e-07	7.76533e-06
5424	ENSG00000062822	POLD1	481.893	1.05547	0.207464	5.08748	3.62858e-07	8.00857e-06
79642	ENSG00000180801	ARSJ	758.031	1.16637	0.229569	5.08071	3.76028e-07	8.27939e-06
4638	ENSG00000065534	MYLK	85.9511	1.25474	0.24817	5.05598	4.28188e-07	9.34026e-06
646626	NA	LOC646626	281.979	1.28864	0.255386	5.04585	4.51511e-07	9.8109e-06
155370	ENSG00000225648	SBDSP1	189.312	1.25462	0.250994	4.99859	5.77524e-07	1.23108e-05
54869	ENSG00000131037	EPS8L1	175.112	1.2192	0.244208	4.99246	5.96144e-07	1.26596e-05
203286	ENSG00000165138	ANKS6	240.674	1.05548	0.211714	4.98541	6.18314e-07	1.30809e-05
153572	ENSG00000170561	IRX2	892.172	1.01196	0.203264	4.97854	6.40653e-07	1.34858e-05
54836	ENSG00000119411	BSPRY	51.7457	1.71143	0.343957	4.97571	6.50098e-07	1.36334e-05
6520	ENSG00000168003	SLC3A2	4967.57	1.14302	0.230626	4.95614	7.1906e-07	1.49125e-05
3755	ENSG00000026559	KCNG1	202.778	1.29669	0.261954	4.95005	7.41947e-07	1.53305e-05
90627	ENSG00000133121	STARD13	596.273	1.21221	0.245507	4.93755	7.91088e-07	1.62067e-05
84313	ENSG00000131475	VPS25	296.736	1.00072	0.202913	4.93178	8.1483e-07	1.66526e-05
2743	ENSG00000109738	GLRB	129.54	1.0298	0.208819	4.93153	8.15891e-07	1.66541e-05
9200	ENSG00000165996	HACD1	121.335	1.12897	0.229021	4.92955	8.24178e-07	1.67623e-05
643650	ENSG00000285294	LINC00842	1676.63	1.26081	0.256233	4.92056	8.62955e-07	1.74038e-05
29774	ENSG00000128262	POM121L9P	57.1293	1.60873	0.32804	4.90408	9.38676e-07	1.87899e-05
196996	ENSG00000175318	GRAMD2A	177.244	1.32444	0.270494	4.89636	9.76288e-07	1.94795e-05
57835	ENSG00000188687	SLC4A5	1426.23	1.21075	0.247946	4.88313	1.04413e-06	2.05891e-05
7516	ENSG00000196584	XRCC2	148.103	1.21793	0.249688	4.8778	1.07278e-06	2.10801e-05
651746	ENSG00000164236	ANKRD33B	196.093	1.28527	0.263642	4.87508	1.08766e-06	2.12732e-05
627	ENSG00000176697	BDNF	145.933	3.43302	0.704512	4.87291	1.09967e-06	2.14334e-05
60386	ENSG00000125454	SLC25A19	129.415	1.13731	0.234161	4.85695	1.1921e-06	2.31278e-05
11107	ENSG00000138738	PRDM5	102.682	1.08533	0.223597	4.85396	1.21021e-06	2.34522e-05
116461	ENSG00000198860	TSEN15	521.188	1.09411	0.225592	4.84997	1.2348e-06	2.38464e-05
55646	ENSG00000145220	LYAR	541.611	1.06445	0.219718	4.84463	1.2685e-06	2.44411e-05
9762	ENSG00000088899	LZTS3	68.6231	1.23934	0.258056	4.80262	1.56604e-06	2.95651e-05
11156	ENSG00000184489	PTP4A3	25.0656	2.51163	0.523209	4.80044	1.5832e-06	2.98557e-05
11156	ENSG00000275575	PTP4A3	25.0656	2.51163	0.523209	4.80044	1.5832e-06	2.98557e-05
445582	ENSG00000188219	POTEE	304.566	1.11705	0.232805	4.79824	1.60062e-06	3.01168e-05
57168	ENSG00000128203	ASPHD2	69.5643	1.63738	0.341291	4.79762	1.60562e-06	3.01434e-05
10166	ENSG00000102743	SLC25A15	278.749	1.05491	0.220312	4.78826	1.6823e-06	3.13731e-05
596	ENSG00000171791	BCL2	81.4082	1.33124	0.278257	4.78419	1.71677e-06	3.19451e-05
2191	ENSG00000078098	FAP	140.193	3.1195	0.652461	4.78113	1.7431e-06	3.23994e-05
993	ENSG00000164045	CDC25A	219.388	1.0016	0.20975	4.77519	1.79538e-06	3.3261e-05
9586	ENSG00000146592	CREB5	287.292	1.01132	0.212288	4.7639	1.89887e-06	3.50241e-05
6510	ENSG00000105281	SLC1A5	3380.22	1.25724	0.264376	4.7555	1.97959e-06	3.64729e-05
57176	ENSG00000137411	VARS2	365.758	1.09764	0.231434	4.74279	2.1079e-06	3.85419e-05
57176	ENSG00000234032	VARS2	365.758	1.09764	0.231434	4.74279	2.1079e-06	3.85419e-05
57176	ENSG00000230985	VARS2	365.758	1.09764	0.231434	4.74279	2.1079e-06	3.85419e-05
57176	ENSG00000223494	VARS2	365.758	1.09764	0.231434	4.74279	2.1079e-06	3.85419e-05
57176	ENSG00000236178	VARS2	365.758	1.09764	0.231434	4.74279	2.1079e-06	3.85419e-05
57176	ENSG00000206476	VARS2	365.758	1.09764	0.231434	4.74279	2.1079e-06	3.85419e-05
57176	ENSG00000285213	VARS2	365.758	1.09764	0.231434	4.74279	2.1079e-06	3.85419e-05
57176	ENSG00000285515	VARS2	365.758	1.09764	0.231434	4.74279	2.1079e-06	3.85419e-05
57176	ENSG00000285192	VARS2	365.758	1.09764	0.231434	4.74279	2.1079e-06	3.85419e-05
57176	ENSG00000285089	VARS2	365.758	1.09764	0.231434	4.74279	2.1079e-06	3.85419e-05
57176	ENSG00000285224	VARS2	365.758	1.09764	0.231434	4.74279	2.1079e-06	3.85419e-05
137994	ENSG00000165046	LETM2	88.9752	1.56479	0.330458	4.73522	2.18815e-06	3.98794e-05
57801	ENSG00000188290	HES4	54.4276	1.83369	0.387293	4.73465	2.19437e-06	3.9919e-05
84926	ENSG00000167778	SPRYD3	281.367	1.12545	0.23801	4.72859	2.2609e-06	4.10275e-05
51330	ENSG00000006327	TNFRSF12A	763.08	2.73879	0.579366	4.72723	2.27607e-06	4.12583e-05
387254	NA	SLC7A5P2	585.729	1.08312	0.229888	4.71149	2.45908e-06	4.42897e-05
653269	ENSG00000196834	POTEI	274.217	1.04646	0.222182	4.70994	2.47794e-06	4.45342e-05
16	ENSG00000090861	AARS1	1650.51	1.30788	0.278263	4.70016	2.59956e-06	4.66205e-05
85462	ENSG00000137460	FHDC1	100.41	1.66325	0.354172	4.69617	2.6509e-06	4.74906e-05
100125556	ENSG00000171084	FAM86JP	76.3676	1.44538	0.307906	4.69424	2.67603e-06	4.77883e-05
147710	ENSG00000216588	IGSF23	16.2206	2.68669	0.573329	4.68611	2.78442e-06	4.92538e-05
55137	ENSG00000182263	FIGN	234.609	1.31733	0.281105	4.68626	2.78244e-06	4.92538e-05
151963	ENSG00000180611	MB21D2	47.8589	1.48086	0.316587	4.67758	2.90284e-06	5.12409e-05
170691	ENSG00000140470	ADAMTS17	31.6394	2.38506	0.512666	4.65227	3.28298e-06	5.72313e-05
26227	ENSG00000092621	PHGDH	993.657	1.27824	0.275225	4.64436	3.41136e-06	5.9141e-05
1796	ENSG00000115325	DOK1	63.7332	1.31466	0.283366	4.63945	3.49345e-06	6.00917e-05
9537	ENSG00000175274	TP53I11	204.845	1.55993	0.337242	4.62554	3.73622e-06	6.38113e-05
346389	ENSG00000183742	MACC1	44.9225	1.50298	0.325719	4.61434	3.94349e-06	6.66751e-05
6241	ENSG00000171848	RRM2	405.073	1.10841	0.243652	4.54914	5.38667e-06	8.79839e-05
374393	ENSG00000189057	FAM111B	134.9	1.44276	0.31772	4.54099	5.59903e-06	9.05741e-05
85002	ENSG00000186523	FAM86B1	107.174	1.36614	0.302114	4.52192	6.12826e-06	9.80056e-05
