# Supplementary material for: A non-canonical repressor function of JUN restrains YAP activity and liver cancer growth
Source: EMBO J. 2024 Aug 29;43(20):4578–603. doi: 10.1038/s44318-024-00188-0 (PMC11480203; doi:10.1038/s44318-024-00188-0)
Supplement: Supplementary file 5 — Table EV3 [file 44318_2024_188_MOESM5_ESM.xlsx]

## Sheet: cluster1
	Dataset EV3. RNA-Sequencing and unsupervised clustering from i5SA cells infected with either JUN or EV as control.
	jun.dox.vs.ev.dox.ENTREZID	jun.dox.vs.ev.dox.ENSEMBL	jun.dox.vs.ev.dox.SYMBOL	jun.dox.vs.ev.dox.baseMean	jun.dox.vs.ev.dox.log2FoldChange	jun.dox.vs.ev.dox.lfcSE	jun.dox.vs.ev.dox.stat	jun.dox.vs.ev.dox.pvalue	jun.dox.vs.ev.dox.padj
1	7057	ENSG00000137801	THBS1	16745	-3.73807	0.153767	-24.3099	1.54006e-130	7.85073e-127
2	26287	ENSG00000165887	ANKRD2	1246.73	-5.21115	0.223229	-23.3444	1.5722e-120	4.00729e-117
3	56241	ENSG00000099994	SUSD2	406.848	-3.54859	0.267453	-13.2681	3.54594e-40	1.02449e-37
4	81788	ENSG00000163545	NUAK2	917.4	-2.16374	0.166903	-12.9641	1.95461e-38	4.9003e-36
5	55214	ENSG00000090530	P3H2	572.567	-1.81236	0.155806	-11.6321	2.82889e-31	4.97266e-29
6	2202	ENSG00000115380	EFEMP1	4950.49	-2.07483	0.178525	-11.622	3.185e-31	5.53502e-29
7	83543	ENSG00000126878	AIF1L	324.275	-3.00116	0.259566	-11.5622	6.40196e-31	1.08783e-28
8	259232	ENSG00000102452	NALCN	183.148	-2.33722	0.202931	-11.5173	1.07893e-30	1.81319e-28
9	5332	ENSG00000101333	PLCB4	425.809	-2.1182	0.19407	-10.9146	9.81096e-28	1.42894e-25
10	7042	ENSG00000092969	TGFB2	125.836	-2.65976	0.244801	-10.865	1.69272e-27	2.44215e-25
11	51435	ENSG00000168077	SCARA3	563.537	-2.01842	0.18639	-10.829	2.50907e-27	3.5861e-25
12	7051	ENSG00000092295	TGM1	748.082	-1.64154	0.158744	-10.3408	4.60537e-25	5.96864e-23
13	7051	ENSG00000285348	TGM1	748.082	-1.64154	0.158744	-10.3408	4.60537e-25	5.96864e-23
14	4133	ENSG00000078018	MAP2	96.7974	-3.43956	0.356644	-9.64422	5.20068e-22	5.26715e-20
15	6502	ENSG00000145604	SKP2	2321.75	-1.30661	0.136637	-9.56262	1.14811e-21	1.09738e-19
16	100313938	ENSG00000221369	MIR548G	5356.11	-1.58142	0.16776	-9.42668	4.23263e-21	3.83016e-19
17	7168	ENSG00000140416	TPM1	2032.9	-1.4329	0.152388	-9.40298	5.30373e-21	4.74327e-19
18	22943	ENSG00000107984	DKK1	2162.88	-1.49018	0.158715	-9.38905	6.05414e-21	5.3829e-19
19	3855	ENSG00000135480	KRT7	72020.7	-1.64089	0.179547	-9.13904	6.30119e-20	5.07179e-18
20	54836	ENSG00000119411	BSPRY	220.061	-1.72665	0.194613	-8.87224	7.16869e-19	5.29617e-17
21	57530	ENSG00000143375	CGN	153.95	-2.1656	0.255177	-8.48669	2.12611e-17	1.38951e-15
22	54869	ENSG00000131037	EPS8L1	260.669	-1.55429	0.186821	-8.31969	8.81918e-17	5.46039e-15
23	857	ENSG00000105974	CAV1	20015.1	-0.976107	0.122764	-7.95111	1.84851e-15	9.71453e-14
24	595	ENSG00000110092	CCND1	11271.6	-1.12038	0.142063	-7.88649	3.10802e-15	1.595e-13
25	5891	ENSG00000080823	MOK	1364.9	-1.07357	0.144817	-7.41327	1.23224e-13	5.41512e-12
26	9121	ENSG00000170190	SLC16A5	318.676	-1.36962	0.185724	-7.37449	1.64971e-13	7.14705e-12
27	64236	ENSG00000120913	PDLIM2	2562.68	-1.16699	0.161393	-7.23075	4.8035e-13	1.9854e-11
28	196996	ENSG00000175318	GRAMD2A	51.6194	-2.65111	0.386871	-6.8527	7.24675e-12	2.58875e-10
29	3606	ENSG00000150782	IL18	3707.79	-1.10354	0.165049	-6.68611	2.29187e-11	7.58649e-10
30	2687	ENSG00000099998	GGT5	260.952	-2.03634	0.304915	-6.67838	2.41605e-11	7.92888e-10
31	11234	ENSG00000110756	HPS5	1336.22	-0.961845	0.15078	-6.37912	1.78111e-10	5.29933e-09
32	11234	ENSG00000288445	HPS5	1336.22	-0.961845	0.15078	-6.37912	1.78111e-10	5.29933e-09
33	643650	ENSG00000285294	LINC00842	3588.56	-1.07042	0.170622	-6.27361	3.52765e-10	1.0009e-08
34	60386	ENSG00000125454	SLC25A19	696.035	-1.04092	0.165964	-6.27194	3.56567e-10	1.00981e-08
35	646626		LOC646626	1593.98	-0.947737	0.153061	-6.19191	5.94404e-10	1.64083e-08
36	23086	ENSG00000110723	EXPH5	461.75	-1.12421	0.182329	-6.16583	7.01143e-10	1.91475e-08
37	23576	ENSG00000153904	DDAH1	1811.05	-0.986316	0.162565	-6.0672	1.3016e-09	3.4143e-08
38	858	ENSG00000105971	CAV2	5166.3	-0.745042	0.123345	-6.04031	1.53821e-09	3.98035e-08
39	126374	ENSG00000142279	WTIP	764.826	-0.953717	0.159959	-5.96227	2.48765e-09	6.16591e-08
40	153572	ENSG00000170561	IRX2	1657.89	-0.790134	0.133604	-5.91399	3.33919e-09	8.06733e-08
41	150223	ENSG00000161179	YDJC	2658.86	-0.829212	0.144696	-5.73073	1e-08	2.25561e-07
42	55638	ENSG00000147642	SYBU	535.483	-0.824392	0.145622	-5.66118	1.50331e-08	3.29845e-07
43	619279	ENSG00000164684	ZNF704	994.509	-0.818931	0.148048	-5.5315	3.17497e-08	6.48262e-07
44	6520	ENSG00000168003	SLC3A2	18184.7	-0.783975	0.149222	-5.25377	1.49021e-07	2.74575e-06
45	57636	ENSG00000275832	ARHGAP23	2082.81	-0.891491	0.171538	-5.19704	2.02487e-07	3.63028e-06
46	57636	ENSG00000273780	ARHGAP23	2082.81	-0.891491	0.171538	-5.19704	2.02487e-07	3.63028e-06
47	5831	ENSG00000183010	PYCR1	687.2	-0.802424	0.157945	-5.0804	3.76641e-07	6.38578e-06
48	92126	ENSG00000171451	DSEL	817.969	-0.72717	0.14397	-5.05085	4.39849e-07	7.38376e-06
49	92126	ENSG00000262102	DSEL	817.969	-0.72717	0.14397	-5.05085	4.39849e-07	7.38376e-06
50	56704	ENSG00000104369	JPH1	773.352	-0.982438	0.195324	-5.0298	4.90999e-07	8.17958e-06
51	5553	ENSG00000186652	PRG2	6226.07	-0.671013	0.139863	-4.79764	1.60546e-06	2.40649e-05
52	205860	ENSG00000179046	TRIML2	123.828	-1.09722	0.229516	-4.78058	1.74786e-06	2.6002e-05
53	7004	ENSG00000197905	TEAD4	975.112	-0.763666	0.160786	-4.74958	2.03837e-06	2.97166e-05
54	3714	ENSG00000184916	JAG2	2056.36	-0.585766	0.124277	-4.71341	2.43606e-06	3.50798e-05
55	55652	ENSG00000211584	SLC48A1	394.076	-0.807145	0.173113	-4.66255	3.12322e-06	4.39002e-05
56	57168	ENSG00000128203	ASPHD2	161.8	-0.946227	0.205145	-4.61247	3.97905e-06	5.45266e-05
57	55646	ENSG00000145220	LYAR	3351.91	-0.735159	0.161991	-4.53828	5.67156e-06	7.50953e-05
58	440	ENSG00000070669	ASNS	462.797	-0.718292	0.163778	-4.38578	1.15573e-05	0.000138515
59	65989	ENSG00000171462	DLK2	207.543	-0.870022	0.202097	-4.30496	1.67012e-05	0.000192184
60	5218	ENSG00000058091	CDK14	851.865	-0.745175	0.179113	-4.16036	3.17739e-05	0.000340996
61	11240	ENSG00000117115	PADI2	12.1637	-2.89324	0.701701	-4.12319	3.73668e-05	0.00039309
62	112597	ENSG00000222041	CYTOR	619.556	-0.85394	0.207927	-4.10692	4.00972e-05	0.000417431
63	9899	ENSG00000185518	SV2B	17.8985	-2.43995	0.597835	-4.08131	4.47823e-05	0.000462387
64	388610	ENSG00000253368	TRNP1	1943.47	-0.709133	0.176763	-4.01177	6.02639e-05	0.000602633
65	29015	ENSG00000134802	SLC43A3	7980.17	-0.615119	0.153582	-4.00515	6.19772e-05	0.000619083
66	51659	ENSG00000131153	GINS2	933.912	-0.676882	0.170909	-3.96049	7.47972e-05	0.000725348
67	23400	ENSG00000159363	ATP13A2	1383.44	-0.733835	0.186612	-3.93241	8.40998e-05	0.000804339
68	6769	ENSG00000144681	STAC	204.379	-0.880504	0.225058	-3.91235	9.14013e-05	0.000864975
69	2313	ENSG00000151702	FLI1	263.537	-0.647993	0.169584	-3.82108	0.000132869	0.00121167
70	10045	ENSG00000125731	SH2D3A	2484.04	-0.632173	0.165742	-3.8142	0.000136623	0.00124072
71	57801	ENSG00000188290	HES4	962.27	-0.775128	0.204707	-3.78653	0.000152766	0.00137426
72	10166	ENSG00000102743	SLC25A15	1640.83	-0.487114	0.129199	-3.77028	0.000163068	0.00145496
73	79000	ENSG00000127423	AUNIP	405.466	-0.592972	0.158355	-3.74459	0.000180691	0.00158665
74	3705	ENSG00000100605	ITPK1	5128.58	-0.595018	0.158945	-3.74355	0.000181439	0.00159102
75	3705	ENSG00000274958	ITPK1	5128.58	-0.595018	0.158945	-3.74355	0.000181439	0.00159102
76	5550	ENSG00000085377	PREP	2485.67	-0.497726	0.13392	-3.71658	0.000201937	0.0017369
77	7480	ENSG00000169884	WNT10B	309.453	-0.662376	0.180983	-3.65987	0.000252341	0.00210762
78	10969	ENSG00000117395	EBNA1BP2	3149.63	-0.58336	0.164545	-3.54528	0.000392196	0.00305857
79	135932	ENSG00000178826	TMEM139	200.394	-0.677492	0.192096	-3.52685	0.000420539	0.00325197
80	7015	ENSG00000164362	TERT	21.6905	-1.66029	0.481612	-3.44735	0.000566109	0.00416471
81	5362	ENSG00000076356	PLXNA2	3064.92	-0.696516	0.203715	-3.41907	0.000628346	0.00452203
82	4176	ENSG00000166508	MCM7	7304.61	-0.448608	0.13168	-3.40681	0.000657261	0.00469915
83	124222	ENSG00000162073	PAQR4	1079.14	-0.476269	0.143188	-3.32617	0.000880466	0.00596059
84	9088	ENSG00000127564	PKMYT1	3394.18	-0.500079	0.15282	-3.27234	0.00106662	0.00697682
85	28999	ENSG00000163884	KLF15	14.0192	-1.95434	0.600265	-3.25579	0.00113077	0.00732438
86	23768	ENSG00000185070	FLRT2	524.901	-0.499662	0.154581	-3.23237	0.00122768	0.00783594
87	286190	ENSG00000246366	LACTB2-AS1	188.738	-0.658883	0.207584	-3.17405	0.00150326	0.00922224
88	57149	ENSG00000102897	LYRM1	486.734	-0.454154	0.143494	-3.16497	0.001551	0.00946505
89	4172	ENSG00000112118	MCM3	3632.53	-0.392114	0.123982	-3.16267	0.00156331	0.00952116
90	91523	ENSG00000179715	PCED1B	209.741	-0.64479	0.206754	-3.11863	0.00181695	0.0107243
91	51110	ENSG00000147592	LACTB2	245.75	-0.608945	0.195471	-3.11527	0.00183774	0.0108261
92	5275	ENSG00000197641	SERPINB13	7.90518	-2.56993	0.827106	-3.10714	0.00188909	0.0110859
93	2743	ENSG00000109738	GLRB	196.445	-0.642242	0.207241	-3.09901	0.00194171	0.0113208
94	5074	ENSG00000177425	PAWR	1766.21	-0.521782	0.168634	-3.09417	0.00197366	0.0114745
95	195828	ENSG00000165244	ZNF367	1653.06	-0.372876	0.123356	-3.02275	0.00250489	0.0139147
96	5982	ENSG00000049541	RFC2	1183.62	-0.500411	0.169839	-2.94638	0.00321518	0.0170373
97	117583	ENSG00000116117	PARD3B	224.301	-0.658114	0.223434	-2.94545	0.00322489	0.0170651
98	4171	ENSG00000073111	MCM2	4459.48	-0.457185	0.155569	-2.93879	0.00329493	0.0173517
99	122953	ENSG00000140044	JDP2	258.602	-0.581042	0.197846	-2.93684	0.00331578	0.0174255
100	5932	ENSG00000101773	RBBP8	1275.66	-0.367109	0.125562	-2.92373	0.00345867	0.0180524
101	285489	ENSG00000175920	DOK7	40.4368	-1.09312	0.373903	-2.92353	0.00346092	0.0180579
102	4175	ENSG00000076003	MCM6	2866.71	-0.349705	0.119995	-2.91433	0.00356456	0.0184828
103	60	ENSG00000075624	ACTB	203750	-0.511421	0.175723	-2.91038	0.00360984	0.0186378
104	8208	ENSG00000159259	CHAF1B	844.264	-0.431448	0.149021	-2.89521	0.00378903	0.0193758
105	150946	ENSG00000157833	GAREM2	74.4148	-0.823015	0.284771	-2.8901	0.00385125	0.0195997
106	81887	ENSG00000001497	LAS1L	1973.37	-0.437574	0.152699	-2.86559	0.00416227	0.0208495
107	79789	ENSG00000165959	CLMN	232.654	-0.598887	0.21439	-2.79345	0.0052149	0.0248834
108	644936		LOC644936	1422.58	-0.495798	0.178766	-2.77345	0.00554662	0.0260959
109	4173	ENSG00000104738	MCM4	5631.49	-0.350145	0.127413	-2.74812	0.0059939	0.0278025
110	27132	ENSG00000178773	CPNE7	281.808	-0.628361	0.232336	-2.70453	0.00684004	0.0308387
111	10253	ENSG00000136158	SPRY2	501.518	-0.429953	0.161861	-2.65631	0.00790002	0.0346473
112	8140	ENSG00000103257	SLC7A5	78573.4	-0.502805	0.189312	-2.65597	0.00790813	0.0346629
113	10129	ENSG00000073910	FRY	76.1719	-0.920407	0.351379	-2.61941	0.00880819	0.0376692
114	9674	ENSG00000235750	KIAA0040	650.053	-0.454108	0.182398	-2.48965	0.0127869	0.0497458
115	84706	ENSG00000166123	GPT2	995.637	-0.357115	0.143986	-2.48021	0.0131304	0.0507132
116	10056	ENSG00000116120	FARSB	1734.96	-0.338169	0.139177	-2.42978	0.0151082	0.056436
117	1978	ENSG00000187840	EIF4EBP1	2856.33	-0.421499	0.174215	-2.41941	0.0155455	0.0576892
118	6510	ENSG00000105281	SLC1A5	9453.1	-0.428829	0.19127	-2.242	0.0249612	0.0824654
119	6949	ENSG00000070814	TCOF1	9688.69	-0.387384	0.173773	-2.22925	0.025797	0.0845143
120	79987	ENSG00000165124	SVEP1	2421.67	-0.506192	0.228321	-2.21702	0.0266216	0.0866036
121	23406	ENSG00000103187	COTL1	17276.2	-0.338136	0.155649	-2.17243	0.0298235	0.0944287
122	147710	ENSG00000216588	IGSF23	18.0152	-1.40416	0.659543	-2.129	0.0332546	0.101834
123	5875	ENSG00000100949	RABGGTA	1643.68	-0.344589	0.16373	-2.10462	0.0353243	0.106362
124	5875	ENSG00000285193	RABGGTA	1643.68	-0.344589	0.16373	-2.10462	0.0353243	0.106362
125	653781	ENSG00000222038	POTEJ	1200.72	-0.352352	0.183222	-1.92309	0.0544691	0.145172
126	653269	ENSG00000196834	POTEI	279.251	-0.379173	0.20259	-1.87163	0.0612583	0.15798
127	4174	ENSG00000100297	MCM5	3013.73	-0.279	0.149277	-1.86901	0.0616214	0.158676
128	445582	ENSG00000188219	POTEE	7012.99	-0.324376	0.18354	-1.76733	0.077173	0.185981
129	11340	ENSG00000120699	EXOSC8	481.167	-0.338327	0.191531	-1.76644	0.0773226	0.186132
130	84253	ENSG00000136895	GARNL3	36.7994	-0.583378	0.365285	-1.59705	0.110254	0.238489
131	5424	ENSG00000062822	POLD1	2592.56	-0.217628	0.14478	-1.50317	0.132796	0.273074
132	27303	ENSG00000144642	RBMS3	446.975	-0.230077	0.169687	-1.35589	0.175133	0.329152
133	7453	ENSG00000140105	WARS1	2630.64	-0.169945	0.136217	-1.24761	0.212175	0.377784
134	30850	ENSG00000109089	CDR2L	521.819	-0.181788	0.157363	-1.15521	0.248003	0.421741
135	57158	ENSG00000149596	JPH2	404.334	-0.223251	0.212605	-1.05007	0.293684	0.474118
136	170691	ENSG00000140470	ADAMTS17	12.2089	-0.57973	0.60542	-0.957567	0.338281	0.52085
137	29774	ENSG00000128262	POM121L9P	39.3812	-0.34339	0.375425	-0.914669	0.360365	0.544142
138	22808	ENSG00000158186	MRAS	136.808	-0.164709	0.215567	-0.764071	0.444825	0.622465
139	203286	ENSG00000165138	ANKS6	809.082	-0.12579	0.168528	-0.746405	0.455423	0.632285
140	253461	ENSG00000177311	ZBTB38	5251.81	-0.0997277	0.194439	-0.512899	0.608022	0.753523
141	9200	ENSG00000165996	HACD1	385.855	-0.0803832	0.172978	-0.464701	0.642146	0.77828
142	16	ENSG00000090861	AARS1	3509.36	-0.0527625	0.154772	-0.340904	0.733176	0.843993
143	144165	ENSG00000139174	PRICKLE1	328.543	-0.0447345	0.195579	-0.228729	0.81908	0.896713
144	79228	ENSG00000131652	THOC6	350.481	-0.0383731	0.182881	-0.209826	0.833804	0.905636
145	116238	ENSG00000160606	TLCD1	507.176	0.0313683	0.189022	0.16595	0.868196	0.925768
146	26227	ENSG00000092621	PHGDH	793.245	-0.0266586	0.178842	-0.149062	0.881505	0.933657

## Sheet: cluster2
	jun.dox.vs.ev.dox.ENTREZID	jun.dox.vs.ev.dox.ENSEMBL	jun.dox.vs.ev.dox.SYMBOL	jun.dox.vs.ev.dox.baseMean	jun.dox.vs.ev.dox.log2FoldChange	jun.dox.vs.ev.dox.lfcSE	jun.dox.vs.ev.dox.stat	jun.dox.vs.ev.dox.pvalue	jun.dox.vs.ev.dox.padj
1	627	ENSG00000176697	BDNF	682.461	-2.91077	0.16325	-17.8301	4.12506e-71	3.50469e-68
2	2702	ENSG00000265107	GJA5	343.574	-2.45056	0.181947	-13.4685	2.39532e-41	7.32631e-39
3	1490	ENSG00000118523	CCN2	3012.1	-1.37095	0.134623	-10.1836	2.34736e-24	2.94247e-22
4	51200	ENSG00000128510	CPA4	117.138	-2.33921	0.243311	-9.6141	6.97171e-22	6.87861e-20
5	3084	ENSG00000157168	NRG1	408.066	-1.52799	0.17358	-8.80278	1.33467e-18	9.53792e-17
6	1295	ENSG00000144810	COL8A1	3021.62	-1.56553	0.186801	-8.38073	5.26019e-17	3.32414e-15
7	5806	ENSG00000163661	PTX3	1656.86	-1.20186	0.147058	-8.17269	3.01594e-16	1.76041e-14
8	79674	ENSG00000197415	VEPH1	1832.59	-1.08581	0.139811	-7.76621	8.08679e-15	3.97657e-13
9	10769	ENSG00000145632	PLK2	7077.22	-0.936742	0.126841	-7.38514	1.52288e-13	6.63517e-12
10	3491	ENSG00000142871	CCN1	34457	-0.825394	0.116439	-7.08862	1.35453e-12	5.28441e-11
11	3667	ENSG00000169047	IRS1	1782.75	-1.23812	0.191427	-6.46787	9.93931e-11	3.07823e-09
12	29970	ENSG00000151967	SCHIP1	829.677	-0.976035	0.152671	-6.39308	1.6258e-10	4.89436e-09
13	29970	ENSG00000283154	SCHIP1	829.677	-0.976035	0.152671	-6.39308	1.6258e-10	4.89436e-09
14	100505385	ENSG00000283154	IQCJ-SCHIP1	830.188	-0.974769	0.152525	-6.39089	1.64921e-10	4.95509e-09
15	390	ENSG00000115963	RND3	1709.97	-0.858582	0.143455	-5.98503	2.16351e-09	5.45983e-08
16	79899	ENSG00000135362	PRR5L	431.581	-0.94971	0.166934	-5.68914	1.2768e-08	2.83398e-07
17	207107	ENSG00000225383	SFTA1P	578.027	-0.978991	0.173844	-5.63145	1.787e-08	3.86749e-07
18	10395	ENSG00000164741	DLC1	2247.06	0.999998	0.182281	5.48603	4.11064e-08	8.30436e-07
19	10395	ENSG00000285265	DLC1	2247.06	0.999998	0.182281	5.48603	4.11064e-08	8.30436e-07
20	24147	ENSG00000179431	FJX1	4347.75	-0.691883	0.127387	-5.43136	5.59264e-08	1.10644e-06
21	79627	ENSG00000119900	OGFRL1	1763.56	-0.802998	0.148317	-5.41408	6.16059e-08	1.2141e-06
22	993	ENSG00000164045	CDC25A	2143.6	-0.607267	0.125208	-4.85008	1.23413e-06	1.89493e-05
23	79966	ENSG00000145284	SCD5	757.251	-0.67606	0.143688	-4.70505	2.53799e-06	3.64446e-05
24	64129	ENSG00000142910	TINAGL1	1560.34	-1.1488	0.257444	-4.46234	8.1069e-06	0.000102377
25	4638	ENSG00000065534	MYLK	93.6492	-1.25037	0.289701	-4.31606	1.58841e-05	0.000184027
26	2152	ENSG00000117525	F3	26816.9	0.74831	0.175923	4.25362	2.10342e-05	0.000236179
27	2295	ENSG00000137273	FOXF2	1043.86	-0.539116	0.132543	-4.06747	4.75258e-05	0.000486162
28	9829	ENSG00000116675	DNAJC6	537.883	-0.800714	0.200332	-3.99692	6.41708e-05	0.000639742
29	79628	ENSG00000169247	SH3TC2	1388.68	0.51116	0.138789	3.68301	0.000230497	0.00194858
30	137994	ENSG00000165046	LETM2	754.062	-0.637785	0.173569	-3.67454	0.000238279	0.0020033
31	9553	ENSG00000243147	MRPL33	1195.18	-0.745066	0.204705	-3.63971	0.000272946	0.00225631
32	81888	ENSG00000178922	HYI	1184.86	-0.603498	0.170752	-3.53436	0.000408761	0.00317319
33	7286	ENSG00000143367	TUFT1	1679.53	-0.543744	0.156988	-3.46361	0.000532979	0.00397215
34	154	ENSG00000169252	ADRB2	1048.59	0.490863	0.142327	3.44882	0.000563032	0.00414797
35	84955	ENSG00000120526	NUDCD1	2516.71	-0.546788	0.162365	-3.36764	0.000758151	0.00529962
36	541471	ENSG00000172965	MIR4435-2HG	1690.58	-0.413167	0.124031	-3.33117	0.000864829	0.00588861
37	3219	ENSG00000170689	HOXB9	86.6921	0.836813	0.253679	3.2987	0.00097133	0.0064585
38	4616	ENSG00000099860	GADD45B	1501.9	-0.78187	0.255188	-3.0639	0.00218474	0.0124483
39	23670	ENSG00000135048	CEMIP2	4613.56	-0.524495	0.173296	-3.02658	0.0024734	0.0137731
40	5939	ENSG00000076067	RBMS2	2352.17	-0.530368	0.179779	-2.95011	0.00317656	0.0168854
41	51232	ENSG00000150938	CRIM1	10801.6	-0.487855	0.168164	-2.90107	0.00371895	0.0190916
42	51232	ENSG00000277354	CRIM1	10801.6	-0.487855	0.168164	-2.90107	0.00371895	0.0190916
43	374393	ENSG00000189057	FAM111B	1917.4	-0.360426	0.127791	-2.82044	0.00479579	0.0233128
44	990	ENSG00000094804	CDC6	2280.19	-0.360898	0.131213	-2.75048	0.00595077	0.0276443
45	50617	ENSG00000105929	ATP6V0A4	131.637	-0.610711	0.223452	-2.73307	0.00627461	0.0287557
46	10797	ENSG00000065911	MTHFD2	3876.17	-0.346321	0.127565	-2.71486	0.00663035	0.0300617
47	8727	ENSG00000119326	CTNNAL1	2838.64	-0.325325	0.12051	-2.69957	0.00694283	0.0311826
48	64859	ENSG00000173559	NABP1	888.889	0.45773	0.173939	2.63155	0.00849954	0.0367185
49	11217			8493.22	0.454447	0.173189	2.62399	0.00869068	0.0373228
50	9853	ENSG00000198853	RUSC2	3443.42	0.41377	0.157795	2.6222	0.00873647	0.0374669
51	51421	ENSG00000114019	AMOTL2	13209.8	-0.41553	0.160642	-2.58668	0.00969067	0.0404475
52	445815	ENSG00000157654	PALM2AKAP2	8684.9	0.431435	0.168915	2.55415	0.0106447	0.0434886
53	445815	ENSG00000241978	PALM2AKAP2	8684.9	0.431435	0.168915	2.55415	0.0106447	0.0434886
54	445815	ENSG00000243444	PALM2AKAP2	8684.9	0.431435	0.168915	2.55415	0.0106447	0.0434886
55	754	ENSG00000183255	PTTG1IP	13604.5	-0.318691	0.124882	-2.55194	0.0107125	0.0436534
56	53918	ENSG00000152684	PELO	1618.3	-0.334219	0.131943	-2.53306	0.0113071	0.0453024
57	9052	ENSG00000013588	GPRC5A	5903.42	-0.376887	0.148919	-2.53081	0.0113798	0.0455293
58	114299			46.5988	-1.12601	0.455344	-2.47287	0.0134032	0.05154
59	84144	ENSG00000097096	SYDE2	408.694	-0.464703	0.194268	-2.39208	0.0167532	0.0610358
60	84536	ENSG00000183250	LINC01547	190.06	-0.592556	0.248737	-2.38226	0.0172066	0.0622669
61	3569	ENSG00000136244	IL6	73.737	0.718906	0.305831	2.35066	0.0187399	0.0663555
62	104	ENSG00000197381	ADARB1	541.339	-0.442649	0.188508	-2.34817	0.018866	0.0666016
63	23286	ENSG00000113645	WWC1	6012.68	0.350175	0.149531	2.34182	0.0191897	0.0675262
64	55388	ENSG00000065328	MCM10	1154.89	-0.307271	0.132879	-2.31242	0.0207548	0.0717247
65	59338	ENSG00000107679	PLEKHA1	1235.57	-0.400815	0.174596	-2.29567	0.0216947	0.0743063
66	400745	ENSG00000189410	SH2D5	541.879	0.327316	0.148593	2.20276	0.0276116	0.0890897
67	25819	ENSG00000151014	NOCT	1197.46	-0.399873	0.182461	-2.19155	0.0284117	0.0911474
68	2012	ENSG00000134531	EMP1	6811.6	-0.287029	0.132058	-2.17351	0.0297423	0.0943195
69	7010	ENSG00000120156	TEK	20.2524	-0.994146	0.459968	-2.16134	0.0306692	0.0962889
70	10848	ENSG00000104881	PPP1R13L	2292.19	-0.292085	0.136848	-2.13438	0.0328118	0.10101
71	3672	ENSG00000213949	ITGA1	2276.12	-0.271318	0.128511	-2.11125	0.0347512	0.105231
72	894	ENSG00000118971	CCND2	873.749	-0.383755	0.193999	-1.97812	0.0479149	0.132059
73	57835	ENSG00000188687	SLC4A5	4072.69	-0.253426	0.131803	-1.92276	0.0545107	0.145257
74	1647	ENSG00000116717	GADD45A	1112.37	0.480256	0.257853	1.86252	0.0625296	0.160286
75	650669		GAS6-AS1	2800.36	-0.317996	0.170894	-1.86078	0.0627752	0.160861
76	148641	ENSG00000183780	SLC35F3	488.947	0.285574	0.155011	1.84228	0.065434	0.165786
77	8682	ENSG00000162734	PEA15	5701.47	-0.240699	0.132691	-1.81398	0.069681	0.173273
78	9015	ENSG00000143498	TAF1A	760.487	-0.328983	0.183991	-1.78804	0.0737703	0.180471
79	9319	ENSG00000071539	TRIP13	1620.16	-0.239356	0.136042	-1.75943	0.0785038	0.188057
80	9411	ENSG00000137962	ARHGAP29	4290.02	0.281869	0.161625	1.74397	0.0811645	0.192322
81	124739	ENSG00000154914	USP43	398.387	-0.313992	0.18535	-1.69405	0.0902556	0.207094
82	8821	ENSG00000109452	INPP4B	536.396	-0.339897	0.201296	-1.68855	0.0913063	0.208753
83	1847	ENSG00000138166	DUSP5	2134.74	0.225991	0.136674	1.65351	0.0982275	0.220392
84	8318	ENSG00000093009	CDC45	596.41	-0.244709	0.150812	-1.62261	0.104672	0.23045
85	5817	ENSG00000073008	PVR	6612.24	0.216001	0.134955	1.60054	0.109479	0.23735
86	116461	ENSG00000198860	TSEN15	1229.99	-0.20434	0.131134	-1.55825	0.119174	0.252357
87	2621	ENSG00000183087	GAS6	3254.12	-0.263989	0.169981	-1.55305	0.120411	0.254414
88	85462	ENSG00000137460	FHDC1	536.318	-0.300253	0.206205	-1.45609	0.145368	0.290602
89	87	ENSG00000072110	ACTN1	17093.9	-0.28898	0.198576	-1.45526	0.145597	0.290908
90	9265	ENSG00000008256	CYTH3	1095.53	-0.226941	0.158827	-1.42885	0.153046	0.300546
91	5888	ENSG00000051180	RAD51	778.424	-0.208968	0.148142	-1.41059	0.158364	0.307266
92	1869	ENSG00000101412	E2F1	927.223	-0.21532	0.154415	-1.39442	0.163189	0.31384
93	155370	ENSG00000225648	SBDSP1	792.446	-0.287859	0.2138	-1.34639	0.178175	0.33364
94	323	ENSG00000163697	APBB2	2963.6	-0.222993	0.171637	-1.29921	0.193871	0.355245
95	7398	ENSG00000162607	USP1	3161.85	-0.153034	0.120969	-1.26506	0.205848	0.370313
96	84962	ENSG00000129474	AJUBA	5942.74	-0.164527	0.130659	-1.25921	0.207955	0.37257
97	1969	ENSG00000142627	EPHA2	11916	-0.15496	0.123959	-1.25009	0.211267	0.376781
98	57213	ENSG00000123178	SPRYD7	1266.97	-0.194596	0.158115	-1.23073	0.218426	0.386116
99	6674	ENSG00000104450	SPAG1	1210.05	0.188008	0.162549	1.15662	0.247426	0.42104
100	10981	ENSG00000118508	RAB32	3408.94	-0.184079	0.166414	-1.10615	0.26866	0.445089
101	1786	ENSG00000130816	DNMT1	3978.49	0.142998	0.130252	1.09785	0.272269	0.449421
102	346389	ENSG00000183742	MACC1	17.4106	-0.545339	0.511314	-1.06654	0.286178	0.465785
103	3801	ENSG00000140859	KIFC3	2938.29	-0.135344	0.130527	-1.0369	0.299783	0.481069
104	10435	ENSG00000149798	CDC42EP2	2095.08	-0.184656	0.181936	-1.01495	0.310129	0.492553
105	29886	ENSG00000106266	SNX8	1704.76	-0.130515	0.132219	-0.987111	0.323588	0.506446
106	541565	ENSG00000241852	C8orf58	244.23	-0.181035	0.189955	-0.953045	0.340567	0.523341
107	407975	ENSG00000215417	MIR17HG	28.3452	-0.517382	0.549016	-0.942381	0.345998	0.529158
108	7516	ENSG00000196584	XRCC2	427.437	-0.170922	0.191665	-0.891772	0.372515	0.555305
109	1303	ENSG00000111799	COL12A1	2711.47	-0.230508	0.26314	-0.87599	0.381035	0.564411
110	55357	ENSG00000095383	TBC1D2	2463.07	0.126653	0.146175	0.866446	0.386246	0.569216
111	651746	ENSG00000164236	ANKRD33B	507.674	-0.185405	0.221314	-0.837745	0.402174	0.584144
112	1796	ENSG00000115325	DOK1	224.042	0.140041	0.190353	0.73569	0.461919	0.638248
113	23022	ENSG00000129116	PALLD	4780.93	-0.0977651	0.134302	-0.727952	0.466643	0.641529
114	55379	ENSG00000108829	LRRC59	13003.8	-0.116897	0.161067	-0.725767	0.467982	0.642443
115	1017	ENSG00000123374	CDK2	2142.07	-0.10023	0.139833	-0.716784	0.473508	0.647127
116	220042	ENSG00000165490	DDIAS	558.371	0.139321	0.195003	0.714456	0.474946	0.648407
117	387254		SLC7A5P2	820.518	-0.187633	0.269122	-0.697203	0.485676	0.65821
118	55137	ENSG00000182263	FIGN	373.821	0.178135	0.256464	0.69458	0.487319	0.659525
119	221710	ENSG00000224531	SMIM13	851.4	-0.100122	0.151767	-0.659706	0.509443	0.677706
120	84313	ENSG00000131475	VPS25	1159.95	-0.0955202	0.147809	-0.646242	0.518123	0.685082
121	29775	ENSG00000100065	CARD10	1600.19	0.0847439	0.132961	0.637357	0.523892	0.688608
122	598	ENSG00000171552	BCL2L1	5514.14	-0.0958153	0.150986	-0.634596	0.525692	0.689829
123	63967	ENSG00000092853	CLSPN	2093.88	-0.0869172	0.138158	-0.629115	0.529273	0.693113
124	85360	ENSG00000105137	SYDE1	1401.4	-0.0928304	0.149699	-0.620114	0.535183	0.697626
125	9828	ENSG00000110237	ARHGEF17	884.929	-0.115456	0.187937	-0.614331	0.538997	0.700535
126	22998	ENSG00000064042	LIMCH1	2714.43	-0.0901856	0.147573	-0.611126	0.541116	0.701712
127	1002	ENSG00000179242	CDH4	1887.56	-0.108469	0.180324	-0.601525	0.54749	0.707381
128	1002	ENSG00000280641	CDH4	1887.56	-0.108469	0.180324	-0.601525	0.54749	0.707381
129	166815	ENSG00000180346	TIGD2	287.909	-0.107105	0.178453	-0.600186	0.548382	0.708219
130	23594	ENSG00000091651	ORC6	694.749	-0.129415	0.222508	-0.581623	0.560821	0.71717
131	84869	ENSG00000145439	CBR4	5164.06	-0.0759759	0.131676	-0.576993	0.563944	0.71984
132	221749	ENSG00000168994	PXDC1	654.986	0.0894787	0.162387	0.55102	0.58162	0.735042
133	29766	ENSG00000138594	TMOD3	8842.92	-0.0786052	0.14481	-0.542816	0.587257	0.738927
134	65124	ENSG00000198142	SOWAHC	3549.69	0.0773171	0.155574	0.496981	0.619203	0.761485
135	10644	ENSG00000073792	IGF2BP2	3063.14	0.0815512	0.173968	0.468772	0.639233	0.775733
136	8394	ENSG00000143398	PIP5K1A	3158.59	0.0667576	0.145087	0.46012	0.64543	0.780837
137	596	ENSG00000171791	BCL2	195.024	-0.0919202	0.202997	-0.452816	0.650681	0.784521
138	8482	ENSG00000138623	SEMA7A	810.642	0.0682487	0.154943	0.440477	0.659592	0.79105
139	8482	ENSG00000288455	SEMA7A	810.642	0.0682487	0.154943	0.440477	0.659592	0.79105
140	6541	ENSG00000139514	SLC7A1	6504.25	0.0733446	0.185747	0.394863	0.692944	0.815671
141	100505746	ENSG00000227039	ITGB2-AS1	93.2664	0.117827	0.307981	0.382578	0.702033	0.822507
142	3689	ENSG00000160255	ITGB2	671.443	-0.0854988	0.271968	-0.314371	0.753239	0.858175
143	6584	ENSG00000197375	SLC22A5	2378.91	0.0413561	0.138383	0.298852	0.765053	0.86455
144	114818	ENSG00000119771	KLHL29	903.031	-0.0537171	0.182604	-0.294173	0.768626	0.86737
145	254427	ENSG00000148426	PROSER2	8789.22	-0.0487589	0.166006	-0.293718	0.768973	0.86757
146	219731	ENSG00000225778	PROSER2-AS1	9095.1	-0.0470794	0.165028	-0.285281	0.775429	0.871638
147	6241	ENSG00000171848	RRM2	10285.7	0.033743	0.127655	0.26433	0.791526	0.880798
148	8187	ENSG00000196793	ZNF239	195.71	-0.0491717	0.206976	-0.237571	0.812214	0.892088
149	9493	ENSG00000137807	KIF23	2650.96	0.0313486	0.131771	0.237902	0.811957	0.892088
150	91694	ENSG00000154359	LONRF1	545.994	0.0359615	0.186715	0.192602	0.847271	0.912615
151	91694	ENSG00000285360	LONRF1	545.994	0.0359615	0.186715	0.192602	0.847271	0.912615
152	26524	ENSG00000150457	LATS2	2010.59	0.0316761	0.173175	0.182914	0.854866	0.916985
153	1906	ENSG00000078401	EDN1	336.489	-0.0299457	0.173978	-0.172123	0.863341	0.923005
154	9833	ENSG00000165304	MELK	1340.9	0.0274039	0.179905	0.152324	0.878931	0.932087
155	24140	ENSG00000068438	FTSJ1	1256.06	0.0217975	0.151748	0.143643	0.885782	0.936157
156	51119	ENSG00000126524	SBDS	3183.47	-0.0160839	0.152623	-0.105383	0.916072	0.95439
157	51330	ENSG00000006327	TNFRSF12A	7515.25	-0.0124941	0.140923	-0.088659	0.929353	0.961882
158	115572	ENSG00000158246	TENT5B	2981.48	0.0142552	0.171721	0.0830136	0.933841	0.963989
159	201232	ENSG00000174327	SLC16A13	269.527	-0.0140682	0.217719	-0.0646165	0.948479	0.972335
160	79968	ENSG00000092470	WDR76	856.563	0.00872254	0.149227	0.0584513	0.953389	0.974937
161	284119	ENSG00000177469	CAVIN1	24726.6	0.00325948	0.186107	0.017514	0.986027	0.992996
162	79642	ENSG00000180801	ARSJ	1928.53	0.000328732	0.162384	0.00202441	0.998385	0.998788

## Sheet: cluster3
	jun.dox.vs.ev.dox.ENTREZID	jun.dox.vs.ev.dox.ENSEMBL	jun.dox.vs.ev.dox.SYMBOL	jun.dox.vs.ev.dox.baseMean	jun.dox.vs.ev.dox.log2FoldChange	jun.dox.vs.ev.dox.lfcSE	jun.dox.vs.ev.dox.stat	jun.dox.vs.ev.dox.pvalue	jun.dox.vs.ev.dox.padj
1	3553	ENSG00000125538	IL1B	12674.3	4.39958	0.124751	35.2669	1.89049e-272	2.89113e-268
2	255324	ENSG00000182585	EPGN	6594.18	2.9011	0.14646	19.8081	2.53473e-87	2.42273e-84
3	3552	ENSG00000115008	IL1A	6227.93	2.44707	0.161805	15.1236	1.1318e-51	5.24501e-49
4	4430	ENSG00000128641	MYO1B	13126.4	2.19897	0.146671	14.9925	8.22359e-51	3.69892e-48
5	4907	ENSG00000135318	NT5E	4460.58	1.98389	0.13924	14.248	4.6146e-46	1.68026e-43
6	200150	ENSG00000180287	PLD5	811.058	2.12021	0.155086	13.6712	1.50974e-42	4.91242e-40
7	57447	ENSG00000165795	NDRG2	382.647	2.27186	0.18228	12.4636	1.17954e-35	2.57697e-33
8	84659	ENSG00000165799	RNASE7	260.47	2.27438	0.200434	11.3473	7.64794e-30	1.24425e-27
9	6542	ENSG00000003989	SLC7A2	3741.27	2.01733	0.186362	10.8248	2.62657e-27	3.71928e-25
10	100507127	ENSG00000238266	LINC00707	1841.75	1.66732	0.160329	10.3993	2.49659e-25	3.26327e-23
11	3755	ENSG00000026559	KCNG1	163.225	2.06895	0.210642	9.82214	9.04056e-23	9.87552e-21
12	3786	ENSG00000184156	KCNQ3	785.326	1.92099	0.202048	9.50757	1.9516e-21	1.83103e-19
13	11343	ENSG00000074416	MGLL	3751.57	1.24377	0.132954	9.35487	8.37057e-21	7.39948e-19
14	4131	ENSG00000131711	MAP1B	504.474	1.77242	0.18956	9.35021	8.74751e-21	7.66326e-19
15	79098	ENSG00000182795	C1orf116	5023.63	1.50459	0.163919	9.17888	4.35618e-20	3.56252e-18
16	59277	ENSG00000074527	NTN4	678.954	1.40931	0.15771	8.93607	4.03259e-19	3.05299e-17
17	8796	ENSG00000136155	SCEL	83.3693	2.44868	0.278658	8.78739	1.53075e-18	1.08883e-16
18	6364	ENSG00000115009	CCL20	2813.88	1.82275	0.216562	8.41675	3.87082e-17	2.46652e-15
19	8507	ENSG00000171617	ENC1	1611.91	1.43975	0.173391	8.30345	1.01129e-16	6.18629e-15
20	7739	ENSG00000147394	ZNF185	485.871	1.26951	0.156562	8.10866	5.118e-16	2.86702e-14
21	5352	ENSG00000152952	PLOD2	15547.5	1.001	0.128184	7.80908	5.76085e-15	2.86973e-13
22	2534	ENSG00000010810	FYN	164.08	1.52553	0.206366	7.39235	1.44259e-13	6.3033e-12
23	9537	ENSG00000175274	TP53I11	423.328	1.42056	0.192454	7.3813	1.56752e-13	6.81024e-12
24	6775	ENSG00000138378	STAT4	95.3418	1.97335	0.267747	7.37023	1.70333e-13	7.35847e-12
25	316	ENSG00000138356	AOX1	1928.53	1.08765	0.148664	7.31618	2.55129e-13	1.0808e-11
26	151963	ENSG00000180611	MB21D2	358.994	1.20383	0.166607	7.22556	4.99027e-13	2.05704e-11
27	220	ENSG00000184254	ALDH1A3	4335.16	1.05897	0.151936	6.96983	3.17313e-12	1.18938e-10
28	147372	ENSG00000183287	CCBE1	6542.33	1.02733	0.15401	6.67054	2.54857e-11	8.32806e-10
29	151887	ENSG00000091986	CCDC80	10268.5	0.813877	0.127065	6.40518	1.50194e-10	4.54836e-09
30	57176	ENSG00000137411	VARS2	2536.92	1.09075	0.170914	6.38185	1.74957e-10	5.21564e-09
31	57176	ENSG00000234032	VARS2	2536.92	1.09075	0.170914	6.38185	1.74957e-10	5.21564e-09
32	57176	ENSG00000230985	VARS2	2536.92	1.09075	0.170914	6.38185	1.74957e-10	5.21564e-09
33	57176	ENSG00000223494	VARS2	2536.92	1.09075	0.170914	6.38185	1.74957e-10	5.21564e-09
34	57176	ENSG00000236178	VARS2	2536.92	1.09075	0.170914	6.38185	1.74957e-10	5.21564e-09
35	57176	ENSG00000206476	VARS2	2536.92	1.09075	0.170914	6.38185	1.74957e-10	5.21564e-09
36	57176	ENSG00000285213	VARS2	2536.92	1.09075	0.170914	6.38185	1.74957e-10	5.21564e-09
37	57176	ENSG00000285515	VARS2	2536.92	1.09075	0.170914	6.38185	1.74957e-10	5.21564e-09
38	57176	ENSG00000285192	VARS2	2536.92	1.09075	0.170914	6.38185	1.74957e-10	5.21564e-09
39	57176	ENSG00000285089	VARS2	2536.92	1.09075	0.170914	6.38185	1.74957e-10	5.21564e-09
40	57176	ENSG00000285224	VARS2	2536.92	1.09075	0.170914	6.38185	1.74957e-10	5.21564e-09
41	389136	ENSG00000206538	VGLL3	1529.47	1.20387	0.200317	6.00984	1.85709e-09	4.74925e-08
42	100505633	ENSG00000224259	LINC01133	155.548	1.89658	0.317614	5.97132	2.35335e-09	5.88069e-08
43	6196	ENSG00000071242	RPS6KA2	2935.57	0.955791	0.162371	5.88647	3.94538e-09	9.42761e-08
44	65059	ENSG00000173166	RAPH1	2270.8	1.1971	0.208638	5.73772	9.59587e-09	2.17729e-07
45	677	ENSG00000185650	ZFP36L1	10832.6	0.696461	0.130536	5.33538	9.53448e-08	1.81357e-06
46	7357	ENSG00000148154	UGCG	1168.2	1.18325	0.236049	5.01273	5.3662e-07	8.89115e-06
47	90627	ENSG00000133121	STARD13	1282.2	0.749897	0.159872	4.69062	2.72381e-06	3.88574e-05
48	2247	ENSG00000138685	FGF2	5652.08	0.749908	0.166701	4.49851	6.84315e-06	8.83887e-05
49	2113	ENSG00000134954	ETS1	6421	0.578762	0.130258	4.44321	8.86254e-06	0.000110641
50	2191	ENSG00000078098	FAP	221.321	1.06465	0.240993	4.41777	9.97258e-06	0.000122696
51	100131211	ENSG00000189362	NEMP2	650.05	0.678924	0.154458	4.39552	1.10506e-05	0.000133595
52	6317	ENSG00000057149	SERPINB3	140.381	-0.979251	0.243045	-4.02909	5.59931e-05	0.000565589
53	7498	ENSG00000158125	XDH	250.942	0.848134	0.211168	4.0164	5.90944e-05	0.000593389
54	79633	ENSG00000196159	FAT4	823.782	0.999549	0.251275	3.9779	6.95262e-05	0.000684652
55	55356	ENSG00000163393	SLC22A15	168.656	0.87261	0.235426	3.70652	0.000210131	0.00179828
56	8853	ENSG00000151693	ASAP2	3375.54	0.488525	0.141142	3.46124	0.00053769	0.00399946
57	80005	ENSG00000147459	DOCK5	1587.89	0.709844	0.205328	3.45712	0.000545985	0.00404935
58	3675	ENSG00000005884	ITGA3	16012.1	0.6436	0.191012	3.36942	0.000753259	0.00527454
59	11107	ENSG00000138738	PRDM5	133.594	0.714605	0.219577	3.25446	0.00113607	0.00734319
60	306	ENSG00000138772	ANXA3	4640.19	0.422746	0.13462	3.1403	0.00168775	0.0101139
61	57522	ENSG00000196935	SRGAP1	1475.21	0.792549	0.255094	3.10689	0.00189065	0.0110865
62	27	ENSG00000143322	ABL2	4211.48	0.53546	0.178494	2.99988	0.0027009	0.0148046
63	8076	ENSG00000197614	MFAP5	57.7781	1.33057	0.460884	2.88701	0.00388925	0.0197668
64	2650	ENSG00000187210	GCNT1	1394.15	0.44619	0.155308	2.87294	0.00406669	0.0204511
65	65983	ENSG00000155324	GRAMD2B	637.939	0.431026	0.153195	2.81357	0.00489949	0.0236739
66	3872	ENSG00000128422	KRT17	19965.4	0.576473	0.226084	2.54982	0.0107778	0.0438248
67	11167	ENSG00000163430	FSTL1	8916.91	0.442306	0.176289	2.50898	0.0121079	0.0477601
68	26277	ENSG00000092330	TINF2	927.893	0.360099	0.145342	2.4776	0.013227	0.050991
69	26277	ENSG00000284915	TINF2	927.893	0.360099	0.145342	2.4776	0.013227	0.050991
70	9586	ENSG00000146592	CREB5	453.952	0.448111	0.182528	2.45503	0.0140873	0.0533787
71	123879	ENSG00000188215	DCUN1D3	518.529	0.417569	0.174315	2.39548	0.0165984	0.0606257
72	9762	ENSG00000088899	LZTS3	156.879	0.556721	0.233074	2.3886	0.0169127	0.0614508
73	79413	ENSG00000177494	ZBED2	787.001	0.309794	0.151301	2.04754	0.0406051	0.117609
74	160428	ENSG00000136010	ALDH1L2	988.822	0.433949	0.212125	2.04572	0.0407841	0.117993
75	57494	ENSG00000166532	RIMKLB	421.327	0.403908	0.197685	2.04319	0.0410334	0.11849
76	28966	ENSG00000064652	SNX24	1195.62	0.318038	0.160649	1.97971	0.0477364	0.131846
77	10225	ENSG00000153283	CD96	817.872	0.286334	0.146041	1.96064	0.0499213	0.136184
78	1809	ENSG00000113657	DPYSL3	904.131	0.322602	0.164862	1.9568	0.0503709	0.1371
79	10411	ENSG00000079337	RAPGEF3	103.377	0.499841	0.255953	1.95286	0.0508362	0.137873
80	23034	ENSG00000020577	SAMD4A	1190.84	0.315462	0.162147	1.94553	0.0517109	0.139646
81	5266	ENSG00000124102	PI3	2184.76	-0.426871	0.22304	-1.91388	0.0556352	0.147432
82	2617	ENSG00000106105	GARS1	3935.37	0.266969	0.153481	1.73943	0.0819593	0.193488
83	23271	ENSG00000118200	CAMSAP2	4738.29	0.299138	0.180878	1.65381	0.0981662	0.220384
84	100507500	ENSG00000224057	EGFR-AS1	190.244	0.562076	0.342281	1.64215	0.100559	0.224209
85	7306	ENSG00000107165	TYRP1	9.37135	1.15948	0.710574	1.63175	0.102731	0.227823
86	100125556	ENSG00000171084	FAM86JP	77.2992	0.403743	0.258958	1.5591	0.118972	0.252069
87	29761	ENSG00000155313	USP25	1213.08	0.23025	0.160238	1.43692	0.15074	0.297749
88	26136	ENSG00000135269	TES	1888.97	0.180831	0.137955	1.31079	0.189928	0.349901
89	80000	ENSG00000141449	GREB1L	298.213	0.329782	0.253128	1.30283	0.192635	0.353696
90	4293	ENSG00000006432	MAP3K9	535.776	0.293339	0.242522	1.20954	0.226457	0.396202
91	10413	ENSG00000137693	YAP1	5992.81	0.237843	0.200126	1.18847	0.23465	0.406307
92	168455	ENSG00000253276	CCDC71L	747.098	0.195018	0.164451	1.18588	0.235671	0.407245
93	54602	ENSG00000102471	NDFIP2	2000.81	0.174215	0.147334	1.18244	0.237029	0.408902
94	57493	ENSG00000173706	HEG1	1213.43	0.239044	0.213263	1.12089	0.262336	0.438026
95	55841	ENSG00000047644	WWC3	1009.5	0.17161	0.155654	1.10251	0.270241	0.446789
96	11169	ENSG00000198554	WDHD1	1019.16	0.144242	0.140358	1.02767	0.304104	0.485781
97	1956	ENSG00000146648	EGFR	5534.45	0.469455	0.458461	1.02398	0.305844	0.487521
98	85315	ENSG00000170915	PAQR8	83.3752	0.276439	0.293462	0.941994	0.346196	0.529279
99	388743	ENSG00000203697	CAPN8	107.247	0.250283	0.277666	0.90138	0.367386	0.550382
100	51564	ENSG00000061273	HDAC7	2316.34	0.112347	0.125951	0.891988	0.372399	0.555186
101	221	ENSG00000006534	ALDH3B1	711.09	0.180851	0.203473	0.888818	0.374101	0.556909
102	23026	ENSG00000041515	MYO16	34.7351	0.423515	0.487645	0.86849	0.385126	0.568452
103	23026	ENSG00000282848	MYO16	34.7351	0.423515	0.487645	0.86849	0.385126	0.568452
104	6318	ENSG00000206073	SERPINB4	226.002	-0.152121	0.192583	-0.789899	0.429587	0.608683
105	11156	ENSG00000184489	PTP4A3	8.985	-0.660756	0.839644	-0.786948	0.431312	0.609899
106	11156	ENSG00000275575	PTP4A3	8.985	-0.660756	0.839644	-0.786948	0.431312	0.609899
107	79572	ENSG00000133657	ATP13A3	6794.85	0.1584	0.221952	0.713669	0.475432	0.648695
108	463	ENSG00000140836	ZFHX3	1488.06	0.14592	0.219411	0.665052	0.506017	0.674793
109	54407	ENSG00000134294	SLC38A2	7621.17	-0.100165	0.158078	-0.633647	0.526312	0.690358
110	84926	ENSG00000167778	SPRYD3	1329.4	0.105457	0.166952	0.631661	0.527608	0.691191
111	286042	ENSG00000173295	FAM86B3P	48.0632	0.295885	0.483303	0.612213	0.540397	0.70138
112	9037	ENSG00000112902	SEMA5A	96.2409	0.136391	0.239726	0.568944	0.569394	0.724755
113	57619	ENSG00000138771	SHROOM3	1648.96	0.11115	0.219609	0.506124	0.61277	0.757226
114	3556	ENSG00000196083	IL1RAP	564.8	0.0881506	0.176686	0.498912	0.617841	0.760577
115	64072	ENSG00000107736	CDH23	903.29	-0.087617	0.182912	-0.479012	0.63193	0.770426
116	54629	ENSG00000128923	MINDY2	341.063	0.104339	0.221281	0.471522	0.637268	0.774014
117	64115	ENSG00000107738	VSIR	893.668	-0.0839324	0.182884	-0.458937	0.646279	0.78137
118	4862	ENSG00000170485	NPAS2	43.1705	-0.0706267	0.336234	-0.210052	0.833627	0.905573
119	643314	ENSG00000127603	KIAA0754	414.456	-0.0876839	0.637125	-0.137624	0.890537	0.938982
120	85002	ENSG00000186523	FAM86B1	47.7058	0.0421484	0.324553	0.129866	0.896672	0.942397
121	4641	ENSG00000197879	MYO1C	9153.16	0.018637	0.188577	0.0988296	0.921274	0.957331
122	91663	ENSG00000179820	MYADM	3389.32	0.0067666	0.146803	0.0460929	0.963236	0.98094
