# Supplementary material for: A non-canonical repressor function of JUN restrains YAP activity and liver cancer growth
Source: EMBO J. 2024 Aug 29;43(20):4578–603. doi: 10.1038/s44318-024-00188-0 (PMC11480203; doi:10.1038/s44318-024-00188-0)
Supplement: Supplementary file 6 — Table EV4 [file 44318_2024_188_MOESM6_ESM.xlsx]

## Sheet: siYT_gene_set
Dataset EV4. YAP/TAZ target genes used for the SLAM-Seq analyses.
ENTREZID	SYMBOL	log2FoldChange	pvalue	padj
147372	CCBE1	-3.28543	5.86405e-28	7.72764e-24
306	ANXA3	-1.89753	9.41701e-19	3.10243e-15
255324	EPGN	-1.87216	2.35038e-17	6.19466e-14
374	AREG	-1.91163	6.10395e-17	1.34063e-13
3624	INHBA	-3.26881	7.55247e-17	1.42181e-13
219731	PROSER2-AS1	-1.68112	4.11527e-16	6.77888e-13
1002	CDH4	-2.46052	9.12456e-16	1.20243e-12
254427	PROSER2	-1.64184	9.28981e-15	1.02018e-11
11167	FSTL1	-2.08629	1.07301e-14	1.0877e-11
100313938	MIR548G	-1.70246	1.20142e-12	9.89516e-10
1303	COL12A1	-2.22144	2.84314e-12	1.97194e-09
541471	MIR4435-2HG	-1.52388	3.50946e-12	2.20227e-09
3491	CCN1	-2.43297	8.41818e-12	4.62228e-09
9928	KIF14	-1.35264	1.3747e-11	7.24633e-09
11217	NA	-1.15717	2.02749e-11	9.89566e-09
7057	THBS1	-2.12821	1.97992e-11	9.89566e-09
55771	PRR11	-1.07956	5.83079e-11	2.74422e-08
51421	AMOTL2	-1.80051	1.92993e-10	8.47754e-08
4751	NEK2	-1.39457	2.34548e-10	9.97058e-08
83540	NUF2	-1.40361	2.57022e-10	1.05845e-07
1462	VCAN	-1.26443	3.13949e-10	1.2537e-07
445815	PALM2AKAP2	-1.03243	1.01495e-09	3.51974e-07
1063	CENPF	-1.06648	1.55047e-09	4.98344e-07
2313	FLI1	-1.91569	2.82331e-09	8.85848e-07
316	AOX1	-2.81337	3.4232e-09	1.04909e-06
112597	CYTOR	-1.3438	3.70834e-09	1.11065e-06
995	CDC25C	-1.63094	4.79882e-09	1.34551e-06
3855	KRT7	-0.972328	6.24312e-09	1.714e-06
9586	CREB5	-1.50722	8.74892e-09	2.35292e-06
2202	EFEMP1	-1.29077	1.32732e-08	3.4983e-06
26207	PITPNC1	-1.23396	1.8256e-08	4.59477e-06
390	RND3	-1.40203	2.07398e-08	5.06129e-06
22822	PHLDA1	-1.25666	4.10512e-08	9.66023e-06
8412	BCAR3	-1.08855	4.37306e-08	1.01102e-05
10112	KIF20A	-1.08181	5.70894e-08	1.24757e-05
1969	EPHA2	-1.84054	5.9326e-08	1.24757e-05
3606	IL18	-1.20417	5.88336e-08	1.24757e-05
89795	NAV3	-1.66112	5.96426e-08	1.24757e-05
9232	PTTG1	-0.932906	6.41316e-08	1.32051e-05
1490	CCN2	-3.41214	7.01002e-08	1.4212e-05
8727	CTNNAL1	-1.04628	9.28962e-08	1.77418e-05
54443	ANLN	-1.47116	1.27829e-07	2.30758e-05
1033	CDKN3	-1.10775	1.56728e-07	2.79103e-05
6307	MSMO1	-1.14373	1.90298e-07	3.29966e-05
10783	NEK6	-1.45786	1.97554e-07	3.35206e-05
699	BUB1	-1.31821	1.98407e-07	3.35206e-05
1062	CENPE	-1.18327	2.39715e-07	3.9487e-05
5914	RARA	-0.855405	2.55774e-07	4.16123e-05
285954	INHBA-AS1	-3.05442	2.62441e-07	4.21762e-05
23406	COTL1	-1.10068	3.60172e-07	5.71849e-05
23286	WWC1	-1.11917	3.83348e-07	6.01399e-05
253461	ZBTB38	-0.949393	3.97841e-07	6.16795e-05
55853	IDI2-AS1	-1.05809	4.4958e-07	6.73246e-05
259266	ASPM	-1.05062	4.97477e-07	7.36601e-05
22998	LIMCH1	-1.18111	5.16857e-07	7.48478e-05
11065	UBE2C	-1.01554	5.2854e-07	7.51241e-05
3638	INSIG1	-1.45574	5.30167e-07	7.51241e-05
1295	COL8A1	-2.89024	7.4336e-07	9.99591e-05
5891	MOK	-1.03717	7.54467e-07	0.000100428
23762	OSBP2	-1.22473	7.66571e-07	0.000101019
10413	YAP1	-0.806933	9.0011e-07	0.000116291
7399	USH2A	-1.61556	9.36768e-07	0.000119852
56938	ARNTL2	-1.11552	9.70514e-07	0.000122975
3689	ITGB2	-2.79878	1.05896e-06	0.000132905
2317	FLNB	-0.880633	1.11306e-06	0.000138376
7153	TOP2A	-0.855478	1.33263e-06	0.000159649
3157	HMGCS1	-1.26205	1.4413e-06	0.000171112
3552	IL1A	-1.17109	1.54086e-06	0.000179695
84962	AJUBA	-1.14241	1.69326e-06	0.00019236
9824	ARHGAP11A	-1.11064	1.68996e-06	0.00019236
29089	UBE2T	-1.26889	1.84009e-06	0.000207254
9585	KIF20B	-0.963313	1.94111e-06	0.000214958
387103	CENPW	-1.34292	2.0119e-06	0.000220941
3422	IDI1	-0.94747	2.05688e-06	0.000224013
10051	SMC4	-0.929022	2.20827e-06	0.000238511
3148	HMGB2	-1.041	2.2262e-06	0.000238511
11004	KIF2C	-1.29671	2.2497e-06	0.000239085
653820	FAM72B	-1.41755	2.29417e-06	0.000241861
7272	TTK	-1.1599	2.48134e-06	0.000257473
9787	DLGAP5	-1.26705	2.65705e-06	0.000273552
105	ADARB2	-0.969112	3.05197e-06	0.000307014
60	ACTB	-1.04974	3.32982e-06	0.000329928
9918	NCAPD2	-0.909239	3.97533e-06	0.000382386
100507127	LINC00707	-1.28199	4.37126e-06	0.000409117
91523	PCED1B	-1.12794	4.92871e-06	0.000451045
9212	AURKB	-1.20686	5.11914e-06	0.000462055
2113	ETS1	-1.20905	5.19281e-06	0.000465516
4288	MKI67	-1.10148	6.42916e-06	0.000553748
51474	LIMA1	-0.73385	7.01457e-06	0.000592551
57619	SHROOM3	-0.933155	7.33748e-06	0.00060058
3672	ITGA1	-0.962379	8.04773e-06	0.000650632
146909	KIF18B	-1.17089	8.1124e-06	0.000651861
10395	DLC1	-1.34391	8.54394e-06	0.000674204
114788	CSMD3	-1.50228	9.39622e-06	0.000732683
2191	FAP	-2.10558	9.78004e-06	0.000758126
148641	SLC35F3	-1.60864	9.87756e-06	0.000761207
79987	SVEP1	-0.910421	1.00862e-05	0.000768298
728833	FAM72D	-1.26203	1.13019e-05	0.000855953
9590	AKAP12	-1.40137	1.32186e-05	0.000989746
57158	JPH2	-1.65688	1.55454e-05	0.00114119
87	ACTN1	-0.82017	1.56743e-05	0.00114119
9411	ARHGAP29	-1.09561	1.54567e-05	0.00114119
397	ARHGDIB	-1.90958	1.64802e-05	0.00118179
9055	PRC1	-0.973662	1.64269e-05	0.00118179
150468	CKAP2L	-1.15997	1.67991e-05	0.00119664
55789	DEPDC1B	-1.20312	1.80094e-05	0.00126913
121278	TPH2	-2.38547	1.95072e-05	0.00136737
57560	IFT80	-0.764564	2.0734e-05	0.00143807
22974	TPX2	-0.994585	2.09143e-05	0.00143879
55635	DEPDC1	-0.872823	2.09629e-05	0.00143879
8436	CAVIN2	-0.859222	2.14312e-05	0.00146331
891	CCNB1	-0.895302	2.17501e-05	0.00146903
9052	GPRC5A	-1.40998	2.18243e-05	0.00146903
151246	SGO2	-1.01561	2.20704e-05	0.00147636
51203	NUSAP1	-0.920014	2.22376e-05	0.00148004
6627	SNRPA1	-0.852724	2.28999e-05	0.00151646
26872	STEAP1	-1.5739	2.34336e-05	0.00154404
4500	MT1L	-1.52668	2.65846e-05	0.00171731
3786	KCNQ3	-1.98752	2.68367e-05	0.00172514
2069	EREG	-1.11893	2.73652e-05	0.00175058
2224	FDPS	-0.848291	2.89671e-05	0.0018441
283431	GAS2L3	-1.21768	2.93113e-05	0.00185704
55143	CDCA8	-1.09927	3.02407e-05	0.00189768
22943	DKK1	-2.17916	3.23619e-05	0.00202116
3149	HMGB3	-1.14505	3.54627e-05	0.00219403
56992	KIF15	-1.10661	3.99641e-05	0.00243818
55815	TSNAXIP1	-1.2451	4.08164e-05	0.0024787
619279	ZNF704	-1.08604	4.13528e-05	0.00249976
4502	MT2A	-0.844729	4.22647e-05	0.00254322
10376	TUBA1B	-1.12239	4.35101e-05	0.00258692
1163	CKS1B	-0.981468	4.47639e-05	0.00263348
10098	TSPAN5	-1.18324	4.56845e-05	0.00267569
51512	GTSE1	-1.26999	5.09446e-05	0.00291891
57082	KNL1	-1.22605	5.08851e-05	0.00291891
5347	PLK1	-1.0242	5.15568e-05	0.00294119
9353	SLIT2	-0.949345	5.1978e-05	0.00295244
26280	IL1RAPL2	-1.09488	5.52323e-05	0.00312383
3801	KIFC3	-1.06045	5.65765e-05	0.00315918
729533	FAM72A	-1.10767	5.62504e-05	0.00315918
200150	PLD5	-1.37652	5.88151e-05	0.00325658
81610	FAM83D	-0.916714	5.94842e-05	0.00327984
9331	B4GALT6	-1.03822	6.0543e-05	0.00331052
64795	RMND5A	-0.626997	6.15663e-05	0.00335256
8061	FOSL1	-1.44526	6.32561e-05	0.00341635
890	CCNA2	-1.05691	6.67694e-05	0.00357678
4907	NT5E	-1.3502	6.97522e-05	0.00372144
441024	MTHFD2L	-0.747368	7.36313e-05	0.00389684
9689	BZW1	-0.734246	7.65777e-05	0.00403656
30011	SH3KBP1	-0.873474	7.75474e-05	0.00407139
3853	KRT6A	-0.73845	7.99536e-05	0.00415996
59277	NTN4	-1.50825	7.96215e-05	0.00415996
84959	UBASH3B	-1.53194	8.01814e-05	0.00415996
3949	LDLR	-0.791054	8.38708e-05	0.00431738
1894	ECT2	-0.8373	8.65362e-05	0.00443725
10615	SPAG5	-1.2187	9.32399e-05	0.00472583
24147	FJX1	-1.39929	9.59198e-05	0.00482455
1993	ELAVL2	-1.08745	9.75659e-05	0.00487016
2037	EPB41L2	-0.781999	0.000100134	0.00497952
79572	ATP13A3	-0.732407	0.000104477	0.00517594
26586	CKAP2	-0.793989	0.00010515	0.00518976
9705	ST18	-3.06709	0.000110112	0.00541437
55646	LYAR	-0.873045	0.000117691	0.0057442
90139	TSPAN18	-1.24781	0.000120645	0.00584508
137994	LETM2	-1.71339	0.000127285	0.00611485
701	BUB1B	-1.00953	0.000127605	0.00611485
284618	RUSC1-AS1	-0.791508	0.000128691	0.00614454
25937	WWTR1	-0.69954	0.000130542	0.0062104
55872	PBK	-1.00318	0.000133897	0.00630042
6876	TAGLN	-3.36024	0.000134347	0.00630042
6240	RRM1	-0.785275	0.000137811	0.0063946
6790	AURKA	-1.07962	0.000140333	0.00648879
6678	SPARC	-1.25507	0.000141761	0.00650914
84658	ADGRE3	-0.669412	0.00014461	0.00661693
23306	NEMP1	-1.40613	0.000145281	0.00662463
3161	HMMR	-0.912361	0.000149278	0.00673695
3688	ITGB1	-0.691104	0.000148744	0.00673695
9493	KIF23	-1.12161	0.000148886	0.00673695
79747	ADGB	-0.910828	0.000151367	0.00680791
5329	PLAUR	-1.1134	0.000153302	0.00683879
55355	HJURP	-1.24703	0.000153907	0.00683879
596	BCL2	-1.58959	0.000153529	0.00683879
1266	CNN3	-1.25685	0.00016536	0.00723958
5214	PFKP	-0.721441	0.000164855	0.00723958
93594	TBC1D31	-0.852974	0.000168583	0.00735626
348738	NA	-1.36628	0.000173041	0.00747651
55165	CEP55	-1.09713	0.000174326	0.00750742
6487	ST3GAL3	-0.794203	0.000184707	0.00792857
9818	NUP58	-0.68974	0.000188643	0.00804509
3576	CXCL8	-1.29071	0.000194201	0.00821646
440173	LOC440173	-1.2229	0.000196423	0.00826986
84985	FAM83A	-0.747679	0.000204928	0.00851905
27085	MTBP	-1.14181	0.000218051	0.00895163
79801	SHCBP1	-1.09982	0.000227479	0.00925221
64710	NUCKS1	-0.554484	0.000228374	0.00926006
84515	MCM8	-0.864922	0.000239133	0.00966656
3992	FADS1	-0.884393	0.000244626	0.00985761
