# Supplementary material for: A non-canonical repressor function of JUN restrains YAP activity and liver cancer growth
Source: EMBO J. 2024 Aug 29;43(20):4578–603. doi: 10.1038/s44318-024-00188-0 (PMC11480203; doi:10.1038/s44318-024-00188-0)
Supplement: Supplementary file 7 — Table EV5 [file 44318_2024_188_MOESM7_ESM.xlsx]

## Sheet: 220325_EC_A103_AmBic_Evosep_60S
Dataset EV5. List of all JUN interactors identified in the BioID experiment.
Comparison (group1/group2)	Group	ProteinGroups	AVG Log2 Ratio	Absolute AVG Log2 Ratio	Pvalue	Qvalue	# of Ratios	UniProtIds	Genes	ProteinDescriptions	ProteinNames	# Unique Total Peptides	% Change	Ratio	Condition Numerator	Condition Denominator	GO Cellular Component	GO Molecular Function	GO Biological Process
NLS_BirA / BirA_JUN_WT	NaN	NaN	-0.741653	0.741653	0	0	6120	NaN	NaN	NaN	NaN	735	-40.1946	0.598054	NLS_BirA	BirA_JUN_WT
NLS_BirA / JUN_WT_BirA	NaN	NaN	-1.06703	1.06703	0	0	6120	NaN	NaN	NaN	NaN	735	-52.2699	0.477301	NLS_BirA	JUN_WT_BirA
NLS_BirA / BirA_JUN_M14	NaN	NaN	-0.825468	0.825468	0	0	6120	NaN	NaN	NaN	NaN	735	-43.5701	0.564299	NLS_BirA	BirA_JUN_M14
NLS_BirA / JUN_WT_BirA	P46013	P46013	4.01501	4.01501	0	0	1284	P46013	MKI67	Antigen KI-67	KI67_HUMAN	177	1516.74	16.1674	NLS_BirA	JUN_WT_BirA	nucleus,nucleolus,membrane,nuclear body,condensed chromosome	DNA binding,RNA binding,protein binding,ATP binding,protein C-terminus binding	cell cycle,regulation of mitotic nuclear division,cell proliferation,regulation of chromosome segregation,regulation of chromatin organization
JUN_WT_BirA / BirA_JUN_WT	Q09666	Q09666	-2.95602	2.95602	0	0	4168	Q09666	AHNAK	Neuroblast differentiation-associated protein AHNAK	AHNK_HUMAN	453	-87.1131	0.128869	JUN_WT_BirA	BirA_JUN_WT	nucleus,cytoplasm,lysosomal membrane,cytosol,plasma membrane,focal adhesion,actin cytoskeleton,membrane,T-tubule,vesicle,sarcolemma,costamere,cell-cell contact zone,extracellular exosome,membrane raft	RNA binding,protein binding,S100 protein binding,cadherin binding,structural molecule activity conferring elasticity	regulation of RNA splicing,protein oligomerization,regulation of voltage-gated calcium channel activity
NLS_BirA / BirA_JUN_WT	Q09666	Q09666	3.48214	3.48214	0	0	4168	Q09666	AHNAK	Neuroblast differentiation-associated protein AHNAK	AHNK_HUMAN	453	1017.45	11.1745	NLS_BirA	BirA_JUN_WT	nucleus,cytoplasm,lysosomal membrane,cytosol,plasma membrane,focal adhesion,actin cytoskeleton,membrane,T-tubule,vesicle,sarcolemma,costamere,cell-cell contact zone,extracellular exosome,membrane raft	RNA binding,protein binding,S100 protein binding,cadherin binding,structural molecule activity conferring elasticity	regulation of RNA splicing,protein oligomerization,regulation of voltage-gated calcium channel activity
NLS_BirA / JUN_WT_BirA	Q09666	Q09666	6.43816	6.43816	0	0	4168	Q09666	AHNAK	Neuroblast differentiation-associated protein AHNAK	AHNK_HUMAN	453	8571.21	86.7121	NLS_BirA	JUN_WT_BirA	nucleus,cytoplasm,lysosomal membrane,cytosol,plasma membrane,focal adhesion,actin cytoskeleton,membrane,T-tubule,vesicle,sarcolemma,costamere,cell-cell contact zone,extracellular exosome,membrane raft	RNA binding,protein binding,S100 protein binding,cadherin binding,structural molecule activity conferring elasticity	regulation of RNA splicing,protein oligomerization,regulation of voltage-gated calcium channel activity
NLS_BirA / BirA_JUN_M14	Q09666	Q09666	5.63694	5.63694	0	0	4168	Q09666	AHNAK	Neuroblast differentiation-associated protein AHNAK	AHNK_HUMAN	453	4876.09	49.7609	NLS_BirA	BirA_JUN_M14	nucleus,cytoplasm,lysosomal membrane,cytosol,plasma membrane,focal adhesion,actin cytoskeleton,membrane,T-tubule,vesicle,sarcolemma,costamere,cell-cell contact zone,extracellular exosome,membrane raft	RNA binding,protein binding,S100 protein binding,cadherin binding,structural molecule activity conferring elasticity	regulation of RNA splicing,protein oligomerization,regulation of voltage-gated calcium channel activity
NLS_BirA / JUN_WT_BirA	Q8IVF2	Q8IVF2	4.74546	4.74546	0	0	996	Q8IVF2	AHNAK2	Protein AHNAK2	AHNK2_HUMAN	179	2582.42	26.8242	NLS_BirA	JUN_WT_BirA	nucleus,cytoplasm,cytosol,plasma membrane,Z disc,T-tubule,cytoplasmic vesicle membrane,sarcolemma,costamere	protein binding	plasma membrane repair
NLS_BirA / BirA_JUN_M14	Q8IVF2	Q8IVF2	4.70022	4.70022	0	0	996	Q8IVF2	AHNAK2	Protein AHNAK2	AHNK2_HUMAN	179	2499.6	25.996	NLS_BirA	BirA_JUN_M14	nucleus,cytoplasm,cytosol,plasma membrane,Z disc,T-tubule,cytoplasmic vesicle membrane,sarcolemma,costamere	protein binding	plasma membrane repair
BirA_JUN_M14 / BirA_JUN_WT	Q09666	Q09666	-2.1548	2.1548	1.4358e-307	1.23009e-304	4168	Q09666	AHNAK	Neuroblast differentiation-associated protein AHNAK	AHNK_HUMAN	453	-77.5436	0.224564	BirA_JUN_M14	BirA_JUN_WT	nucleus,cytoplasm,lysosomal membrane,cytosol,plasma membrane,focal adhesion,actin cytoskeleton,membrane,T-tubule,vesicle,sarcolemma,costamere,cell-cell contact zone,extracellular exosome,membrane raft	RNA binding,protein binding,S100 protein binding,cadherin binding,structural molecule activity conferring elasticity	regulation of RNA splicing,protein oligomerization,regulation of voltage-gated calcium channel activity
NLS_BirA / BirA_JUN_WT	P46013	P46013	3.48818	3.48818	9.80521e-302	7.70036e-299	1284	P46013	MKI67	Antigen KI-67	KI67_HUMAN	177	1022.14	11.2214	NLS_BirA	BirA_JUN_WT	nucleus,nucleolus,membrane,nuclear body,condensed chromosome	DNA binding,RNA binding,protein binding,ATP binding,protein C-terminus binding	cell cycle,regulation of mitotic nuclear division,cell proliferation,regulation of chromosome segregation,regulation of chromatin organization
NLS_BirA / JUN_WT_BirA	P21333	P21333	3.7255	3.7255	3.89208e-292	2.82146e-289	1028	P21333	FLNA	Filamin-A	FLNA_HUMAN	135	1222.78	13.2278	NLS_BirA	JUN_WT_BirA	extracellular region,nucleus,nucleolus,cytoplasm,cytosol,plasma membrane,cell-cell junction,focal adhesion,actin cytoskeleton,membrane,Z disc,cortical cytoskeleton,extracellular matrix,Myb complex,neuronal cell body,dendritic shaft,perinuclear region of cytoplasm,extracellular exosome,apical dendrite,filamentous actin	G-protein coupled receptor binding,RNA binding,signal transducer activity,protein binding,transcription factor binding,potassium channel regulator activity,Rho GTPase binding,Ral GTPase binding,kinase binding,small GTPase binding,mu-type opioid receptor binding,Fc-gamma receptor I complex binding,protein homodimerization activity,ion channel binding,cadherin binding,SMAD binding,Rac GTPase bindin…	platelet degranulation,adenylate cyclase-inhibiting dopamine receptor signaling pathway,negative regulation of transcription from RNA polymerase I promoter,formation of radial glial scaffolds,cerebral cortex development,platelet activation,regulation of cell migration,actin cytoskeleton reorganization,cell junction assembly,protein localization to cell surface,negative regulation of protein catab…
NLS_BirA / BirA_JUN_M14	P21333	P21333	3.47678	3.47678	3.19291e-287	2.14928e-284	1028	P21333	FLNA	Filamin-A	FLNA_HUMAN	135	1013.31	11.1331	NLS_BirA	BirA_JUN_M14	extracellular region,nucleus,nucleolus,cytoplasm,cytosol,plasma membrane,cell-cell junction,focal adhesion,actin cytoskeleton,membrane,Z disc,cortical cytoskeleton,extracellular matrix,Myb complex,neuronal cell body,dendritic shaft,perinuclear region of cytoplasm,extracellular exosome,apical dendrite,filamentous actin	G-protein coupled receptor binding,RNA binding,signal transducer activity,protein binding,transcription factor binding,potassium channel regulator activity,Rho GTPase binding,Ral GTPase binding,kinase binding,small GTPase binding,mu-type opioid receptor binding,Fc-gamma receptor I complex binding,protein homodimerization activity,ion channel binding,cadherin binding,SMAD binding,Rac GTPase bindin…	platelet degranulation,adenylate cyclase-inhibiting dopamine receptor signaling pathway,negative regulation of transcription from RNA polymerase I promoter,formation of radial glial scaffolds,cerebral cortex development,platelet activation,regulation of cell migration,actin cytoskeleton reorganization,cell junction assembly,protein localization to cell surface,negative regulation of protein catab…
NLS_BirA / BirA_JUN_M14	P46013	P46013	2.92541	2.92541	3.08674e-277	1.9393e-274	1284	P46013	MKI67	Antigen KI-67	KI67_HUMAN	177	659.691	7.59691	NLS_BirA	BirA_JUN_M14	nucleus,nucleolus,membrane,nuclear body,condensed chromosome	DNA binding,RNA binding,protein binding,ATP binding,protein C-terminus binding	cell cycle,regulation of mitotic nuclear division,cell proliferation,regulation of chromosome segregation,regulation of chromatin organization
NLS_BirA / BirA_JUN_WT	Q8IVF2	Q8IVF2	3.15573	3.15573	3.79096e-263	2.23287e-260	996	Q8IVF2	AHNAK2	Protein AHNAK2	AHNK2_HUMAN	179	791.191	8.91191	NLS_BirA	BirA_JUN_WT	nucleus,cytoplasm,cytosol,plasma membrane,Z disc,T-tubule,cytoplasmic vesicle membrane,sarcolemma,costamere	protein binding	plasma membrane repair
BirA_JUN_M14 / JUN_WT_BirA	NaN	NaN	-0.241562	0.241562	8.58616e-186	4.75976e-183	6120	NaN	NaN	NaN	NaN	735	-15.4171	0.845829	BirA_JUN_M14	JUN_WT_BirA
JUN_WT_BirA / BirA_JUN_WT	P21333	P21333	-1.96992	1.96992	1.81739e-175	9.51503e-173	1028	P21333	FLNA	Filamin-A	FLNA_HUMAN	135	-74.4733	0.255267	JUN_WT_BirA	BirA_JUN_WT	extracellular region,nucleus,nucleolus,cytoplasm,cytosol,plasma membrane,cell-cell junction,focal adhesion,actin cytoskeleton,membrane,Z disc,cortical cytoskeleton,extracellular matrix,Myb complex,neuronal cell body,dendritic shaft,perinuclear region of cytoplasm,extracellular exosome,apical dendrite,filamentous actin	G-protein coupled receptor binding,RNA binding,signal transducer activity,protein binding,transcription factor binding,potassium channel regulator activity,Rho GTPase binding,Ral GTPase binding,kinase binding,small GTPase binding,mu-type opioid receptor binding,Fc-gamma receptor I complex binding,protein homodimerization activity,ion channel binding,cadherin binding,SMAD binding,Rac GTPase bindin…	platelet degranulation,adenylate cyclase-inhibiting dopamine receptor signaling pathway,negative regulation of transcription from RNA polymerase I promoter,formation of radial glial scaffolds,cerebral cortex development,platelet activation,regulation of cell migration,actin cytoskeleton reorganization,cell junction assembly,protein localization to cell surface,negative regulation of protein catab…
BirA_JUN_M14 / BirA_JUN_WT	P21333	P21333	-1.7212	1.7212	9.06929e-147	4.49837e-144	1028	P21333	FLNA	Filamin-A	FLNA_HUMAN	135	-69.6703	0.303297	BirA_JUN_M14	BirA_JUN_WT	extracellular region,nucleus,nucleolus,cytoplasm,cytosol,plasma membrane,cell-cell junction,focal adhesion,actin cytoskeleton,membrane,Z disc,cortical cytoskeleton,extracellular matrix,Myb complex,neuronal cell body,dendritic shaft,perinuclear region of cytoplasm,extracellular exosome,apical dendrite,filamentous actin	G-protein coupled receptor binding,RNA binding,signal transducer activity,protein binding,transcription factor binding,potassium channel regulator activity,Rho GTPase binding,Ral GTPase binding,kinase binding,small GTPase binding,mu-type opioid receptor binding,Fc-gamma receptor I complex binding,protein homodimerization activity,ion channel binding,cadherin binding,SMAD binding,Rac GTPase bindin…	platelet degranulation,adenylate cyclase-inhibiting dopamine receptor signaling pathway,negative regulation of transcription from RNA polymerase I promoter,formation of radial glial scaffolds,cerebral cortex development,platelet activation,regulation of cell migration,actin cytoskeleton reorganization,cell junction assembly,protein localization to cell surface,negative regulation of protein catab…
NLS_BirA / JUN_WT_BirA	O14497	O14497	-4.30147	4.30147	5.19229e-137	2.44661e-134	516	O14497	ARID1A	AT-rich interactive domain-containing protein 1A	ARI1A_HUMAN	67	-94.9286	0.0507139	NLS_BirA	JUN_WT_BirA	nuclear chromatin,nucleus,nucleoplasm,SWI/SNF complex,npBAF complex,nBAF complex	DNA binding,transcription coactivator activity,protein binding,ligand-dependent nuclear receptor binding,nucleosome binding	negative regulation of transcription from RNA polymerase II promoter,formation of primary germ layer,neural tube closure,cardiac chamber development,optic cup formation involved in camera-type eye development,nucleosome disassembly,chromatin remodeling,maintenance of chromatin silencing,transcription, DNA-templated,regulation of transcription from RNA polymerase II promoter,embryo implantation,ch…
NLS_BirA / BirA_JUN_WT	O14497	O14497	-4.2718	4.2718	2.42733e-136	1.0893e-133	516	O14497	ARID1A	AT-rich interactive domain-containing protein 1A	ARI1A_HUMAN	67	-94.8232	0.0517677	NLS_BirA	BirA_JUN_WT	nuclear chromatin,nucleus,nucleoplasm,SWI/SNF complex,npBAF complex,nBAF complex	DNA binding,transcription coactivator activity,protein binding,ligand-dependent nuclear receptor binding,nucleosome binding	negative regulation of transcription from RNA polymerase II promoter,formation of primary germ layer,neural tube closure,cardiac chamber development,optic cup formation involved in camera-type eye development,nucleosome disassembly,chromatin remodeling,maintenance of chromatin silencing,transcription, DNA-templated,regulation of transcription from RNA polymerase II promoter,embryo implantation,ch…
NLS_BirA / BirA_JUN_M14	P27816	P27816	5.59882	5.59882	1.84986e-133	7.92412e-131	348	P27816	MAP4	Microtubule-associated protein 4	MAP4_HUMAN	47	4746.34	48.4634	NLS_BirA	BirA_JUN_M14	cytosol,microtubule,microtubule associated complex,plasma membrane,axoneme,postsynaptic density,microtubule cytoskeleton,neuron projection,extracellular exosome,mitotic spindle	RNA binding,structural molecule activity,protein binding,microtubule binding	mitotic spindle organization,neuron projection development,microtubule sliding,establishment of spindle orientation,cell division,negative regulation of nonmotile primary cilium assembly
NLS_BirA / JUN_WT_BirA	P27816	P27816	5.719	5.719	1.6605e-130	6.80372e-128	348	P27816	MAP4	Microtubule-associated protein 4	MAP4_HUMAN	47	5167.31	52.6731	NLS_BirA	JUN_WT_BirA	cytosol,microtubule,microtubule associated complex,plasma membrane,axoneme,postsynaptic density,microtubule cytoskeleton,neuron projection,extracellular exosome,mitotic spindle	RNA binding,structural molecule activity,protein binding,microtubule binding	mitotic spindle organization,neuron projection development,microtubule sliding,establishment of spindle orientation,cell division,negative regulation of nonmotile primary cilium assembly
NLS_BirA / JUN_WT_BirA	P19338	P19338	5.58779	5.58779	1.86907e-130	7.33922e-128	408	P19338	NCL	Nucleolin	NUCL_HUMAN	53	4709.42	48.0942	NLS_BirA	JUN_WT_BirA	nucleus,nucleoplasm,nucleolus,cell cortex,membrane,intracellular ribonucleoprotein complex,cytoplasmic ribonucleoprotein granule,extracellular exosome	RNA binding,protein binding,protein C-terminus binding,telomeric DNA binding,identical protein binding,DNA topoisomerase binding,mRNA 5'-UTR binding	angiogenesis,negative regulation of translation,positive regulation of transcription from RNA polymerase II promoter,cellular response to epidermal growth factor stimulus,positive regulation of transcription of nuclear large rRNA transcript from RNA polymerase I promoter,cellular response to leukemia inhibitory factor
NLS_BirA / BirA_JUN_WT	Q14157	Q14157	4.87046	4.87046	1.89178e-128	7.13124e-126	320	Q14157	UBAP2L	Ubiquitin-associated protein 2-like	UBP2L_HUMAN	31	2825.19	29.2519	NLS_BirA	BirA_JUN_WT	cytoplasm,PcG protein complex,Ada2/Gcn5/Ada3 transcription activator complex	RNA binding,protein binding	binding of sperm to zona pellucida,positive regulation of gene expression,hematopoietic stem cell homeostasis
NLS_BirA / BirA_JUN_M14	P19338	P19338	5.2611	5.2611	1.8335e-123	6.64572e-121	408	P19338	NCL	Nucleolin	NUCL_HUMAN	53	3734.86	38.3486	NLS_BirA	BirA_JUN_M14	nucleus,nucleoplasm,nucleolus,cell cortex,membrane,intracellular ribonucleoprotein complex,cytoplasmic ribonucleoprotein granule,extracellular exosome	RNA binding,protein binding,protein C-terminus binding,telomeric DNA binding,identical protein binding,DNA topoisomerase binding,mRNA 5'-UTR binding	angiogenesis,negative regulation of translation,positive regulation of transcription from RNA polymerase II promoter,cellular response to epidermal growth factor stimulus,positive regulation of transcription of nuclear large rRNA transcript from RNA polymerase I promoter,cellular response to leukemia inhibitory factor
NLS_BirA / JUN_WT_BirA	Q13428	Q13428	5.37054	5.37054	2.80559e-122	9.79254e-120	352	Q13428	TCOF1	Treacle protein	TCOF_HUMAN	48	4037.08	41.3708	NLS_BirA	JUN_WT_BirA	fibrillar center,nucleus,nucleolus,cytosol	RNA polymerase I core binding,RNA binding,transporter activity,protein binding,protein heterodimerization activity,scaffold protein binding	skeletal system development,regulation of translation,neural crest formation,neural crest cell development
NLS_BirA / BirA_JUN_M14	Q9ULH7	Q9ULH7	3.44934	3.44934	9.8833e-115	3.32644e-112	348	Q9ULH7	MKL2	MKL/myocardin-like protein 2	MKL2_HUMAN	40	992.335	10.9233	NLS_BirA	BirA_JUN_M14	nucleus	RNA polymerase II transcription coactivator activity,transcription coactivator activity,protein binding,cadherin binding	transcription from RNA polymerase II promoter,muscle organ development,positive regulation of striated muscle tissue development,positive regulation of transcription from RNA polymerase II promoter,smooth muscle cell differentiation
NLS_BirA / BirA_JUN_WT	P19338	P19338	4.75455	4.75455	2.68116e-114	8.71286e-112	408	P19338	NCL	Nucleolin	NUCL_HUMAN	53	2599.36	26.9936	NLS_BirA	BirA_JUN_WT	nucleus,nucleoplasm,nucleolus,cell cortex,membrane,intracellular ribonucleoprotein complex,cytoplasmic ribonucleoprotein granule,extracellular exosome	RNA binding,protein binding,protein C-terminus binding,telomeric DNA binding,identical protein binding,DNA topoisomerase binding,mRNA 5'-UTR binding	angiogenesis,negative regulation of translation,positive regulation of transcription from RNA polymerase II promoter,cellular response to epidermal growth factor stimulus,positive regulation of transcription of nuclear large rRNA transcript from RNA polymerase I promoter,cellular response to leukemia inhibitory factor
NLS_BirA / BirA_JUN_WT	P21333	P21333	1.75558	1.75558	4.66293e-112	1.46478e-109	1028	P21333	FLNA	Filamin-A	FLNA_HUMAN	135	237.663	3.37663	NLS_BirA	BirA_JUN_WT	extracellular region,nucleus,nucleolus,cytoplasm,cytosol,plasma membrane,cell-cell junction,focal adhesion,actin cytoskeleton,membrane,Z disc,cortical cytoskeleton,extracellular matrix,Myb complex,neuronal cell body,dendritic shaft,perinuclear region of cytoplasm,extracellular exosome,apical dendrite,filamentous actin	G-protein coupled receptor binding,RNA binding,signal transducer activity,protein binding,transcription factor binding,potassium channel regulator activity,Rho GTPase binding,Ral GTPase binding,kinase binding,small GTPase binding,mu-type opioid receptor binding,Fc-gamma receptor I complex binding,protein homodimerization activity,ion channel binding,cadherin binding,SMAD binding,Rac GTPase bindin…	platelet degranulation,adenylate cyclase-inhibiting dopamine receptor signaling pathway,negative regulation of transcription from RNA polymerase I promoter,formation of radial glial scaffolds,cerebral cortex development,platelet activation,regulation of cell migration,actin cytoskeleton reorganization,cell junction assembly,protein localization to cell surface,negative regulation of protein catab…
NLS_BirA / BirA_JUN_WT	Q13428	Q13428	3.98183	3.98183	6.53071e-108	1.98534e-105	352	Q13428	TCOF1	Treacle protein	TCOF_HUMAN	48	1479.97	15.7997	NLS_BirA	BirA_JUN_WT	fibrillar center,nucleus,nucleolus,cytosol	RNA polymerase I core binding,RNA binding,transporter activity,protein binding,protein heterodimerization activity,scaffold protein binding	skeletal system development,regulation of translation,neural crest formation,neural crest cell development
NLS_BirA / BirA_JUN_WT	P27816	P27816	4.36747	4.36747	3.80744e-107	1.12129e-104	348	P27816	MAP4	Microtubule-associated protein 4	MAP4_HUMAN	47	1964.13	20.6413	NLS_BirA	BirA_JUN_WT	cytosol,microtubule,microtubule associated complex,plasma membrane,axoneme,postsynaptic density,microtubule cytoskeleton,neuron projection,extracellular exosome,mitotic spindle	RNA binding,structural molecule activity,protein binding,microtubule binding	mitotic spindle organization,neuron projection development,microtubule sliding,establishment of spindle orientation,cell division,negative regulation of nonmotile primary cilium assembly
NLS_BirA / BirA_JUN_M14	Q14204	Q14204	-1.70481	1.70481	4.21194e-104	1.20283e-101	696	Q14204	DYNC1H1	Cytoplasmic dynein 1 heavy chain 1	DYHC1_HUMAN	139	-69.3238	0.306762	NLS_BirA	BirA_JUN_M14	extracellular region,centrosome,cytosol,cytoplasmic dynein complex,microtubule,membrane,filopodium,extracellular matrix,azurophil granule lumen,extracellular exosome	RNA binding,protein binding,ATP binding,dynein light chain binding,dynein intermediate chain binding,dynein light intermediate chain binding,ATP-dependent microtubule motor activity, minus-end-directed	G2/M transition of mitotic cell cycle,ER to Golgi vesicle-mediated transport,mitotic spindle organization,sister chromatid cohesion,regulation of G2/M transition of mitotic cell cycle,antigen processing and presentation of exogenous peptide antigen via MHC class II,cytoplasmic microtubule organization,positive regulation of intracellular transport,cytoplasmic mRNA processing body assembly,stress …
NLS_BirA / BirA_JUN_M14	O14497	O14497	-3.20633	3.20633	5.60873e-104	1.55461e-101	516	O14497	ARID1A	AT-rich interactive domain-containing protein 1A	ARI1A_HUMAN	67	-89.1657	0.108343	NLS_BirA	BirA_JUN_M14	nuclear chromatin,nucleus,nucleoplasm,SWI/SNF complex,npBAF complex,nBAF complex	DNA binding,transcription coactivator activity,protein binding,ligand-dependent nuclear receptor binding,nucleosome binding	negative regulation of transcription from RNA polymerase II promoter,formation of primary germ layer,neural tube closure,cardiac chamber development,optic cup formation involved in camera-type eye development,nucleosome disassembly,chromatin remodeling,maintenance of chromatin silencing,transcription, DNA-templated,regulation of transcription from RNA polymerase II promoter,embryo implantation,ch…
NLS_BirA / BirA_JUN_M14	Q14247	Q14247	5.89804	5.89804	2.13136e-102	5.73885e-100	232	Q14247	CTTN	Src substrate cortactin	SRC8_HUMAN	34	5863.31	59.6331	NLS_BirA	BirA_JUN_M14	ruffle,podosome,cytoplasm,Golgi apparatus,cytosol,cytoskeleton,plasma membrane,clathrin-coated pit,focal adhesion,cell cortex,lamellipodium,cortical cytoskeleton,dendritic spine,intracellular membrane-bounded organelle,extracellular exosome,mitotic spindle midzone,actin filament,voltage-gated potassium channel complex,growth cone	protein binding,profilin binding,cadherin binding	intracellular protein transport,receptor-mediated endocytosis,substrate-dependent cell migration, cell extension,actin filament polymerization,regulation of axon extension,positive regulation of actin filament polymerization,actin cytoskeleton reorganization,positive regulation of smooth muscle contraction,focal adhesion assembly,neuron projection morphogenesis,cell motility,membrane organization…
NLS_BirA / BirA_JUN_WT	Q9Y520	Q9Y520	3.64898	3.64898	2.95468e-101	7.73471e-99	496	Q9Y520	PRRC2C	Protein PRRC2C	PRC2C_HUMAN	83	1154.45	12.5445	NLS_BirA	BirA_JUN_WT	cytosol,membrane	RNA binding,protein C-terminus binding	hematopoietic progenitor cell differentiation
NLS_BirA / BirA_JUN_M14	Q13428	Q13428	3.14832	3.14832	3.03103e-100	7.72012e-98	352	Q13428	TCOF1	Treacle protein	TCOF_HUMAN	48	786.623	8.86623	NLS_BirA	BirA_JUN_M14	fibrillar center,nucleus,nucleolus,cytosol	RNA polymerase I core binding,RNA binding,transporter activity,protein binding,protein heterodimerization activity,scaffold protein binding	skeletal system development,regulation of translation,neural crest formation,neural crest cell development
NLS_BirA / BirA_JUN_M14	P11498	P11498	-3.70972	3.70972	1.28494e-98	3.18664e-96	588	P11498	PC	Pyruvate carboxylase, mitochondrial	PYC_HUMAN	64	-92.357	0.0764299	NLS_BirA	BirA_JUN_M14	cytoplasm,mitochondrion,mitochondrial matrix,cytosol	biotin carboxylase activity,pyruvate carboxylase activity,protein binding,ATP binding,biotin binding,identical protein binding,metal ion binding	pyruvate metabolic process,gluconeogenesis,lipid metabolic process,biotin metabolic process,negative regulation of gene expression,viral RNA genome packaging,positive regulation by host of viral release from host cell,positive regulation by host of viral process
NLS_BirA / JUN_WT_BirA	Q14247	Q14247	5.62725	5.62725	1.33673e-98	3.23008e-96	232	Q14247	CTTN	Src substrate cortactin	SRC8_HUMAN	34	4842.79	49.4279	NLS_BirA	JUN_WT_BirA	ruffle,podosome,cytoplasm,Golgi apparatus,cytosol,cytoskeleton,plasma membrane,clathrin-coated pit,focal adhesion,cell cortex,lamellipodium,cortical cytoskeleton,dendritic spine,intracellular membrane-bounded organelle,extracellular exosome,mitotic spindle midzone,actin filament,voltage-gated potassium channel complex,growth cone	protein binding,profilin binding,cadherin binding	intracellular protein transport,receptor-mediated endocytosis,substrate-dependent cell migration, cell extension,actin filament polymerization,regulation of axon extension,positive regulation of actin filament polymerization,actin cytoskeleton reorganization,positive regulation of smooth muscle contraction,focal adhesion assembly,neuron projection morphogenesis,cell motility,membrane organization…
NLS_BirA / JUN_WT_BirA	Q9P2E9	Q9P2E9	4.12035	4.12035	1.4112e-98	3.32479e-96	272	Q9P2E9	RRBP1	Ribosome-binding protein 1	RRBP1_HUMAN	48	1639.2	17.392	NLS_BirA	JUN_WT_BirA	endoplasmic reticulum,ribosome,membrane,integral component of endoplasmic reticulum membrane	RNA binding,receptor activity	osteoblast differentiation,translation,protein transport
NLS_BirA / BirA_JUN_WT	Q14204	Q14204	-1.79418	1.79418	3.36041e-97	7.72402e-95	696	Q14204	DYNC1H1	Cytoplasmic dynein 1 heavy chain 1	DYHC1_HUMAN	139	-71.1664	0.288336	NLS_BirA	BirA_JUN_WT	extracellular region,centrosome,cytosol,cytoplasmic dynein complex,microtubule,membrane,filopodium,extracellular matrix,azurophil granule lumen,extracellular exosome	RNA binding,protein binding,ATP binding,dynein light chain binding,dynein intermediate chain binding,dynein light intermediate chain binding,ATP-dependent microtubule motor activity, minus-end-directed	G2/M transition of mitotic cell cycle,ER to Golgi vesicle-mediated transport,mitotic spindle organization,sister chromatid cohesion,regulation of G2/M transition of mitotic cell cycle,antigen processing and presentation of exogenous peptide antigen via MHC class II,cytoplasmic microtubule organization,positive regulation of intracellular transport,cytoplasmic mRNA processing body assembly,stress …
NLS_BirA / JUN_WT_BirA	Q9ULH7	Q9ULH7	3.18919	3.18919	4.26848e-97	9.57765e-95	348	Q9ULH7	MKL2	MKL/myocardin-like protein 2	MKL2_HUMAN	40	812.1	9.121	NLS_BirA	JUN_WT_BirA	nucleus	RNA polymerase II transcription coactivator activity,transcription coactivator activity,protein binding,cadherin binding	transcription from RNA polymerase II promoter,muscle organ development,positive regulation of striated muscle tissue development,positive regulation of transcription from RNA polymerase II promoter,smooth muscle cell differentiation
NLS_BirA / BirA_JUN_M14	Q9P2E9	Q9P2E9	3.46989	3.46989	2.41598e-96	5.29494e-94	272	Q9P2E9	RRBP1	Ribosome-binding protein 1	RRBP1_HUMAN	48	1008	11.08	NLS_BirA	BirA_JUN_M14	endoplasmic reticulum,ribosome,membrane,integral component of endoplasmic reticulum membrane	RNA binding,receptor activity	osteoblast differentiation,translation,protein transport
NLS_BirA / JUN_WT_BirA	Q14204	Q14204	-1.78014	1.78014	3.72505e-96	7.97838e-94	696	Q14204	DYNC1H1	Cytoplasmic dynein 1 heavy chain 1	DYHC1_HUMAN	139	-70.8845	0.291155	NLS_BirA	JUN_WT_BirA	extracellular region,centrosome,cytosol,cytoplasmic dynein complex,microtubule,membrane,filopodium,extracellular matrix,azurophil granule lumen,extracellular exosome	RNA binding,protein binding,ATP binding,dynein light chain binding,dynein intermediate chain binding,dynein light intermediate chain binding,ATP-dependent microtubule motor activity, minus-end-directed	G2/M transition of mitotic cell cycle,ER to Golgi vesicle-mediated transport,mitotic spindle organization,sister chromatid cohesion,regulation of G2/M transition of mitotic cell cycle,antigen processing and presentation of exogenous peptide antigen via MHC class II,cytoplasmic microtubule organization,positive regulation of intracellular transport,cytoplasmic mRNA processing body assembly,stress …
NLS_BirA / BirA_JUN_WT	Q9P2E9	Q9P2E9	3.0898	3.0898	1.43401e-92	3.00313e-90	272	Q9P2E9	RRBP1	Ribosome-binding protein 1	RRBP1_HUMAN	48	751.376	8.51376	NLS_BirA	BirA_JUN_WT	endoplasmic reticulum,ribosome,membrane,integral component of endoplasmic reticulum membrane	RNA binding,receptor activity	osteoblast differentiation,translation,protein transport
JUN_WT_BirA / BirA_JUN_WT	P06709	P06709	-2.64404	2.64404	1.47584e-92	3.02355e-90	292	P06709	birA	Bifunctional ligase/repressor BirA	BIRA_ECOLI	27	-84.002	0.15998	JUN_WT_BirA	BirA_JUN_WT
NLS_BirA / BirA_JUN_WT	Q5SW79	Q5SW79	3.52554	3.52554	2.43386e-90	4.88015e-88	372	Q5SW79	CEP170	Centrosomal protein of 170 kDa	CE170_HUMAN	63	1051.58	11.5158	NLS_BirA	BirA_JUN_WT	centrosome,centriole,spindle,cytosol,microtubule,plasma membrane,Requires Ontology	protein binding
BirA_JUN_M14 / BirA_JUN_WT	P49790	P49790	1.81828	1.81828	8.78743e-90	1.72527e-87	416	P49790	NUP153	Nuclear pore complex protein Nup153	NU153_HUMAN	59	252.66	3.5266	BirA_JUN_M14	BirA_JUN_WT	nuclear pore,nucleoplasm,nucleolus,cytosol,nuclear membrane,nuclear periphery,nuclear inclusion body,host cell,nuclear pore nuclear basket,nuclear pore central transport channel	DNA binding,nucleocytoplasmic transporter activity,protein binding,nuclear localization sequence binding,structural constituent of nuclear pore,identical protein binding,protein anchor,metal ion binding	regulation of glycolytic process,mRNA export from nucleus,tRNA export from nucleus,protein import into nucleus,mitotic nuclear envelope disassembly,viral process,protein sumoylation,viral transcription,viral entry into host cell,negative regulation of RNA export from nucleus,nuclear pore complex assembly,regulation of gene silencing by miRNA,viral penetration into host nucleus,intracellular trans…
NLS_BirA / JUN_WT_BirA	P11498	P11498	-5.20426	5.20426	2.09726e-88	4.03359e-86	588	P11498	PC	Pyruvate carboxylase, mitochondrial	PYC_HUMAN	64	-97.2876	0.0271244	NLS_BirA	JUN_WT_BirA	cytoplasm,mitochondrion,mitochondrial matrix,cytosol	biotin carboxylase activity,pyruvate carboxylase activity,protein binding,ATP binding,biotin binding,identical protein binding,metal ion binding	pyruvate metabolic process,gluconeogenesis,lipid metabolic process,biotin metabolic process,negative regulation of gene expression,viral RNA genome packaging,positive regulation by host of viral release from host cell,positive regulation by host of viral process
NLS_BirA / BirA_JUN_M14	Q9Y5K6	Q9Y5K6	4.92924	4.92924	1.11488e-87	2.10133e-85	232	Q9Y5K6	CD2AP	CD2-associated protein	CD2AP_HUMAN	38	2946.83	30.4683	NLS_BirA	BirA_JUN_M14	ruffle,cytoplasm,plasma membrane,cell-cell junction,actin cytoskeleton,endocytic vesicle,filamentous actin,perinuclear region of cytoplasm,extracellular exosome	vascular endothelial growth factor receptor binding,structural constituent of cytoskeleton,protein binding,beta-catenin binding,protein C-terminus binding,SH3 domain binding,protein complex binding,cadherin binding	protein complex assembly,substrate-dependent cell migration, cell extension,actin filament organization,cell cycle,signal transduction,vesicle organization,negative regulation of transforming growth factor beta1 production,proteasome-mediated ubiquitin-dependent protein catabolic process,regulation of receptor-mediated endocytosis,negative regulation of small GTPase mediated signal transduction,c…
NLS_BirA / BirA_JUN_WT	Q9ULH7	Q9ULH7	2.69665	2.69665	1.57932e-87	2.91833e-85	348	Q9ULH7	MKL2	MKL/myocardin-like protein 2	MKL2_HUMAN	40	548.296	6.48296	NLS_BirA	BirA_JUN_WT	nucleus	RNA polymerase II transcription coactivator activity,transcription coactivator activity,protein binding,cadherin binding	transcription from RNA polymerase II promoter,muscle organ development,positive regulation of striated muscle tissue development,positive regulation of transcription from RNA polymerase II promoter,smooth muscle cell differentiation
NLS_BirA / BirA_JUN_WT	Q8NFD5	Q8NFD5	-4.65972	4.65972	1.65855e-87	3.0058e-85	360	Q8NFD5	ARID1B	AT-rich interactive domain-containing protein 1B	ARI1B_HUMAN	52	-96.0437	0.0395626	NLS_BirA	BirA_JUN_WT	nucleoplasm,cytosol,plasma membrane,SWI/SNF complex,nBAF complex	DNA binding,transcription coactivator activity,protein binding	response to ischemia,transcription, DNA-templated,neuron-neuron synaptic transmission,chromatin modification,chromatin-mediated maintenance of transcription,dendritic spine development,dendritic cell dendrite assembly,cellular response to angiotensin
NLS_BirA / JUN_WT_BirA	Q8NFD5	Q8NFD5	-4.40673	4.40673	8.96489e-87	1.59406e-84	360	Q8NFD5	ARID1B	AT-rich interactive domain-containing protein 1B	ARI1B_HUMAN	52	-95.2854	0.0471457	NLS_BirA	JUN_WT_BirA	nucleoplasm,cytosol,plasma membrane,SWI/SNF complex,nBAF complex	DNA binding,transcription coactivator activity,protein binding	response to ischemia,transcription, DNA-templated,neuron-neuron synaptic transmission,chromatin modification,chromatin-mediated maintenance of transcription,dendritic spine development,dendritic cell dendrite assembly,cellular response to angiotensin
NLS_BirA / JUN_WT_BirA	Q9Y5K6	Q9Y5K6	4.91667	4.91667	4.22868e-86	7.37983e-84	232	Q9Y5K6	CD2AP	CD2-associated protein	CD2AP_HUMAN	38	2920.41	30.2041	NLS_BirA	JUN_WT_BirA	ruffle,cytoplasm,plasma membrane,cell-cell junction,actin cytoskeleton,endocytic vesicle,filamentous actin,perinuclear region of cytoplasm,extracellular exosome	vascular endothelial growth factor receptor binding,structural constituent of cytoskeleton,protein binding,beta-catenin binding,protein C-terminus binding,SH3 domain binding,protein complex binding,cadherin binding	protein complex assembly,substrate-dependent cell migration, cell extension,actin filament organization,cell cycle,signal transduction,vesicle organization,negative regulation of transforming growth factor beta1 production,proteasome-mediated ubiquitin-dependent protein catabolic process,regulation of receptor-mediated endocytosis,negative regulation of small GTPase mediated signal transduction,c…
NLS_BirA / JUN_WT_BirA	Q14980	Q14980	1.70897	1.70897	6.45456e-86	1.10596e-83	520	Q14980	NUMA1	Nuclear mitotic apparatus protein 1	NUMA1_HUMAN	92	226.928	3.26928	NLS_BirA	JUN_WT_BirA	Golgi membrane,spindle pole,nucleus,nucleoplasm,chromosome,centrosome,spindle,cytosol,spindle microtubule,cell cortex,lateral plasma membrane,nuclear matrix,extrinsic component of plasma membrane,dendrite,spindle pole centrosome,microtubule plus-end,microtubule minus-end,neuronal cell body,protein complex,cortical microtubule,mitotic spindle astral microtubule,extracellular exosome,mitotic spindl…	structural molecule activity,protein binding,microtubule binding,protein C-terminus binding,tubulin binding,protein domain specific binding,protein complex binding,phosphatidylinositol binding,microtubule plus-end binding,microtubule minus-end binding,dynein complex binding,disordered domain specific binding	establishment of mitotic spindle orientation,microtubule bundle formation,nucleus organization,chromosome segregation,positive regulation of BMP signaling pathway,astral microtubule organization,positive regulation of microtubule polymerization,positive regulation of intracellular transport,positive regulation of keratinocyte differentiation,cell division,meiotic cell cycle,positive regulation of…
NLS_BirA / BirA_JUN_WT	Q14247	Q14247	3.36862	3.36862	7.53799e-86	1.26854e-83	232	Q14247	CTTN	Src substrate cortactin	SRC8_HUMAN	34	932.891	10.3289	NLS_BirA	BirA_JUN_WT	ruffle,podosome,cytoplasm,Golgi apparatus,cytosol,cytoskeleton,plasma membrane,clathrin-coated pit,focal adhesion,cell cortex,lamellipodium,cortical cytoskeleton,dendritic spine,intracellular membrane-bounded organelle,extracellular exosome,mitotic spindle midzone,actin filament,voltage-gated potassium channel complex,growth cone	protein binding,profilin binding,cadherin binding	intracellular protein transport,receptor-mediated endocytosis,substrate-dependent cell migration, cell extension,actin filament polymerization,regulation of axon extension,positive regulation of actin filament polymerization,actin cytoskeleton reorganization,positive regulation of smooth muscle contraction,focal adhesion assembly,neuron projection morphogenesis,cell motility,membrane organization…
NLS_BirA / JUN_WT_BirA	Q86UP2	Q86UP2	3.94199	3.94199	1.15713e-85	1.91312e-83	276	Q86UP2	KTN1	Kinectin	KTN1_HUMAN	56	1436.94	15.3694	NLS_BirA	JUN_WT_BirA	endoplasmic reticulum,endoplasmic reticulum lumen,endoplasmic reticulum membrane,integral component of plasma membrane,membrane,integral component of membrane	RNA binding,protein binding,kinesin binding,cadherin binding	microtubule-based movement,post-translational protein modification,cellular protein metabolic process
NLS_BirA / JUN_WT_BirA	Q14157	Q14157	2.12518	2.12518	4.42374e-83	7.18781e-81	320	Q14157	UBAP2L	Ubiquitin-associated protein 2-like	UBP2L_HUMAN	31	336.258	4.36258	NLS_BirA	JUN_WT_BirA	cytoplasm,PcG protein complex,Ada2/Gcn5/Ada3 transcription activator complex	RNA binding,protein binding	binding of sperm to zona pellucida,positive regulation of gene expression,hematopoietic stem cell homeostasis
NLS_BirA / BirA_JUN_WT	P11498	P11498	-5.13598	5.13598	2.97477e-82	4.75157e-80	588	P11498	PC	Pyruvate carboxylase, mitochondrial	PYC_HUMAN	64	-97.1561	0.0284391	NLS_BirA	BirA_JUN_WT	cytoplasm,mitochondrion,mitochondrial matrix,cytosol	biotin carboxylase activity,pyruvate carboxylase activity,protein binding,ATP binding,biotin binding,identical protein binding,metal ion binding	pyruvate metabolic process,gluconeogenesis,lipid metabolic process,biotin metabolic process,negative regulation of gene expression,viral RNA genome packaging,positive regulation by host of viral release from host cell,positive regulation by host of viral process
NLS_BirA / BirA_JUN_M14	Q86UP2	Q86UP2	3.49491	3.49491	9.08497e-79	1.42695e-76	276	Q86UP2	KTN1	Kinectin	KTN1_HUMAN	56	1027.39	11.2739	NLS_BirA	BirA_JUN_M14	endoplasmic reticulum,endoplasmic reticulum lumen,endoplasmic reticulum membrane,integral component of plasma membrane,membrane,integral component of membrane	RNA binding,protein binding,kinesin binding,cadherin binding	microtubule-based movement,post-translational protein modification,cellular protein metabolic process
BirA_JUN_M14 / BirA_JUN_WT	Q14157	Q14157	3.5189	3.5189	1.58961e-77	2.45582e-75	320	Q14157	UBAP2L	Ubiquitin-associated protein 2-like	UBP2L_HUMAN	31	1046.29	11.4629	BirA_JUN_M14	BirA_JUN_WT	cytoplasm,PcG protein complex,Ada2/Gcn5/Ada3 transcription activator complex	RNA binding,protein binding	binding of sperm to zona pellucida,positive regulation of gene expression,hematopoietic stem cell homeostasis
NLS_BirA / BirA_JUN_WT	Q86UP2	Q86UP2	3.87499	3.87499	1.05107e-76	1.59763e-74	276	Q86UP2	KTN1	Kinectin	KTN1_HUMAN	56	1367.19	14.6719	NLS_BirA	BirA_JUN_WT	endoplasmic reticulum,endoplasmic reticulum lumen,endoplasmic reticulum membrane,integral component of plasma membrane,membrane,integral component of membrane	RNA binding,protein binding,kinesin binding,cadherin binding	microtubule-based movement,post-translational protein modification,cellular protein metabolic process
NLS_BirA / BirA_JUN_M14	Q8NC51	Q8NC51	4.89064	4.89064	1.3762e-76	2.05862e-74	272	Q8NC51	SERBP1	Plasminogen activator inhibitor 1 RNA-binding protein	PAIRB_HUMAN	35	2866.4	29.664	NLS_BirA	BirA_JUN_M14	nucleus,cytoplasm,cytosol,plasma membrane,membrane,perinuclear region of cytoplasm,extracellular exosome	RNA binding,mRNA 3'-UTR binding,protein binding,cadherin binding	regulation of apoptotic process,regulation of mRNA stability
NLS_BirA / BirA_JUN_M14	P05165	P05165	-3.03355	3.03355	6.54551e-74	9.63827e-72	404	P05165	PCCA	Propionyl-CoA carboxylase alpha chain, mitochondrial	PCCA_HUMAN	44	-87.7874	0.122126	NLS_BirA	BirA_JUN_M14	mitochondrial matrix,cytosol	biotin carboxylase activity,propionyl-CoA carboxylase activity,protein binding,ATP binding,biotin binding,enzyme binding,metal ion binding	biotin metabolic process,short-chain fatty acid catabolic process
NLS_BirA / JUN_WT_BirA	P05165	P05165	-4.44659	4.44659	1.679e-73	2.43429e-71	404	P05165	PCCA	Propionyl-CoA carboxylase alpha chain, mitochondrial	PCCA_HUMAN	44	-95.4139	0.0458608	NLS_BirA	JUN_WT_BirA	mitochondrial matrix,cytosol	biotin carboxylase activity,propionyl-CoA carboxylase activity,protein binding,ATP binding,biotin binding,enzyme binding,metal ion binding	biotin metabolic process,short-chain fatty acid catabolic process
NLS_BirA / JUN_WT_BirA	Q5SW79	Q5SW79	2.92144	2.92144	2.31185e-73	3.30104e-71	372	Q5SW79	CEP170	Centrosomal protein of 170 kDa	CE170_HUMAN	63	657.6	7.576	NLS_BirA	JUN_WT_BirA	centrosome,centriole,spindle,cytosol,microtubule,plasma membrane,Requires Ontology	protein binding
NLS_BirA / BirA_JUN_WT	P49327	P49327	-1.45875	1.45875	4.43953e-72	6.2445e-70	524	P49327	FASN	Fatty acid synthase	FAS_HUMAN	88	-63.6191	0.363809	NLS_BirA	BirA_JUN_WT	mitochondrion,Golgi apparatus,cytosol,plasma membrane,membrane,melanosome,glycogen granule,extracellular exosome	RNA binding,fatty acid synthase activity,[acyl-carrier-protein] S-acetyltransferase activity,[acyl-carrier-protein] S-malonyltransferase activity,3-oxoacyl-[acyl-carrier-protein] synthase activity,3-oxoacyl-[acyl-carrier-protein] reductase (NADPH) activity,3-hydroxypalmitoyl-[acyl-carrier-protein] dehydratase activity,enoyl-[acyl-carrier-protein] reductase (NADPH, B-specific) activity,oleoyl-[acy…	osteoblast differentiation,acetyl-CoA metabolic process,fatty acid metabolic process,fatty acid biosynthetic process,pantothenate metabolic process,mammary gland development,positive regulation of cellular metabolic process,regulation of cholesterol biosynthetic process,fatty-acyl-CoA biosynthetic process,oxidation-reduction process,cellular response to interleukin-4
NLS_BirA / BirA_JUN_M14	Q8NFD5	Q8NFD5	-3.59171	3.59171	6.65344e-72	9.22089e-70	360	Q8NFD5	ARID1B	AT-rich interactive domain-containing protein 1B	ARI1B_HUMAN	52	-91.7056	0.0829442	NLS_BirA	BirA_JUN_M14	nucleoplasm,cytosol,plasma membrane,SWI/SNF complex,nBAF complex	DNA binding,transcription coactivator activity,protein binding	response to ischemia,transcription, DNA-templated,neuron-neuron synaptic transmission,chromatin modification,chromatin-mediated maintenance of transcription,dendritic spine development,dendritic cell dendrite assembly,cellular response to angiotensin
NLS_BirA / BirA_JUN_WT	P05165	P05165	-4.10779	4.10779	6.87488e-72	9.3897e-70	404	P05165	PCCA	Propionyl-CoA carboxylase alpha chain, mitochondrial	PCCA_HUMAN	44	-94.1999	0.0580005	NLS_BirA	BirA_JUN_WT	mitochondrial matrix,cytosol	biotin carboxylase activity,propionyl-CoA carboxylase activity,protein binding,ATP binding,biotin binding,enzyme binding,metal ion binding	biotin metabolic process,short-chain fatty acid catabolic process
BirA_JUN_M14 / BirA_JUN_WT	P52948	P52948	2.13838	2.13838	3.3777e-71	4.54734e-69	292	P52948	NUP98	Nuclear pore complex protein Nup98-Nup96	NUP98_HUMAN	37	340.266	4.40266	BirA_JUN_M14	BirA_JUN_WT	nuclear envelope,nuclear pore,nucleoplasm,cytosol,nuclear body,intracellular ribonucleoprotein complex,nuclear pore outer ring,nuclear membrane,nuclear periphery,nuclear inclusion body,intracellular membrane-bounded organelle,host cell,nuclear pore cytoplasmic filaments,nuclear pore nuclear basket,kinetochore	RNA polymerase II transcription coactivator activity,RNA binding,mRNA binding,transporter activity,nucleocytoplasmic transporter activity,protein binding,nuclear localization sequence binding,serine-type peptidase activity,structural constituent of nuclear pore,promoter-specific chromatin binding	posttranscriptional tethering of RNA polymerase II gene DNA at nuclear periphery,regulation of glycolytic process,DNA replication,transcription from RNA polymerase II promoter,RNA export from nucleus,mRNA export from nucleus,tRNA export from nucleus,proteolysis,protein import into nucleus,nucleocytoplasmic transport,nuclear pore organization,sister chromatid cohesion,mitotic nuclear envelope disa…
NLS_BirA / BirA_JUN_M14	Q32MZ4	Q32MZ4	4.84754	4.84754	4.28754e-71	5.69095e-69	160	Q32MZ4	LRRFIP1	Leucine-rich repeat flightless-interacting protein 1	LRRF1_HUMAN	27	2779.09	28.7909	NLS_BirA	BirA_JUN_M14	nucleus,cytoplasm,cytosol,cytoskeleton,plasma membrane	RNA polymerase II core promoter proximal region sequence-specific DNA binding,transcriptional repressor activity, RNA polymerase II core promoter proximal region sequence-specific binding,DNA binding,double-stranded RNA binding,protein binding,protein homodimerization activity,cadherin binding	negative regulation of transcription from RNA polymerase II promoter,transcription, DNA-templated,regulation of transcription from RNA polymerase II promoter,positive regulation of type I interferon production,negative regulation of transcription, DNA-templated
BirA_JUN_M14 / BirA_JUN_WT	NaN	NaN	0.083815	0.083815	1.47043e-70	1.92463e-68	6120	NaN	NaN	NaN	NaN	735	5.98169	1.05982	BirA_JUN_M14	BirA_JUN_WT
NLS_BirA / JUN_WT_BirA	Q32MZ4	Q32MZ4	4.97822	4.97822	2.14677e-70	2.7714e-68	160	Q32MZ4	LRRFIP1	Leucine-rich repeat flightless-interacting protein 1	LRRF1_HUMAN	27	3052.06	31.5206	NLS_BirA	JUN_WT_BirA	nucleus,cytoplasm,cytosol,cytoskeleton,plasma membrane	RNA polymerase II core promoter proximal region sequence-specific DNA binding,transcriptional repressor activity, RNA polymerase II core promoter proximal region sequence-specific binding,DNA binding,double-stranded RNA binding,protein binding,protein homodimerization activity,cadherin binding	negative regulation of transcription from RNA polymerase II promoter,transcription, DNA-templated,regulation of transcription from RNA polymerase II promoter,positive regulation of type I interferon production,negative regulation of transcription, DNA-templated
NLS_BirA / BirA_JUN_M14	P49327	P49327	-1.27337	1.27337	5.19463e-70	6.61543e-68	524	P49327	FASN	Fatty acid synthase	FAS_HUMAN	88	-58.6307	0.413693	NLS_BirA	BirA_JUN_M14	mitochondrion,Golgi apparatus,cytosol,plasma membrane,membrane,melanosome,glycogen granule,extracellular exosome	RNA binding,fatty acid synthase activity,[acyl-carrier-protein] S-acetyltransferase activity,[acyl-carrier-protein] S-malonyltransferase activity,3-oxoacyl-[acyl-carrier-protein] synthase activity,3-oxoacyl-[acyl-carrier-protein] reductase (NADPH) activity,3-hydroxypalmitoyl-[acyl-carrier-protein] dehydratase activity,enoyl-[acyl-carrier-protein] reductase (NADPH, B-specific) activity,oleoyl-[acy…	osteoblast differentiation,acetyl-CoA metabolic process,fatty acid metabolic process,fatty acid biosynthetic process,pantothenate metabolic process,mammary gland development,positive regulation of cellular metabolic process,regulation of cholesterol biosynthetic process,fatty-acyl-CoA biosynthetic process,oxidation-reduction process,cellular response to interleukin-4
NLS_BirA / BirA_JUN_WT	Q13085	Q13085	-4.21238	4.21238	8.27013e-69	1.03917e-66	520	Q13085	ACACA	Acetyl-CoA carboxylase 1	ACACA_HUMAN	90	-94.6055	0.0539445	NLS_BirA	BirA_JUN_WT	fibrillar center,mitochondrion,cytosol,actin cytoskeleton,extracellular exosome	acetyl-CoA carboxylase activity,biotin carboxylase activity,protein binding,ATP binding,identical protein binding,metal ion binding	tissue homeostasis,acetyl-CoA metabolic process,fatty acid biosynthetic process,biotin metabolic process,carnitine shuttle,positive regulation of cellular metabolic process,multicellular organismal protein metabolic process,regulation of cholesterol biosynthetic process,fatty-acyl-CoA biosynthetic process,protein homotetramerization,lipid homeostasis,cellular response to prostaglandin E stimulus,…
NLS_BirA / BirA_JUN_M14	Q7Z417	Q7Z417	3.94984	3.94984	1.80608e-68	2.23954e-66	148	Q7Z417	NUFIP2	Nuclear fragile X mental retardation-interacting protein 2	NUFP2_HUMAN	22	1445.33	15.4533	NLS_BirA	BirA_JUN_M14	nucleus,nucleoplasm,cytoplasm,cytosol,cytoplasmic stress granule,membrane,nuclear body,polysomal ribosome	RNA binding,protein binding
JUN_WT_BirA / BirA_JUN_WT	NaN	NaN	0.325377	0.325377	2.59909e-68	3.18101e-66	6120	NaN	NaN	NaN	NaN	735	25.2991	1.25299	JUN_WT_BirA	BirA_JUN_WT
NLS_BirA / BirA_JUN_WT	Q9Y5K6	Q9Y5K6	3.26839	3.26839	1.19769e-67	1.44706e-65	232	Q9Y5K6	CD2AP	CD2-associated protein	CD2AP_HUMAN	38	863.57	9.6357	NLS_BirA	BirA_JUN_WT	ruffle,cytoplasm,plasma membrane,cell-cell junction,actin cytoskeleton,endocytic vesicle,filamentous actin,perinuclear region of cytoplasm,extracellular exosome	vascular endothelial growth factor receptor binding,structural constituent of cytoskeleton,protein binding,beta-catenin binding,protein C-terminus binding,SH3 domain binding,protein complex binding,cadherin binding	protein complex assembly,substrate-dependent cell migration, cell extension,actin filament organization,cell cycle,signal transduction,vesicle organization,negative regulation of transforming growth factor beta1 production,proteasome-mediated ubiquitin-dependent protein catabolic process,regulation of receptor-mediated endocytosis,negative regulation of small GTPase mediated signal transduction,c…
NLS_BirA / JUN_WT_BirA	Q8NC51	Q8NC51	4.79474	4.79474	1.67712e-67	2.00065e-65	272	Q8NC51	SERBP1	Plasminogen activator inhibitor 1 RNA-binding protein	PAIRB_HUMAN	35	2675.62	27.7562	NLS_BirA	JUN_WT_BirA	nucleus,cytoplasm,cytosol,plasma membrane,membrane,perinuclear region of cytoplasm,extracellular exosome	RNA binding,mRNA 3'-UTR binding,protein binding,cadherin binding	regulation of apoptotic process,regulation of mRNA stability
JUN_WT_BirA / BirA_JUN_WT	Q8IVF2	Q8IVF2	-1.58973	1.58973	2.29344e-66	2.70167e-64	996	Q8IVF2	AHNAK2	Protein AHNAK2	AHNK2_HUMAN	179	-66.7766	0.332234	JUN_WT_BirA	BirA_JUN_WT	nucleus,cytoplasm,cytosol,plasma membrane,Z disc,T-tubule,cytoplasmic vesicle membrane,sarcolemma,costamere	protein binding	plasma membrane repair
NLS_BirA / JUN_WT_BirA	Q7Z417	Q7Z417	4.70478	4.70478	2.57847e-65	2.99994e-63	148	Q7Z417	NUFIP2	Nuclear fragile X mental retardation-interacting protein 2	NUFP2_HUMAN	22	2507.82	26.0782	NLS_BirA	JUN_WT_BirA	nucleus,nucleoplasm,cytoplasm,cytosol,cytoplasmic stress granule,membrane,nuclear body,polysomal ribosome	RNA binding,protein binding
NLS_BirA / JUN_WT_BirA	Q9Y520	Q9Y520	3.17933	3.17933	2.17461e-64	2.49922e-62	496	Q9Y520	PRRC2C	Protein PRRC2C	PRC2C_HUMAN	83	805.884	9.05884	NLS_BirA	JUN_WT_BirA	cytosol,membrane	RNA binding,protein C-terminus binding	hematopoietic progenitor cell differentiation
NLS_BirA / BirA_JUN_WT	Q14980	Q14980	1.39001	1.39001	4.39684e-64	4.99226e-62	520	Q14980	NUMA1	Nuclear mitotic apparatus protein 1	NUMA1_HUMAN	92	162.081	2.62081	NLS_BirA	BirA_JUN_WT	Golgi membrane,spindle pole,nucleus,nucleoplasm,chromosome,centrosome,spindle,cytosol,spindle microtubule,cell cortex,lateral plasma membrane,nuclear matrix,extrinsic component of plasma membrane,dendrite,spindle pole centrosome,microtubule plus-end,microtubule minus-end,neuronal cell body,protein complex,cortical microtubule,mitotic spindle astral microtubule,extracellular exosome,mitotic spindl…	structural molecule activity,protein binding,microtubule binding,protein C-terminus binding,tubulin binding,protein domain specific binding,protein complex binding,phosphatidylinositol binding,microtubule plus-end binding,microtubule minus-end binding,dynein complex binding,disordered domain specific binding	establishment of mitotic spindle orientation,microtubule bundle formation,nucleus organization,chromosome segregation,positive regulation of BMP signaling pathway,astral microtubule organization,positive regulation of microtubule polymerization,positive regulation of intracellular transport,positive regulation of keratinocyte differentiation,cell division,meiotic cell cycle,positive regulation of…
NLS_BirA / BirA_JUN_WT	Q32MZ4	Q32MZ4	4.24499	4.24499	2.45911e-63	2.75888e-61	160	Q32MZ4	LRRFIP1	Leucine-rich repeat flightless-interacting protein 1	LRRF1_HUMAN	27	1796.14	18.9614	NLS_BirA	BirA_JUN_WT	nucleus,cytoplasm,cytosol,cytoskeleton,plasma membrane	RNA polymerase II core promoter proximal region sequence-specific DNA binding,transcriptional repressor activity, RNA polymerase II core promoter proximal region sequence-specific binding,DNA binding,double-stranded RNA binding,protein binding,protein homodimerization activity,cadherin binding	negative regulation of transcription from RNA polymerase II promoter,transcription, DNA-templated,regulation of transcription from RNA polymerase II promoter,positive regulation of type I interferon production,negative regulation of transcription, DNA-templated
BirA_JUN_M14 / BirA_JUN_WT	P35658	P35658	1.49707	1.49707	3.01281e-63	3.34032e-61	324	P35658	NUP214	Nuclear pore complex protein Nup214	NU214_HUMAN	49	182.268	2.82268	BirA_JUN_M14	BirA_JUN_WT	nucleus,nucleoplasm,cytosol,focal adhesion,intracellular membrane-bounded organelle,host cell,nuclear pore central transport channel,nuclear pore nuclear basket,cytoplasmic side of nuclear pore	nuclear export signal receptor activity,nucleocytoplasmic transporter activity,protein binding,nuclear localization sequence binding,structural constituent of nuclear pore	regulation of glycolytic process,RNA export from nucleus,mRNA export from nucleus,tRNA export from nucleus,protein import into nucleus,protein export from nucleus,mitotic nuclear envelope disassembly,viral process,protein sumoylation,viral transcription,regulation of mRNA stability,regulation of nucleocytoplasmic transport,regulation of cell cycle,regulation of gene silencing by miRNA,intracellul…
NLS_BirA / BirA_JUN_M14	Q00610	Q00610	-1.71395	1.71395	3.64259e-63	3.9916e-61	420	Q00610	CLTC	Clathrin heavy chain 1	CLH1_HUMAN	67	-69.5176	0.304824	NLS_BirA	BirA_JUN_M14	lysosome,endosome,spindle,cytosol,plasma membrane,focal adhesion,membrane,clathrin coat,clathrin coat of trans-Golgi network vesicle,clathrin coat of coated pit,clathrin-coated vesicle,clathrin-coated endocytic vesicle membrane,extracellular matrix,trans-Golgi network membrane,endolysosome membrane,melanosome,intracellular membrane-bounded organelle,protein complex,clathrin-coated endocytic vesic…	RNA binding,double-stranded RNA binding,structural molecule activity,protein binding,protein kinase binding,clathrin light chain binding,low-density lipoprotein particle receptor binding,disordered domain specific binding,ubiquitin-specific protease binding	mitotic cell cycle,osteoblast differentiation,intracellular protein transport,receptor-mediated endocytosis,autophagy,microtubule-based movement,antigen processing and presentation of exogenous peptide antigen via MHC class II,receptor internalization,low-density lipoprotein particle receptor catabolic process,transferrin transport,low-density lipoprotein particle clearance,retrograde transport, …
BirA_JUN_M14 / BirA_JUN_WT	Q5JSZ5	Q5JSZ5	2.22922	2.22922	7.44315e-63	8.06256e-61	396	Q5JSZ5	PRRC2B	Protein PRRC2B	PRC2B_HUMAN	66	368.879	4.68879	BirA_JUN_M14	BirA_JUN_WT		RNA binding,protein binding	cell differentiation
NLS_BirA / JUN_WT_BirA	Q6PKG0	Q6PKG0	3.0134	3.0134	8.14076e-63	8.71802e-61	256	Q6PKG0	LARP1	La-related protein 1	LARP1_HUMAN	43	707.468	8.07468	NLS_BirA	JUN_WT_BirA	cytoplasm,cytoplasmic stress granule,membrane,polysome,TORC1 complex	RNA cap binding,RNA binding,mRNA 3'-UTR binding,protein binding,eukaryotic initiation factor 4E binding,translation activator activity,translation initiation factor binding,cadherin binding,mRNA 5'-UTR binding	translational initiation,cell proliferation,positive regulation of macroautophagy,negative regulation of translation,TOR signaling,TORC1 signaling,positive regulation of viral genome replication,positive regulation of translation,mRNA stabilization,cellular response to rapamycin,response to amino acid starvation
NLS_BirA / BirA_JUN_M14	Q14980	Q14980	1.4131	1.4131	6.59255e-62	6.98069e-60	520	Q14980	NUMA1	Nuclear mitotic apparatus protein 1	NUMA1_HUMAN	92	166.308	2.66308	NLS_BirA	BirA_JUN_M14	Golgi membrane,spindle pole,nucleus,nucleoplasm,chromosome,centrosome,spindle,cytosol,spindle microtubule,cell cortex,lateral plasma membrane,nuclear matrix,extrinsic component of plasma membrane,dendrite,spindle pole centrosome,microtubule plus-end,microtubule minus-end,neuronal cell body,protein complex,cortical microtubule,mitotic spindle astral microtubule,extracellular exosome,mitotic spindl…	structural molecule activity,protein binding,microtubule binding,protein C-terminus binding,tubulin binding,protein domain specific binding,protein complex binding,phosphatidylinositol binding,microtubule plus-end binding,microtubule minus-end binding,dynein complex binding,disordered domain specific binding	establishment of mitotic spindle orientation,microtubule bundle formation,nucleus organization,chromosome segregation,positive regulation of BMP signaling pathway,astral microtubule organization,positive regulation of microtubule polymerization,positive regulation of intracellular transport,positive regulation of keratinocyte differentiation,cell division,meiotic cell cycle,positive regulation of…
NLS_BirA / BirA_JUN_WT	Q7Z417	Q7Z417	3.69547	3.69547	1.48038e-61	1.55012e-59	148	Q7Z417	NUFIP2	Nuclear fragile X mental retardation-interacting protein 2	NUFP2_HUMAN	22	1195.53	12.9553	NLS_BirA	BirA_JUN_WT	nucleus,nucleoplasm,cytoplasm,cytosol,cytoplasmic stress granule,membrane,nuclear body,polysomal ribosome	RNA binding,protein binding
BirA_JUN_M14 / BirA_JUN_WT	Q14134	Q14134	2.56654	2.56654	1.90669e-61	1.97458e-59	256	Q14134	TRIM29	Tripartite motif-containing protein 29	TRI29_HUMAN	37	492.385	5.92385	BirA_JUN_M14	BirA_JUN_WT	cytoplasm,cell-cell adherens junction	p53 binding,transcription factor activity, sequence-specific DNA binding,protein binding,zinc ion binding,identical protein binding,cadherin binding involved in cell-cell adhesion	negative regulation of transcription from RNA polymerase II promoter,transcription from RNA polymerase II promoter,cell-cell adhesion,negative regulation of protein localization to nucleus
NLS_BirA / BirA_JUN_M14	Q13085	Q13085	-2.1567	2.1567	2.17045e-61	2.22329e-59	520	Q13085	ACACA	Acetyl-CoA carboxylase 1	ACACA_HUMAN	90	-77.5731	0.224269	NLS_BirA	BirA_JUN_M14	fibrillar center,mitochondrion,cytosol,actin cytoskeleton,extracellular exosome	acetyl-CoA carboxylase activity,biotin carboxylase activity,protein binding,ATP binding,identical protein binding,metal ion binding	tissue homeostasis,acetyl-CoA metabolic process,fatty acid biosynthetic process,biotin metabolic process,carnitine shuttle,positive regulation of cellular metabolic process,multicellular organismal protein metabolic process,regulation of cholesterol biosynthetic process,fatty-acyl-CoA biosynthetic process,protein homotetramerization,lipid homeostasis,cellular response to prostaglandin E stimulus,…
BirA_JUN_M14 / BirA_JUN_WT	Q8IVF2	Q8IVF2	-1.54448	1.54448	4.08944e-61	4.14397e-59	996	Q8IVF2	AHNAK2	Protein AHNAK2	AHNK2_HUMAN	179	-65.7182	0.342818	BirA_JUN_M14	BirA_JUN_WT	nucleus,cytoplasm,cytosol,plasma membrane,Z disc,T-tubule,cytoplasmic vesicle membrane,sarcolemma,costamere	protein binding	plasma membrane repair
NLS_BirA / BirA_JUN_WT	P05412	P05412	-5.63778	5.63778	4.84108e-61	4.85344e-59	176	P05412	JUN	Transcription factor AP-1	JUN_HUMAN	11	-97.9916	0.0200845	NLS_BirA	BirA_JUN_WT	nuclear chromosome,nucleus,nucleoplasm,nuclear euchromatin,cytosol,transcriptional repressor complex,transcription factor AP-1 complex	RNA polymerase II core promoter proximal region sequence-specific DNA binding,RNA polymerase II distal enhancer sequence-specific DNA binding,RNA polymerase II transcription factor activity, sequence-specific DNA binding,transcription factor activity, RNA polymerase II core promoter proximal region sequence-specific binding,transcriptional activator activity, RNA polymerase II core promoter proxi…	angiogenesis,microglial cell activation,release of cytochrome c from mitochondria,liver development,positive regulation of endothelial cell proliferation,outflow tract morphogenesis,transcription from RNA polymerase II promoter,transforming growth factor beta receptor signaling pathway,Ras protein signal transduction,aging,learning,circadian rhythm,negative regulation of cell proliferation,respon…
NLS_BirA / BirA_JUN_WT	Q9BVJ6	Q9BVJ6	2.9318	2.9318	3.54291e-60	3.51457e-58	244	Q9BVJ6	UTP14A	U3 small nucleolar RNA-associated protein 14 homolog A	UT14A_HUMAN	38	663.061	7.63061	NLS_BirA	BirA_JUN_WT	nucleoplasm,nucleolus,cytosol,small-subunit processome	RNA binding,protein binding	rRNA processing,maturation of SSU-rRNA
NLS_BirA / BirA_JUN_WT	P06709	P06709	-2.91192	2.91192	7.01226e-60	6.8837e-58	292	P06709	birA	Bifunctional ligase/repressor BirA	BIRA_ECOLI	27	-86.713	0.13287	NLS_BirA	BirA_JUN_WT
NLS_BirA / BirA_JUN_WT	Q6Y7W6	Q6Y7W6	3.31485	3.31485	2.31921e-59	2.25322e-57	244	Q6Y7W6	GIGYF2	PERQ amino acid-rich with GYF domain-containing protein 2	PERQ2_HUMAN	35	895.104	9.95104	NLS_BirA	BirA_JUN_WT	endosome,endoplasmic reticulum,Golgi apparatus,cytosol,cytoplasmic stress granule,membrane,integral component of membrane,perikaryon,protein complex,proximal dendrite	RNA binding,protein binding,cadherin binding,proline-rich region binding	feeding behavior,adult locomotory behavior,post-embryonic development,posttranscriptional gene silencing,negative regulation of translation,spinal cord motor neuron differentiation,mitotic G1 DNA damage checkpoint,multicellular organism growth,cellular protein metabolic process,insulin-like growth factor receptor signaling pathway,homeostasis of number of cells within a tissue,musculoskeletal mov…
NLS_BirA / BirA_JUN_M14	Q14157	Q14157	1.35156	1.35156	3.08927e-59	2.97075e-57	320	Q14157	UBAP2L	Ubiquitin-associated protein 2-like	UBP2L_HUMAN	31	155.188	2.55188	NLS_BirA	BirA_JUN_M14	cytoplasm,PcG protein complex,Ada2/Gcn5/Ada3 transcription activator complex	RNA binding,protein binding	binding of sperm to zona pellucida,positive regulation of gene expression,hematopoietic stem cell homeostasis
NLS_BirA / BirA_JUN_M14	Q6PKG0	Q6PKG0	2.55127	2.55127	3.10388e-58	2.95464e-56	256	Q6PKG0	LARP1	La-related protein 1	LARP1_HUMAN	43	486.15	5.8615	NLS_BirA	BirA_JUN_M14	cytoplasm,cytoplasmic stress granule,membrane,polysome,TORC1 complex	RNA cap binding,RNA binding,mRNA 3'-UTR binding,protein binding,eukaryotic initiation factor 4E binding,translation activator activity,translation initiation factor binding,cadherin binding,mRNA 5'-UTR binding	translational initiation,cell proliferation,positive regulation of macroautophagy,negative regulation of translation,TOR signaling,TORC1 signaling,positive regulation of viral genome replication,positive regulation of translation,mRNA stabilization,cellular response to rapamycin,response to amino acid starvation
NLS_BirA / BirA_JUN_WT	O43795	O43795	-3.29658	3.29658	2.3697e-57	2.2332e-55	216	O43795	MYO1B	Unconventional myosin-Ib	MYO1B_HUMAN	34	-89.8228	0.101772	NLS_BirA	BirA_JUN_WT	cytoplasm,early endosome,actin filament,plasma membrane,brush border,endosome membrane,myosin complex,filopodium,apical part of cell,perinuclear region of cytoplasm,extracellular exosome,cell periphery,trans-Golgi network membrane	microfilament motor activity,calmodulin binding,ATP binding,phosphatidylinositol-4,5-bisphosphate binding,phosphatidylinositol-3,4,5-trisphosphate binding,actin-dependent ATPase activity,cadherin binding,actin filament binding	post-Golgi vesicle-mediated transport,actin filament organization,actin filament-based movement,actin filament bundle assembly
NLS_BirA / BirA_JUN_WT	Q8NC51	Q8NC51	3.4428	3.4428	1.11077e-56	1.03642e-54	272	Q8NC51	SERBP1	Plasminogen activator inhibitor 1 RNA-binding protein	PAIRB_HUMAN	35	987.393	10.8739	NLS_BirA	BirA_JUN_WT	nucleus,cytoplasm,cytosol,plasma membrane,membrane,perinuclear region of cytoplasm,extracellular exosome	RNA binding,mRNA 3'-UTR binding,protein binding,cadherin binding	regulation of apoptotic process,regulation of mRNA stability
NLS_BirA / BirA_JUN_WT	Q86V48	Q86V48	3.18766	3.18766	1.96335e-56	1.81398e-54	192	Q86V48	LUZP1	Leucine zipper protein 1	LUZP1_HUMAN	36	811.13	9.1113	NLS_BirA	BirA_JUN_WT	nucleus,membrane,extracellular exosome		ventricular septum development,neural fold bending,artery development
NLS_BirA / JUN_WT_BirA	Q13085	Q13085	-3.89098	3.89098	2.36011e-56	2.15939e-54	520	Q13085	ACACA	Acetyl-CoA carboxylase 1	ACACA_HUMAN	90	-93.2594	0.0674058	NLS_BirA	JUN_WT_BirA	fibrillar center,mitochondrion,cytosol,actin cytoskeleton,extracellular exosome	acetyl-CoA carboxylase activity,biotin carboxylase activity,protein binding,ATP binding,identical protein binding,metal ion binding	tissue homeostasis,acetyl-CoA metabolic process,fatty acid biosynthetic process,biotin metabolic process,carnitine shuttle,positive regulation of cellular metabolic process,multicellular organismal protein metabolic process,regulation of cholesterol biosynthetic process,fatty-acyl-CoA biosynthetic process,protein homotetramerization,lipid homeostasis,cellular response to prostaglandin E stimulus,…
NLS_BirA / JUN_WT_BirA	Q8WYP5	Q8WYP5	2.61091	2.61091	2.91144e-56	2.63822e-54	344	Q8WYP5	AHCTF1	Protein ELYS	ELYS_HUMAN	58	510.888	6.10888	NLS_BirA	JUN_WT_BirA	nucleus,nucleoplasm,cytosol,nuclear matrix,nuclear membrane,nuclear periphery,extracellular exosome,condensed chromosome kinetochore,chromatin,nuclear pore,nuclear pore outer ring	DNA binding,transcription factor activity, sequence-specific DNA binding	cytokinesis,regulation of transcription, DNA-templated,sister chromatid cohesion,protein transport,mRNA transport,nuclear pore complex assembly
NLS_BirA / BirA_JUN_M14	P20810	P20810	4.24337	4.24337	3.8442e-56	3.45026e-54	140	P20810	CAST	Calpastatin	ICAL_HUMAN	21	1794	18.94	NLS_BirA	BirA_JUN_M14	endoplasmic reticulum,cytosol,membrane	RNA binding,endopeptidase inhibitor activity,protein binding,calcium-dependent cysteine-type endopeptidase inhibitor activity,cadherin binding	inhibition of cysteine-type endopeptidase activity,negative regulation of type B pancreatic cell apoptotic process
NLS_BirA / JUN_WT_BirA	Q9UKV3	Q9UKV3	3.83543	3.83543	4.34727e-56	3.86497e-54	220	Q9UKV3	ACIN1	Apoptotic chromatin condensation inducer in the nucleus	ACINU_HUMAN	41	1327.51	14.2751	NLS_BirA	JUN_WT_BirA	nucleus,nucleoplasm,nucleolus,cytosol,plasma membrane,nuclear speck,ASAP complex	nucleic acid binding,RNA binding,protein binding,ATPase activity,enzyme binding	mRNA processing,RNA splicing,erythrocyte differentiation,apoptotic chromosome condensation,positive regulation of monocyte differentiation,execution phase of apoptosis
NLS_BirA / JUN_WT_BirA	Q86V48	Q86V48	2.56716	2.56716	3.09197e-55	2.72324e-53	192	Q86V48	LUZP1	Leucine zipper protein 1	LUZP1_HUMAN	36	492.64	5.9264	NLS_BirA	JUN_WT_BirA	nucleus,membrane,extracellular exosome		ventricular septum development,neural fold bending,artery development
NLS_BirA / BirA_JUN_WT	P06748	P06748	4.10856	4.10856	8.32141e-55	7.2612e-53	240	P06748	NPM1	Nucleophosmin	NPM_HUMAN	21	1625.04	17.2504	NLS_BirA	BirA_JUN_WT	nucleus,nucleoplasm,nucleolus,cytoplasm,centrosome,cytosol,focal adhesion,membrane,intracellular ribonucleoprotein complex,spindle pole centrosome,protein-DNA complex,protein complex	core promoter binding,RNA polymerase II transcription coactivator activity,transcription coactivator activity,RNA binding,protein kinase inhibitor activity,protein binding,transcription factor binding,protein kinase binding,Tat protein binding,activating transcription factor binding,histone binding,protein homodimerization activity,ribosomal large subunit binding,ribosomal small subunit binding,p…	DNA repair,nucleosome assembly,regulation of transcription from RNA polymerase II promoter,transcription from RNA polymerase II promoter,intracellular protein transport,nucleocytoplasmic transport,response to stress,DNA damage response, signal transduction by p53 class mediator resulting in cell cycle arrest,centrosome cycle,signal transduction,cell aging,protein localization,positive regulation …
NLS_BirA / JUN_WT_BirA	Q6Y7W6	Q6Y7W6	3.10496	3.10496	1.08612e-54	9.39042e-53	244	Q6Y7W6	GIGYF2	PERQ amino acid-rich with GYF domain-containing protein 2	PERQ2_HUMAN	35	760.373	8.60373	NLS_BirA	JUN_WT_BirA	endosome,endoplasmic reticulum,Golgi apparatus,cytosol,cytoplasmic stress granule,membrane,integral component of membrane,perikaryon,protein complex,proximal dendrite	RNA binding,protein binding,cadherin binding,proline-rich region binding	feeding behavior,adult locomotory behavior,post-embryonic development,posttranscriptional gene silencing,negative regulation of translation,spinal cord motor neuron differentiation,mitotic G1 DNA damage checkpoint,multicellular organism growth,cellular protein metabolic process,insulin-like growth factor receptor signaling pathway,homeostasis of number of cells within a tissue,musculoskeletal mov…
NLS_BirA / JUN_WT_BirA	P15924	P15924	-1.6551	1.6551	3.50225e-54	3.00047e-52	728	P15924	DSP	Desmoplakin	DESP_HUMAN	135	-68.2485	0.317515	NLS_BirA	JUN_WT_BirA	cornified envelope,nucleus,plasma membrane,fascia adherens,intercalated disc,basolateral plasma membrane,desmosome,extracellular matrix,extracellular exosome,ficolin-1-rich granule membrane,intermediate filament	RNA binding,protein kinase C binding,structural molecule activity,structural constituent of cytoskeleton,protein binding,protein binding, bridging,cell adhesion molecule binding,cell adhesive protein binding involved in bundle of His cell-Purkinje myocyte communication,scaffold protein binding	desmosome organization,ventricular compact myocardium morphogenesis,epidermis development,peptide cross-linking,keratinocyte differentiation,keratinization,adherens junction organization,wound healing,neutrophil degranulation,intermediate filament organization,cornification,protein localization to adherens junction,bundle of His cell-Purkinje myocyte adhesion involved in cell communication,regula…
NLS_BirA / BirA_JUN_M14	Q05682	Q05682	3.98941	3.98941	6.41664e-53	5.44778e-51	208	Q05682	CALD1	Caldesmon	CALD1_HUMAN	32	1488.29	15.8829	NLS_BirA	BirA_JUN_M14	cytosol,cytoskeleton,plasma membrane,actin cytoskeleton,myofibril,actin cap,intracellular membrane-bounded organelle	actin binding,protein binding,calmodulin binding,tropomyosin binding,myosin binding,cadherin binding	movement of cell or subcellular component,muscle contraction
NLS_BirA / BirA_JUN_M14	P05412	P05412	-5.13517	5.13517	7.08846e-53	5.96443e-51	176	P05412	JUN	Transcription factor AP-1	JUN_HUMAN	11	-97.1545	0.0284551	NLS_BirA	BirA_JUN_M14	nuclear chromosome,nucleus,nucleoplasm,nuclear euchromatin,cytosol,transcriptional repressor complex,transcription factor AP-1 complex	RNA polymerase II core promoter proximal region sequence-specific DNA binding,RNA polymerase II distal enhancer sequence-specific DNA binding,RNA polymerase II transcription factor activity, sequence-specific DNA binding,transcription factor activity, RNA polymerase II core promoter proximal region sequence-specific binding,transcriptional activator activity, RNA polymerase II core promoter proxi…	angiogenesis,microglial cell activation,release of cytochrome c from mitochondria,liver development,positive regulation of endothelial cell proliferation,outflow tract morphogenesis,transcription from RNA polymerase II promoter,transforming growth factor beta receptor signaling pathway,Ras protein signal transduction,aging,learning,circadian rhythm,negative regulation of cell proliferation,respon…
NLS_BirA / BirA_JUN_WT	P58107	P58107	-1.95964	1.95964	2.03361e-52	1.696e-50	384	P58107	EPPK1	Epiplakin	EPIPL_HUMAN	68	-74.2907	0.257093	NLS_BirA	BirA_JUN_WT	cytoplasm,cytoskeleton,bicellular tight junction,basolateral plasma membrane,apicolateral plasma membrane,hemidesmosome,cell projection,keratin filament,cell periphery,perinucleolar compartment	RNA binding,cytoskeletal protein binding,intermediate filament binding	negative regulation of keratinocyte proliferation,negative regulation of cell migration,wound healing,intermediate filament organization,negative regulation of epithelial cell proliferation,negative regulation of keratinocyte migration,negative regulation of wound healing,regulation of epithelium regeneration
NLS_BirA / BirA_JUN_M14	P06748	P06748	3.74911	3.74911	4.03485e-52	3.33547e-50	240	P06748	NPM1	Nucleophosmin	NPM_HUMAN	21	1244.6	13.446	NLS_BirA	BirA_JUN_M14	nucleus,nucleoplasm,nucleolus,cytoplasm,centrosome,cytosol,focal adhesion,membrane,intracellular ribonucleoprotein complex,spindle pole centrosome,protein-DNA complex,protein complex	core promoter binding,RNA polymerase II transcription coactivator activity,transcription coactivator activity,RNA binding,protein kinase inhibitor activity,protein binding,transcription factor binding,protein kinase binding,Tat protein binding,activating transcription factor binding,histone binding,protein homodimerization activity,ribosomal large subunit binding,ribosomal small subunit binding,p…	DNA repair,nucleosome assembly,regulation of transcription from RNA polymerase II promoter,transcription from RNA polymerase II promoter,intracellular protein transport,nucleocytoplasmic transport,response to stress,DNA damage response, signal transduction by p53 class mediator resulting in cell cycle arrest,centrosome cycle,signal transduction,cell aging,protein localization,positive regulation …
NLS_BirA / BirA_JUN_M14	Q6Y7W6	Q6Y7W6	2.84402	2.84402	4.36548e-52	3.57742e-50	244	Q6Y7W6	GIGYF2	PERQ amino acid-rich with GYF domain-containing protein 2	PERQ2_HUMAN	35	618.017	7.18017	NLS_BirA	BirA_JUN_M14	endosome,endoplasmic reticulum,Golgi apparatus,cytosol,cytoplasmic stress granule,membrane,integral component of membrane,perikaryon,protein complex,proximal dendrite	RNA binding,protein binding,cadherin binding,proline-rich region binding	feeding behavior,adult locomotory behavior,post-embryonic development,posttranscriptional gene silencing,negative regulation of translation,spinal cord motor neuron differentiation,mitotic G1 DNA damage checkpoint,multicellular organism growth,cellular protein metabolic process,insulin-like growth factor receptor signaling pathway,homeostasis of number of cells within a tissue,musculoskeletal mov…
NLS_BirA / BirA_JUN_WT	P20810	P20810	3.91225	3.91225	8.13425e-52	6.60837e-50	140	P20810	CAST	Calpastatin	ICAL_HUMAN	21	1405.59	15.0559	NLS_BirA	BirA_JUN_WT	endoplasmic reticulum,cytosol,membrane	RNA binding,endopeptidase inhibitor activity,protein binding,calcium-dependent cysteine-type endopeptidase inhibitor activity,cadherin binding	inhibition of cysteine-type endopeptidase activity,negative regulation of type B pancreatic cell apoptotic process
NLS_BirA / JUN_WT_BirA	P39880	P39880	-3.1261	3.1261	8.88612e-52	7.1575e-50	244	P39880	CUX1	Homeobox protein cut-like 1	CUX1_HUMAN	49	-88.5462	0.114538	NLS_BirA	JUN_WT_BirA	Golgi membrane,nucleus,nucleoplasm,Golgi apparatus,cytosol	RNA polymerase II regulatory region sequence-specific DNA binding,protein tyrosine kinase activity,protein binding, bridging,sequence-specific DNA binding	negative regulation of transcription from RNA polymerase II promoter,retrograde transport, vesicle recycling within Golgi,transcription, DNA-templated,regulation of transcription from RNA polymerase II promoter,multicellular organism development,peptidyl-tyrosine phosphorylation,Golgi vesicle transport,positive regulation of dendrite morphogenesis
NLS_BirA / BirA_JUN_M14	Q86UE4	Q86UE4	4.60325	4.60325	9.15058e-52	7.30806e-50	192	Q86UE4	MTDH	Protein LYRIC	LYRIC_HUMAN	32	2330.62	24.3062	NLS_BirA	BirA_JUN_M14	fibrillar center,nucleus,cytoplasm,endoplasmic reticulum,endoplasmic reticulum membrane,bicellular tight junction,integral component of membrane,apical plasma membrane,nuclear body,nuclear membrane,intercellular canaliculus,perinuclear region of cytoplasm	RNA polymerase II transcription factor binding,transcription coactivator activity,RNA binding,double-stranded RNA binding,protein binding,NF-kappaB binding	negative regulation of transcription from RNA polymerase II promoter,positive regulation of autophagy,lipopolysaccharide-mediated signaling pathway,negative regulation of apoptotic process,positive regulation of I-kappaB kinase/NF-kappaB signaling,positive regulation of angiogenesis,positive regulation of NF-kappaB transcription factor activity,positive regulation of protein kinase B signaling,bi…
NLS_BirA / BirA_JUN_M14	P15924	P15924	-1.75836	1.75836	1.91324e-51	1.51516e-49	728	P15924	DSP	Desmoplakin	DESP_HUMAN	135	-70.4415	0.295585	NLS_BirA	BirA_JUN_M14	cornified envelope,nucleus,plasma membrane,fascia adherens,intercalated disc,basolateral plasma membrane,desmosome,extracellular matrix,extracellular exosome,ficolin-1-rich granule membrane,intermediate filament	RNA binding,protein kinase C binding,structural molecule activity,structural constituent of cytoskeleton,protein binding,protein binding, bridging,cell adhesion molecule binding,cell adhesive protein binding involved in bundle of His cell-Purkinje myocyte communication,scaffold protein binding	desmosome organization,ventricular compact myocardium morphogenesis,epidermis development,peptide cross-linking,keratinocyte differentiation,keratinization,adherens junction organization,wound healing,neutrophil degranulation,intermediate filament organization,cornification,protein localization to adherens junction,bundle of His cell-Purkinje myocyte adhesion involved in cell communication,regula…
NLS_BirA / JUN_WT_BirA	P06748	P06748	4.28057	4.28057	2.52197e-51	1.98059e-49	240	P06748	NPM1	Nucleophosmin	NPM_HUMAN	21	1843.47	19.4347	NLS_BirA	JUN_WT_BirA	nucleus,nucleoplasm,nucleolus,cytoplasm,centrosome,cytosol,focal adhesion,membrane,intracellular ribonucleoprotein complex,spindle pole centrosome,protein-DNA complex,protein complex	core promoter binding,RNA polymerase II transcription coactivator activity,transcription coactivator activity,RNA binding,protein kinase inhibitor activity,protein binding,transcription factor binding,protein kinase binding,Tat protein binding,activating transcription factor binding,histone binding,protein homodimerization activity,ribosomal large subunit binding,ribosomal small subunit binding,p…	DNA repair,nucleosome assembly,regulation of transcription from RNA polymerase II promoter,transcription from RNA polymerase II promoter,intracellular protein transport,nucleocytoplasmic transport,response to stress,DNA damage response, signal transduction by p53 class mediator resulting in cell cycle arrest,centrosome cycle,signal transduction,cell aging,protein localization,positive regulation …
NLS_BirA / JUN_WT_BirA	Q86UE4	Q86UE4	4.74421	4.74421	3.43635e-51	2.67638e-49	192	Q86UE4	MTDH	Protein LYRIC	LYRIC_HUMAN	32	2580.09	26.8009	NLS_BirA	JUN_WT_BirA	fibrillar center,nucleus,cytoplasm,endoplasmic reticulum,endoplasmic reticulum membrane,bicellular tight junction,integral component of membrane,apical plasma membrane,nuclear body,nuclear membrane,intercellular canaliculus,perinuclear region of cytoplasm	RNA polymerase II transcription factor binding,transcription coactivator activity,RNA binding,double-stranded RNA binding,protein binding,NF-kappaB binding	negative regulation of transcription from RNA polymerase II promoter,positive regulation of autophagy,lipopolysaccharide-mediated signaling pathway,negative regulation of apoptotic process,positive regulation of I-kappaB kinase/NF-kappaB signaling,positive regulation of angiogenesis,positive regulation of NF-kappaB transcription factor activity,positive regulation of protein kinase B signaling,bi…
NLS_BirA / BirA_JUN_M14	Q9C0C2	Q9C0C2	4.00088	4.00088	1.4857e-50	1.14764e-48	136	Q9C0C2	TNKS1BP1	182 kDa tankyrase-1-binding protein	TB182_HUMAN	31	1500.97	16.0097	NLS_BirA	BirA_JUN_M14	nucleus,nuclear heterochromatin,cytoplasm,cytosol,cytoskeleton,cell-cell adherens junction,CCR4-NOT complex	protein binding,enzyme binding,macromolecular complex binding,cadherin binding,ankyrin repeat binding	nuclear-transcribed mRNA poly(A) tail shortening,double-strand break repair,DNA damage response, signal transduction by p53 class mediator resulting in cell cycle arrest,telomere maintenance via telomerase,positive regulation of peptidyl-threonine phosphorylation,positive regulation of protein autophosphorylation,positive regulation of peptidyl-serine phosphorylation,cellular response to ionizing…
BirA_JUN_M14 / BirA_JUN_WT	Q9UPQ9	Q9UPQ9	2.87939	2.87939	3.6425e-50	2.79081e-48	236	Q9UPQ9	TNRC6B	Trinucleotide repeat-containing gene 6B protein	TNR6B_HUMAN	40	635.839	7.35839	BirA_JUN_M14	BirA_JUN_WT	cytoplasmic mRNA processing body,cytosol	RNA binding,protein binding	Wnt signaling pathway, calcium modulating pathway,gene silencing by RNA,posttranscriptional gene silencing by RNA,miRNA mediated inhibition of translation,regulation of megakaryocyte differentiation,positive regulation of nuclear-transcribed mRNA poly(A) tail shortening,positive regulation of nuclear-transcribed mRNA catabolic process, deadenylation-dependent decay
NLS_BirA / BirA_JUN_M14	O43795	O43795	-2.77509	2.77509	4.53179e-50	3.44416e-48	216	O43795	MYO1B	Unconventional myosin-Ib	MYO1B_HUMAN	34	-85.3912	0.146088	NLS_BirA	BirA_JUN_M14	cytoplasm,early endosome,actin filament,plasma membrane,brush border,endosome membrane,myosin complex,filopodium,apical part of cell,perinuclear region of cytoplasm,extracellular exosome,cell periphery,trans-Golgi network membrane	microfilament motor activity,calmodulin binding,ATP binding,phosphatidylinositol-4,5-bisphosphate binding,phosphatidylinositol-3,4,5-trisphosphate binding,actin-dependent ATPase activity,cadherin binding,actin filament binding	post-Golgi vesicle-mediated transport,actin filament organization,actin filament-based movement,actin filament bundle assembly
NLS_BirA / BirA_JUN_WT	P12270	P12270	1.08095	1.08095	4.57135e-50	3.44644e-48	760	P12270	TPR	Nucleoprotein TPR	TPR_HUMAN	117	111.543	2.11543	NLS_BirA	BirA_JUN_WT	kinetochore,nucleus,nuclear envelope,nuclear pore,nucleoplasm,cytoplasm,cytoplasmic dynein complex,extrinsic component of membrane,nuclear membrane,nuclear periphery,nuclear inclusion body,host cell,nuclear pore nuclear basket,mitotic spindle	chromatin binding,RNA binding,mRNA binding,nucleocytoplasmic transporter activity,protein binding,tubulin binding,heat shock protein binding,protein homodimerization activity,mitogen-activated protein kinase binding,dynein complex binding,transporter activity,protein anchor	negative regulation of transcription from RNA polymerase II promoter,MAPK import into nucleus,regulation of glycolytic process,RNA import into nucleus,RNA export from nucleus,mRNA export from nucleus,tRNA export from nucleus,nuclear pore organization,mitotic nuclear envelope disassembly,mitotic spindle assembly checkpoint,regulation of mitotic sister chromatid separation,viral process,protein sum…
NLS_BirA / BirA_JUN_WT	P48634	P48634	3.30349	3.30349	6.14899e-50	4.59906e-48	208	P48634	PRRC2A	Protein PRRC2A	PRC2A_HUMAN	40	887.301	9.87301	NLS_BirA	BirA_JUN_WT	nucleoplasm,cytosol,plasma membrane,membrane,extracellular exosome	RNA binding,protein binding	cell differentiation
BirA_JUN_M14 / BirA_JUN_WT	P23246	P23246	0.905979	0.905979	7.44194e-50	5.52227e-48	288	P23246	SFPQ	Splicing factor, proline- and glutamine-rich	SFPQ_HUMAN	30	87.3816	1.87382	BirA_JUN_M14	BirA_JUN_WT	chromatin,nucleus,nucleoplasm,cytoplasm,nuclear matrix,nuclear speck,extracellular matrix,paraspeckles,RNA polymerase II transcription factor complex	transcription regulatory region sequence-specific DNA binding,RNA polymerase II distal enhancer sequence-specific DNA binding,core promoter binding,DNA binding,chromatin binding,RNA binding,protein binding,protein homodimerization activity,histone deacetylase binding,transcription regulatory region DNA binding	negative regulation of transcription from RNA polymerase II promoter,alternative mRNA splicing, via spliceosome,double-strand break repair via homologous recombination,activation of innate immune response,transcription, DNA-templated,mRNA processing,RNA splicing,regulation of circadian rhythm,negative regulation of circadian rhythm,innate immune response,positive regulation of sister chromatid co…
NLS_BirA / BirA_JUN_WT	O14686	O14686	-3.80873	3.80873	8.17384e-50	6.01799e-48	188	O14686	KMT2D	Histone-lysine N-methyltransferase 2D	KMT2D_HUMAN	39	-92.864	0.0713603	NLS_BirA	BirA_JUN_WT	nucleus,nucleoplasm,histone methyltransferase complex,MLL3/4 complex	DNA binding,protein binding,histone-lysine N-methyltransferase activity,histone methyltransferase activity (H3-K4 specific),transcription regulatory region DNA binding,metal ion binding	oocyte growth,chromatin silencing,transcription, DNA-templated,regulation of transcription, DNA-templated,positive regulation of cell proliferation,positive regulation of intracellular estrogen receptor signaling pathway,response to estrogen,regulation of megakaryocyte differentiation,positive regulation of transcription from RNA polymerase II promoter,oogenesis,histone H3-K4 methylation,beta-cat…
BirA_JUN_M14 / BirA_JUN_WT	P06709	P06709	-1.56017	1.56017	8.46702e-50	6.18552e-48	292	P06709	birA	Bifunctional ligase/repressor BirA	BIRA_ECOLI	27	-66.0888	0.339112	BirA_JUN_M14	BirA_JUN_WT
NLS_BirA / JUN_WT_BirA	O75376	O75376	-2.3673	2.3673	3.11257e-49	2.25637e-47	328	O75376	NCOR1	Nuclear receptor corepressor 1	NCOR1_HUMAN	63	-80.6193	0.193807	NLS_BirA	JUN_WT_BirA	nuclear chromatin,nucleus,nucleoplasm,cytosol,spindle microtubule,membrane,transcriptional repressor complex,histone deacetylase complex,Sin3 complex	RNA polymerase II activating transcription factor binding,transcription corepressor activity,protein binding,ligand-dependent nuclear receptor binding,nuclear hormone receptor binding,histone deacetylase binding,transcription regulatory region DNA binding,thyroid hormone receptor binding	negative regulation of transcription from RNA polymerase II promoter,transcription from RNA polymerase II promoter,circadian rhythm,chromatin modification,regulation of lipid metabolic process,negative regulation of JNK cascade,spindle assembly,regulation of glycolytic process by negative regulation of transcription from RNA polymerase II promoter,regulation of lipid transport by negative regulat…
NLS_BirA / JUN_WT_BirA	Q05682	Q05682	4.13688	4.13688	1.15555e-48	8.3129e-47	208	Q05682	CALD1	Caldesmon	CALD1_HUMAN	32	1659.25	17.5925	NLS_BirA	JUN_WT_BirA	cytosol,cytoskeleton,plasma membrane,actin cytoskeleton,myofibril,actin cap,intracellular membrane-bounded organelle	actin binding,protein binding,calmodulin binding,tropomyosin binding,myosin binding,cadherin binding	movement of cell or subcellular component,muscle contraction
NLS_BirA / BirA_JUN_M14	Q96RQ3	Q96RQ3	-3.05772	3.05772	1.47142e-48	1.0505e-46	336	Q96RQ3	MCCC1	Methylcrotonoyl-CoA carboxylase subunit alpha, mitochondrial	MCCA_HUMAN	40	-87.9902	0.120098	NLS_BirA	BirA_JUN_M14	3-methylcrotonyl-CoA carboxylase complex, mitochondrial,mitochondrion,mitochondrial inner membrane,mitochondrial matrix,cytosol,methylcrotonoyl-CoA carboxylase complex	biotin carboxylase activity,protein binding,ATP binding,biotin binding,metal ion binding,methylcrotonoyl-CoA carboxylase activity	leucine catabolic process,biotin metabolic process,branched-chain amino acid catabolic process,protein heterooligomerization
NLS_BirA / BirA_JUN_WT	Q86UE4	Q86UE4	3.94987	3.94987	1.52759e-48	1.07742e-46	192	Q86UE4	MTDH	Protein LYRIC	LYRIC_HUMAN	32	1445.36	15.4536	NLS_BirA	BirA_JUN_WT	fibrillar center,nucleus,cytoplasm,endoplasmic reticulum,endoplasmic reticulum membrane,bicellular tight junction,integral component of membrane,apical plasma membrane,nuclear body,nuclear membrane,intercellular canaliculus,perinuclear region of cytoplasm	RNA polymerase II transcription factor binding,transcription coactivator activity,RNA binding,double-stranded RNA binding,protein binding,NF-kappaB binding	negative regulation of transcription from RNA polymerase II promoter,positive regulation of autophagy,lipopolysaccharide-mediated signaling pathway,negative regulation of apoptotic process,positive regulation of I-kappaB kinase/NF-kappaB signaling,positive regulation of angiogenesis,positive regulation of NF-kappaB transcription factor activity,positive regulation of protein kinase B signaling,bi…
BirA_JUN_M14 / BirA_JUN_WT	Q9Y520	Q9Y520	1.48494	1.48494	1.53199e-48	1.07742e-46	496	Q9Y520	PRRC2C	Protein PRRC2C	PRC2C_HUMAN	83	179.905	2.79905	BirA_JUN_M14	BirA_JUN_WT	cytosol,membrane	RNA binding,protein C-terminus binding	hematopoietic progenitor cell differentiation
NLS_BirA / BirA_JUN_WT	Q5JSZ5	Q5JSZ5	2.22904	2.22904	1.67231e-48	1.1674e-46	396	Q5JSZ5	PRRC2B	Protein PRRC2B	PRC2B_HUMAN	66	368.821	4.68821	NLS_BirA	BirA_JUN_WT		RNA binding,protein binding	cell differentiation
NLS_BirA / JUN_WT_BirA	Q96RQ3	Q96RQ3	-5.41835	5.41835	2.13624e-48	1.48029e-46	336	Q96RQ3	MCCC1	Methylcrotonoyl-CoA carboxylase subunit alpha, mitochondrial	MCCA_HUMAN	40	-97.6616	0.0233837	NLS_BirA	JUN_WT_BirA	3-methylcrotonyl-CoA carboxylase complex, mitochondrial,mitochondrion,mitochondrial inner membrane,mitochondrial matrix,cytosol,methylcrotonoyl-CoA carboxylase complex	biotin carboxylase activity,protein binding,ATP binding,biotin binding,metal ion binding,methylcrotonoyl-CoA carboxylase activity	leucine catabolic process,biotin metabolic process,branched-chain amino acid catabolic process,protein heterooligomerization
NLS_BirA / BirA_JUN_M14	Q86V48	Q86V48	1.82313	1.82313	3.25756e-48	2.24082e-46	192	Q86V48	LUZP1	Leucine zipper protein 1	LUZP1_HUMAN	36	253.847	3.53847	NLS_BirA	BirA_JUN_M14	nucleus,membrane,extracellular exosome		ventricular septum development,neural fold bending,artery development
NLS_BirA / JUN_WT_BirA	P05412	P05412	-5.50708	5.50708	5.21962e-48	3.56447e-46	176	P05412	JUN	Transcription factor AP-1	JUN_HUMAN	11	-97.8011	0.0219889	NLS_BirA	JUN_WT_BirA	nuclear chromosome,nucleus,nucleoplasm,nuclear euchromatin,cytosol,transcriptional repressor complex,transcription factor AP-1 complex	RNA polymerase II core promoter proximal region sequence-specific DNA binding,RNA polymerase II distal enhancer sequence-specific DNA binding,RNA polymerase II transcription factor activity, sequence-specific DNA binding,transcription factor activity, RNA polymerase II core promoter proximal region sequence-specific binding,transcriptional activator activity, RNA polymerase II core promoter proxi…	angiogenesis,microglial cell activation,release of cytochrome c from mitochondria,liver development,positive regulation of endothelial cell proliferation,outflow tract morphogenesis,transcription from RNA polymerase II promoter,transforming growth factor beta receptor signaling pathway,Ras protein signal transduction,aging,learning,circadian rhythm,negative regulation of cell proliferation,respon…
NLS_BirA / JUN_WT_BirA	P20810	P20810	4.30468	4.30468	6.1891e-48	4.19612e-46	140	P20810	CAST	Calpastatin	ICAL_HUMAN	21	1876.23	19.7623	NLS_BirA	JUN_WT_BirA	endoplasmic reticulum,cytosol,membrane	RNA binding,endopeptidase inhibitor activity,protein binding,calcium-dependent cysteine-type endopeptidase inhibitor activity,cadherin binding	inhibition of cysteine-type endopeptidase activity,negative regulation of type B pancreatic cell apoptotic process
NLS_BirA / BirA_JUN_M14	P58107	P58107	-1.74047	1.74047	1.02865e-47	6.92426e-46	384	P58107	EPPK1	Epiplakin	EPIPL_HUMAN	68	-70.0728	0.299272	NLS_BirA	BirA_JUN_M14	cytoplasm,cytoskeleton,bicellular tight junction,basolateral plasma membrane,apicolateral plasma membrane,hemidesmosome,cell projection,keratin filament,cell periphery,perinucleolar compartment	RNA binding,cytoskeletal protein binding,intermediate filament binding	negative regulation of keratinocyte proliferation,negative regulation of cell migration,wound healing,intermediate filament organization,negative regulation of epithelial cell proliferation,negative regulation of keratinocyte migration,negative regulation of wound healing,regulation of epithelium regeneration
NLS_BirA / JUN_WT_BirA	Q00610	Q00610	-1.7898	1.7898	2.81e-47	1.87811e-45	420	Q00610	CLTC	Clathrin heavy chain 1	CLH1_HUMAN	67	-71.0789	0.289211	NLS_BirA	JUN_WT_BirA	lysosome,endosome,spindle,cytosol,plasma membrane,focal adhesion,membrane,clathrin coat,clathrin coat of trans-Golgi network vesicle,clathrin coat of coated pit,clathrin-coated vesicle,clathrin-coated endocytic vesicle membrane,extracellular matrix,trans-Golgi network membrane,endolysosome membrane,melanosome,intracellular membrane-bounded organelle,protein complex,clathrin-coated endocytic vesic…	RNA binding,double-stranded RNA binding,structural molecule activity,protein binding,protein kinase binding,clathrin light chain binding,low-density lipoprotein particle receptor binding,disordered domain specific binding,ubiquitin-specific protease binding	mitotic cell cycle,osteoblast differentiation,intracellular protein transport,receptor-mediated endocytosis,autophagy,microtubule-based movement,antigen processing and presentation of exogenous peptide antigen via MHC class II,receptor internalization,low-density lipoprotein particle receptor catabolic process,transferrin transport,low-density lipoprotein particle clearance,retrograde transport, …
NLS_BirA / BirA_JUN_M14	Q9NZM1	Q9NZM1	-1.98055	1.98055	3.64702e-47	2.42039e-45	220	Q9NZM1	MYOF	Myoferlin	MYOF_HUMAN	50	-74.6606	0.253394	NLS_BirA	BirA_JUN_M14	nuclear envelope,plasma membrane,caveola,integral component of membrane,cytoplasmic vesicle membrane,cytoplasmic vesicle,nuclear membrane,intracellular membrane-bounded organelle,extracellular exosome	protein binding,phospholipid binding	plasma membrane repair,muscle contraction,myoblast fusion,blood circulation,regulation of vascular endothelial growth factor receptor signaling pathway,cellular response to heat
NLS_BirA / BirA_JUN_WT	Q6PKG0	Q6PKG0	2.39271	2.39271	4.43091e-47	2.92006e-45	256	Q6PKG0	LARP1	La-related protein 1	LARP1_HUMAN	43	425.144	5.25144	NLS_BirA	BirA_JUN_WT	cytoplasm,cytoplasmic stress granule,membrane,polysome,TORC1 complex	RNA cap binding,RNA binding,mRNA 3'-UTR binding,protein binding,eukaryotic initiation factor 4E binding,translation activator activity,translation initiation factor binding,cadherin binding,mRNA 5'-UTR binding	translational initiation,cell proliferation,positive regulation of macroautophagy,negative regulation of translation,TOR signaling,TORC1 signaling,positive regulation of viral genome replication,positive regulation of translation,mRNA stabilization,cellular response to rapamycin,response to amino acid starvation
BirA_JUN_M14 / JUN_WT_BirA	P39880	P39880	-1.64883	1.64883	5.31045e-47	3.47539e-45	244	P39880	CUX1	Homeobox protein cut-like 1	CUX1_HUMAN	49	-68.1102	0.318898	BirA_JUN_M14	JUN_WT_BirA	Golgi membrane,nucleus,nucleoplasm,Golgi apparatus,cytosol	RNA polymerase II regulatory region sequence-specific DNA binding,protein tyrosine kinase activity,protein binding, bridging,sequence-specific DNA binding	negative regulation of transcription from RNA polymerase II promoter,retrograde transport, vesicle recycling within Golgi,transcription, DNA-templated,regulation of transcription from RNA polymerase II promoter,multicellular organism development,peptidyl-tyrosine phosphorylation,Golgi vesicle transport,positive regulation of dendrite morphogenesis
NLS_BirA / JUN_WT_BirA	Q15652	Q15652	-3.03571	3.03571	5.79613e-47	3.76709e-45	396	Q15652	JMJD1C	Probable JmjC domain-containing histone demethylation protein 2C	JHD2C_HUMAN	67	-87.8056	0.121944	NLS_BirA	JUN_WT_BirA	chromatin,intracellular,nucleus,nucleoplasm	transcription regulatory region sequence-specific DNA binding,protein binding,chromatin DNA binding,histone demethylase activity (H3-K9 specific),metal ion binding,thyroid hormone receptor binding,dioxygenase activity	transcription, DNA-templated,regulation of transcription, DNA-templated,blood coagulation,histone H3-K9 demethylation,oxidation-reduction process
NLS_BirA / JUN_WT_BirA	P12270	P12270	1.00098	1.00098	6.10315e-47	3.93946e-45	760	P12270	TPR	Nucleoprotein TPR	TPR_HUMAN	117	100.135	2.00135	NLS_BirA	JUN_WT_BirA	kinetochore,nucleus,nuclear envelope,nuclear pore,nucleoplasm,cytoplasm,cytoplasmic dynein complex,extrinsic component of membrane,nuclear membrane,nuclear periphery,nuclear inclusion body,host cell,nuclear pore nuclear basket,mitotic spindle	chromatin binding,RNA binding,mRNA binding,nucleocytoplasmic transporter activity,protein binding,tubulin binding,heat shock protein binding,protein homodimerization activity,mitogen-activated protein kinase binding,dynein complex binding,transporter activity,protein anchor	negative regulation of transcription from RNA polymerase II promoter,MAPK import into nucleus,regulation of glycolytic process,RNA import into nucleus,RNA export from nucleus,mRNA export from nucleus,tRNA export from nucleus,nuclear pore organization,mitotic nuclear envelope disassembly,mitotic spindle assembly checkpoint,regulation of mitotic sister chromatid separation,viral process,protein sum…
NLS_BirA / JUN_WT_BirA	O14686	O14686	-3.71373	3.71373	7.13447e-47	4.57382e-45	188	O14686	KMT2D	Histone-lysine N-methyltransferase 2D	KMT2D_HUMAN	39	-92.3782	0.0762176	NLS_BirA	JUN_WT_BirA	nucleus,nucleoplasm,histone methyltransferase complex,MLL3/4 complex	DNA binding,protein binding,histone-lysine N-methyltransferase activity,histone methyltransferase activity (H3-K4 specific),transcription regulatory region DNA binding,metal ion binding	oocyte growth,chromatin silencing,transcription, DNA-templated,regulation of transcription, DNA-templated,positive regulation of cell proliferation,positive regulation of intracellular estrogen receptor signaling pathway,response to estrogen,regulation of megakaryocyte differentiation,positive regulation of transcription from RNA polymerase II promoter,oogenesis,histone H3-K4 methylation,beta-cat…
NLS_BirA / BirA_JUN_WT	Q00610	Q00610	-1.71271	1.71271	1.38978e-46	8.8495e-45	420	Q00610	CLTC	Clathrin heavy chain 1	CLH1_HUMAN	67	-69.4913	0.305087	NLS_BirA	BirA_JUN_WT	lysosome,endosome,spindle,cytosol,plasma membrane,focal adhesion,membrane,clathrin coat,clathrin coat of trans-Golgi network vesicle,clathrin coat of coated pit,clathrin-coated vesicle,clathrin-coated endocytic vesicle membrane,extracellular matrix,trans-Golgi network membrane,endolysosome membrane,melanosome,intracellular membrane-bounded organelle,protein complex,clathrin-coated endocytic vesic…	RNA binding,double-stranded RNA binding,structural molecule activity,protein binding,protein kinase binding,clathrin light chain binding,low-density lipoprotein particle receptor binding,disordered domain specific binding,ubiquitin-specific protease binding	mitotic cell cycle,osteoblast differentiation,intracellular protein transport,receptor-mediated endocytosis,autophagy,microtubule-based movement,antigen processing and presentation of exogenous peptide antigen via MHC class II,receptor internalization,low-density lipoprotein particle receptor catabolic process,transferrin transport,low-density lipoprotein particle clearance,retrograde transport, …
NLS_BirA / JUN_WT_BirA	Q9C0C2	Q9C0C2	4.24819	4.24819	3.87026e-46	2.44788e-44	136	Q9C0C2	TNKS1BP1	182 kDa tankyrase-1-binding protein	TB182_HUMAN	31	1800.34	19.0034	NLS_BirA	JUN_WT_BirA	nucleus,nuclear heterochromatin,cytoplasm,cytosol,cytoskeleton,cell-cell adherens junction,CCR4-NOT complex	protein binding,enzyme binding,macromolecular complex binding,cadherin binding,ankyrin repeat binding	nuclear-transcribed mRNA poly(A) tail shortening,double-strand break repair,DNA damage response, signal transduction by p53 class mediator resulting in cell cycle arrest,telomere maintenance via telomerase,positive regulation of peptidyl-threonine phosphorylation,positive regulation of protein autophosphorylation,positive regulation of peptidyl-serine phosphorylation,cellular response to ionizing…
NLS_BirA / BirA_JUN_M14	Q5SW79	Q5SW79	2.10585	2.10585	1.13907e-45	7.15639e-44	372	Q5SW79	CEP170	Centrosomal protein of 170 kDa	CE170_HUMAN	63	330.451	4.30451	NLS_BirA	BirA_JUN_M14	centrosome,centriole,spindle,cytosol,microtubule,plasma membrane,Requires Ontology	protein binding
NLS_BirA / BirA_JUN_WT	P15924	P15924	-1.51156	1.51156	1.36495e-45	8.51873e-44	728	P15924	DSP	Desmoplakin	DESP_HUMAN	135	-64.9268	0.350732	NLS_BirA	BirA_JUN_WT	cornified envelope,nucleus,plasma membrane,fascia adherens,intercalated disc,basolateral plasma membrane,desmosome,extracellular matrix,extracellular exosome,ficolin-1-rich granule membrane,intermediate filament	RNA binding,protein kinase C binding,structural molecule activity,structural constituent of cytoskeleton,protein binding,protein binding, bridging,cell adhesion molecule binding,cell adhesive protein binding involved in bundle of His cell-Purkinje myocyte communication,scaffold protein binding	desmosome organization,ventricular compact myocardium morphogenesis,epidermis development,peptide cross-linking,keratinocyte differentiation,keratinization,adherens junction organization,wound healing,neutrophil degranulation,intermediate filament organization,cornification,protein localization to adherens junction,bundle of His cell-Purkinje myocyte adhesion involved in cell communication,regula…
NLS_BirA / BirA_JUN_WT	O75376	O75376	-2.40712	2.40712	2.00883e-45	1.24548e-43	328	O75376	NCOR1	Nuclear receptor corepressor 1	NCOR1_HUMAN	63	-81.1469	0.188531	NLS_BirA	BirA_JUN_WT	nuclear chromatin,nucleus,nucleoplasm,cytosol,spindle microtubule,membrane,transcriptional repressor complex,histone deacetylase complex,Sin3 complex	RNA polymerase II activating transcription factor binding,transcription corepressor activity,protein binding,ligand-dependent nuclear receptor binding,nuclear hormone receptor binding,histone deacetylase binding,transcription regulatory region DNA binding,thyroid hormone receptor binding	negative regulation of transcription from RNA polymerase II promoter,transcription from RNA polymerase II promoter,circadian rhythm,chromatin modification,regulation of lipid metabolic process,negative regulation of JNK cascade,spindle assembly,regulation of glycolytic process by negative regulation of transcription from RNA polymerase II promoter,regulation of lipid transport by negative regulat…
NLS_BirA / JUN_WT_BirA	P46100	P46100	3.07934	3.07934	4.00032e-45	2.46399e-43	232	P46100	ATRX	Transcriptional regulator ATRX	ATRX_HUMAN	37	745.225	8.45225	NLS_BirA	JUN_WT_BirA	condensed nuclear chromosome, centromeric region,nuclear chromosome, telomeric region,nucleus,nucleoplasm,nuclear heterochromatin,pericentric heterochromatin,nuclear body,PML body,nuclear pericentric heterochromatin,telomeric heterochromatin,SWI/SNF superfamily-type complex,nuclear subtelomeric heterochromatin	DNA binding,DNA helicase activity,chromatin binding,helicase activity,protein binding,ATP binding,DNA translocase activity,methylated histone binding,histone binding,metal ion binding,chromo shadow domain binding	meiotic spindle organization,DNA repair,DNA methylation,DNA recombination,nucleosome assembly,DNA replication-independent nucleosome assembly,chromatin remodeling,transcription, DNA-templated,regulation of transcription, DNA-templated,spermatogenesis,positive regulation of nuclear cell cycle DNA replication,chromatin modification,DNA damage response, signal transduction by p53 class mediator,fore…
BirA_JUN_M14 / JUN_WT_BirA	Q13428	Q13428	2.22222	2.22222	4.08881e-45	2.50214e-43	352	Q13428	TCOF1	Treacle protein	TCOF_HUMAN	48	366.611	4.66611	BirA_JUN_M14	JUN_WT_BirA	fibrillar center,nucleus,nucleolus,cytosol	RNA polymerase I core binding,RNA binding,transporter activity,protein binding,protein heterodimerization activity,scaffold protein binding	skeletal system development,regulation of translation,neural crest formation,neural crest cell development
NLS_BirA / BirA_JUN_WT	Q6P2Q9	Q6P2Q9	-2.51813	2.51813	5.73e-45	3.48384e-43	224	Q6P2Q9	PRPF8	Pre-mRNA-processing-splicing factor 8	PRP8_HUMAN	48	-82.5431	0.174569	NLS_BirA	BirA_JUN_WT	nucleus,nucleoplasm,U5 snRNP,membrane,nuclear speck,U4/U6 x U5 tri-snRNP complex,catalytic step 2 spliceosome	second spliceosomal transesterification activity,RNA binding,protein binding,U6 snRNA binding,U1 snRNA binding,U2 snRNA binding,U5 snRNA binding,K63-linked polyubiquitin binding,pre-mRNA intronic binding	spliceosomal tri-snRNP complex assembly,RNA splicing, via transesterification reactions,mRNA splicing, via spliceosome,mRNA processing,RNA splicing,cellular response to lipopolysaccharide,cellular response to tumor necrosis factor
NLS_BirA / BirA_JUN_WT	Q969G3	Q969G3	-4.37935	4.37935	7.01957e-45	4.24054e-43	112	Q969G3	SMARCE1	SWI/SNF-related matrix-associated actin-dependent regulator of chromatin subfamily E member 1	SMCE1_HUMAN	18	-95.1951	0.0480491	NLS_BirA	BirA_JUN_WT	nuclear chromosome,nuclear chromatin,nucleus,nucleoplasm,SWI/SNF complex,transcriptional repressor complex,protein complex,npBAF complex,nBAF complex	chromatin binding,transcription coactivator activity,RNA binding,protein binding,N-acetyltransferase activity,ligand-dependent nuclear receptor binding,protein N-terminus binding,RNA polymerase II core promoter proximal region sequence-specific DNA binding,RNA polymerase II distal enhancer sequence-specific DNA binding,nucleosomal DNA binding	nucleosome disassembly,chromatin remodeling,regulation of transcription from RNA polymerase II promoter,chromatin modification,neurogenesis,ATP-dependent chromatin remodeling,negative regulation of transcription, DNA-templated
NLS_BirA / BirA_JUN_M14	O14686	O14686	-3.26812	3.26812	7.28752e-45	4.37437e-43	188	O14686	KMT2D	Histone-lysine N-methyltransferase 2D	KMT2D_HUMAN	39	-89.62	0.1038	NLS_BirA	BirA_JUN_M14	nucleus,nucleoplasm,histone methyltransferase complex,MLL3/4 complex	DNA binding,protein binding,histone-lysine N-methyltransferase activity,histone methyltransferase activity (H3-K4 specific),transcription regulatory region DNA binding,metal ion binding	oocyte growth,chromatin silencing,transcription, DNA-templated,regulation of transcription, DNA-templated,positive regulation of cell proliferation,positive regulation of intracellular estrogen receptor signaling pathway,response to estrogen,regulation of megakaryocyte differentiation,positive regulation of transcription from RNA polymerase II promoter,oogenesis,histone H3-K4 methylation,beta-cat…
NLS_BirA / BirA_JUN_WT	P49790	P49790	1.85011	1.85011	1.72993e-44	1.03183e-42	416	P49790	NUP153	Nuclear pore complex protein Nup153	NU153_HUMAN	59	260.529	3.60529	NLS_BirA	BirA_JUN_WT	nuclear pore,nucleoplasm,nucleolus,cytosol,nuclear membrane,nuclear periphery,nuclear inclusion body,host cell,nuclear pore nuclear basket,nuclear pore central transport channel	DNA binding,nucleocytoplasmic transporter activity,protein binding,nuclear localization sequence binding,structural constituent of nuclear pore,identical protein binding,protein anchor,metal ion binding	regulation of glycolytic process,mRNA export from nucleus,tRNA export from nucleus,protein import into nucleus,mitotic nuclear envelope disassembly,viral process,protein sumoylation,viral transcription,viral entry into host cell,negative regulation of RNA export from nucleus,nuclear pore complex assembly,regulation of gene silencing by miRNA,viral penetration into host nucleus,intracellular trans…
NLS_BirA / JUN_WT_BirA	P49327	P49327	-1.02913	1.02913	3.21375e-44	1.9048e-42	524	P49327	FASN	Fatty acid synthase	FAS_HUMAN	88	-50.9994	0.490006	NLS_BirA	JUN_WT_BirA	mitochondrion,Golgi apparatus,cytosol,plasma membrane,membrane,melanosome,glycogen granule,extracellular exosome	RNA binding,fatty acid synthase activity,[acyl-carrier-protein] S-acetyltransferase activity,[acyl-carrier-protein] S-malonyltransferase activity,3-oxoacyl-[acyl-carrier-protein] synthase activity,3-oxoacyl-[acyl-carrier-protein] reductase (NADPH) activity,3-hydroxypalmitoyl-[acyl-carrier-protein] dehydratase activity,enoyl-[acyl-carrier-protein] reductase (NADPH, B-specific) activity,oleoyl-[acy…	osteoblast differentiation,acetyl-CoA metabolic process,fatty acid metabolic process,fatty acid biosynthetic process,pantothenate metabolic process,mammary gland development,positive regulation of cellular metabolic process,regulation of cholesterol biosynthetic process,fatty-acyl-CoA biosynthetic process,oxidation-reduction process,cellular response to interleukin-4
NLS_BirA / JUN_WT_BirA	Q14686	Q14686	-2.51613	2.51613	3.95869e-44	2.31719e-42	140	Q14686	NCOA6	Nuclear receptor coactivator 6	NCOA6_HUMAN	23	-82.5188	0.174812	NLS_BirA	JUN_WT_BirA	nucleus,nucleoplasm,transcription factor complex,cytosol,histone methyltransferase complex,intracellular membrane-bounded organelle	chromatin binding,transcription coactivator activity,protein binding,enzyme binding,estrogen receptor binding,ligand-dependent nuclear receptor transcription coactivator activity,retinoid X receptor binding,thyroid hormone receptor binding	DNA replication,DNA repair,DNA recombination,DNA-templated transcription, initiation,cellular response to DNA damage stimulus,brain development,heart development,response to hormone,regulation of lipid metabolic process,myeloid cell differentiation,intracellular estrogen receptor signaling pathway,glucocorticoid receptor signaling pathway,positive regulation of transcription, DNA-templated,positi…
NLS_BirA / BirA_JUN_WT	Q8WYP5	Q8WYP5	2.21972	2.21972	3.94231e-44	2.31719e-42	344	Q8WYP5	AHCTF1	Protein ELYS	ELYS_HUMAN	58	365.804	4.65804	NLS_BirA	BirA_JUN_WT	nucleus,nucleoplasm,cytosol,nuclear matrix,nuclear membrane,nuclear periphery,extracellular exosome,condensed chromosome kinetochore,chromatin,nuclear pore,nuclear pore outer ring	DNA binding,transcription factor activity, sequence-specific DNA binding	cytokinesis,regulation of transcription, DNA-templated,sister chromatid cohesion,protein transport,mRNA transport,nuclear pore complex assembly
NLS_BirA / BirA_JUN_WT	Q9UKV3	Q9UKV3	3.01738	3.01738	4.1418e-44	2.4094e-42	220	Q9UKV3	ACIN1	Apoptotic chromatin condensation inducer in the nucleus	ACINU_HUMAN	41	709.694	8.09694	NLS_BirA	BirA_JUN_WT	nucleus,nucleoplasm,nucleolus,cytosol,plasma membrane,nuclear speck,ASAP complex	nucleic acid binding,RNA binding,protein binding,ATPase activity,enzyme binding	mRNA processing,RNA splicing,erythrocyte differentiation,apoptotic chromosome condensation,positive regulation of monocyte differentiation,execution phase of apoptosis
NLS_BirA / BirA_JUN_WT	Q05682	Q05682	3.43092	3.43092	5.40234e-44	3.12341e-42	208	Q05682	CALD1	Caldesmon	CALD1_HUMAN	32	978.473	10.7847	NLS_BirA	BirA_JUN_WT	cytosol,cytoskeleton,plasma membrane,actin cytoskeleton,myofibril,actin cap,intracellular membrane-bounded organelle	actin binding,protein binding,calmodulin binding,tropomyosin binding,myosin binding,cadherin binding	movement of cell or subcellular component,muscle contraction
NLS_BirA / BirA_JUN_WT	Q14134	Q14134	2.64424	2.64424	5.99678e-44	3.44595e-42	256	Q14134	TRIM29	Tripartite motif-containing protein 29	TRI29_HUMAN	37	525.167	6.25167	NLS_BirA	BirA_JUN_WT	cytoplasm,cell-cell adherens junction	p53 binding,transcription factor activity, sequence-specific DNA binding,protein binding,zinc ion binding,identical protein binding,cadherin binding involved in cell-cell adhesion	negative regulation of transcription from RNA polymerase II promoter,transcription from RNA polymerase II promoter,cell-cell adhesion,negative regulation of protein localization to nucleus
NLS_BirA / JUN_WT_BirA	O00566	O00566	4.06389	4.06389	2.96076e-43	1.69104e-41	96	O00566	MPHOSPH10	U3 small nucleolar ribonucleoprotein protein MPP10	MPP10_HUMAN	14	1572.45	16.7245	NLS_BirA	JUN_WT_BirA	nucleoplasm,chromosome,nucleolus,small nucleolar ribonucleoprotein complex,small-subunit processome,Mpp10 complex	RNA binding,protein binding	RNA splicing, via transesterification reactions,rRNA processing,RNA processing,RNA splicing,negative regulation of phosphatase activity,maturation of SSU-rRNA
NLS_BirA / JUN_WT_BirA	P58107	P58107	-1.80246	1.80246	3.38656e-43	1.92259e-41	384	P58107	EPPK1	Epiplakin	EPIPL_HUMAN	68	-71.3314	0.286686	NLS_BirA	JUN_WT_BirA	cytoplasm,cytoskeleton,bicellular tight junction,basolateral plasma membrane,apicolateral plasma membrane,hemidesmosome,cell projection,keratin filament,cell periphery,perinucleolar compartment	RNA binding,cytoskeletal protein binding,intermediate filament binding	negative regulation of keratinocyte proliferation,negative regulation of cell migration,wound healing,intermediate filament organization,negative regulation of epithelial cell proliferation,negative regulation of keratinocyte migration,negative regulation of wound healing,regulation of epithelium regeneration
NLS_BirA / BirA_JUN_WT	Q15652	Q15652	-2.94391	2.94391	3.5672e-43	2.01301e-41	396	Q15652	JMJD1C	Probable JmjC domain-containing histone demethylation protein 2C	JHD2C_HUMAN	67	-87.0044	0.129956	NLS_BirA	BirA_JUN_WT	chromatin,intracellular,nucleus,nucleoplasm	transcription regulatory region sequence-specific DNA binding,protein binding,chromatin DNA binding,histone demethylase activity (H3-K9 specific),metal ion binding,thyroid hormone receptor binding,dioxygenase activity	transcription, DNA-templated,regulation of transcription, DNA-templated,blood coagulation,histone H3-K9 demethylation,oxidation-reduction process
BirA_JUN_M14 / BirA_JUN_WT	Q9BVJ6	Q9BVJ6	2.77844	2.77844	4.38297e-43	2.45864e-41	244	Q9BVJ6	UTP14A	U3 small nucleolar RNA-associated protein 14 homolog A	UT14A_HUMAN	38	586.111	6.86111	BirA_JUN_M14	BirA_JUN_WT	nucleoplasm,nucleolus,cytosol,small-subunit processome	RNA binding,protein binding	rRNA processing,maturation of SSU-rRNA
NLS_BirA / BirA_JUN_WT	Q9C0C2	Q9C0C2	3.60987	3.60987	4.50778e-43	2.51369e-41	136	Q9C0C2	TNKS1BP1	182 kDa tankyrase-1-binding protein	TB182_HUMAN	31	1120.9	12.209	NLS_BirA	BirA_JUN_WT	nucleus,nuclear heterochromatin,cytoplasm,cytosol,cytoskeleton,cell-cell adherens junction,CCR4-NOT complex	protein binding,enzyme binding,macromolecular complex binding,cadherin binding,ankyrin repeat binding	nuclear-transcribed mRNA poly(A) tail shortening,double-strand break repair,DNA damage response, signal transduction by p53 class mediator resulting in cell cycle arrest,telomere maintenance via telomerase,positive regulation of peptidyl-threonine phosphorylation,positive regulation of protein autophosphorylation,positive regulation of peptidyl-serine phosphorylation,cellular response to ionizing…
NLS_BirA / JUN_WT_BirA	Q9Y4E1	Q9Y4E1	2.58834	2.58834	1.57771e-42	8.74607e-41	100	Q9Y4E1	FAM21C	WASH complex subunit FAM21C	FA21C_HUMAN	22	501.407	6.01407	NLS_BirA	JUN_WT_BirA	nucleolus,endosome,early endosome,cytosol,plasma membrane,early endosome membrane,intracellular membrane-bounded organelle,WASH complex,retromer complex	protein binding,phosphatidylinositol-4,5-bisphosphate binding,phosphatidylinositol-3,4,5-trisphosphate binding,phosphatidylinositol-5-phosphate binding,phosphatidylinositol-3-phosphate binding,phosphatidylinositol-3,4-bisphosphate binding,phosphatidylinositol-4-phosphate binding,phosphatidylinositol-3,5-bisphosphate binding,retromer complex binding	protein transport,retrograde transport, endosome to Golgi,regulation of substrate adhesion-dependent cell spreading,retrograde transport, endosome to plasma membrane,negative regulation of barbed-end actin filament capping
NLS_BirA / BirA_JUN_M14	Q68CP9	Q68CP9	-3.27165	3.27165	2.33542e-42	1.28708e-40	176	Q68CP9	ARID2	AT-rich interactive domain-containing protein 2	ARID2_HUMAN	32	-89.6453	0.103547	NLS_BirA	BirA_JUN_M14	nucleoplasm,plasma membrane	DNA binding,protein binding,metal ion binding	heart morphogenesis,nucleosome disassembly,transcription, DNA-templated,regulation of transcription, DNA-templated,negative regulation of cell proliferation,chromatin modification,negative regulation of cell migration,homeostatic process,embryonic organ development,cardiac muscle cell proliferation,coronary artery morphogenesis
NLS_BirA / BirA_JUN_M14	P29692	P29692	3.93503	3.93503	2.60053e-42	1.42485e-40	104	P29692	EEF1D	Elongation factor 1-delta	EF1D_HUMAN	16	1429.54	15.2954	NLS_BirA	BirA_JUN_M14	fibrillar center,nucleus,cytoplasm,cytosol,eukaryotic translation elongation factor 1 complex,endoplasmic reticulum	DNA binding,translation elongation factor activity,signal transducer activity,protein binding,translation factor activity, RNA binding,cadherin binding	transcription, DNA-templated,regulation of transcription, DNA-templated,translational elongation,signal transduction,positive regulation of I-kappaB kinase/NF-kappaB signaling,cellular response to ionizing radiation
NLS_BirA / BirA_JUN_WT	Q03001	Q03001	-2.89484	2.89484	3.63517e-42	1.98022e-40	212	Q03001	DST	Dystonin	DYST_HUMAN	40	-86.5548	0.134452	NLS_BirA	BirA_JUN_WT	basement membrane,nucleus,nuclear envelope,cytoplasm,endoplasmic reticulum membrane,cytosol,intermediate filament,focal adhesion,cell cortex,basal plasma membrane,microtubule cytoskeleton,integral component of membrane,Z disc,hemidesmosome,cell leading edge,cytoplasmic vesicle,H zone,microtubule plus-end,extracellular exosome,axon cytoplasm	actin binding,integrin binding,calcium ion binding,protein binding,protein C-terminus binding,microtubule plus-end binding	cytoskeleton organization,cell adhesion,integrin-mediated signaling pathway,retrograde axonal transport,response to wounding,maintenance of cell polarity,intermediate filament cytoskeleton organization,cell motility
NLS_BirA / BirA_JUN_WT	Q5T6F2	Q5T6F2	3.43679	3.43679	5.72798e-42	3.10233e-40	144	Q5T6F2	UBAP2	Ubiquitin-associated protein 2	UBAP2_HUMAN	21	982.872	10.8287	NLS_BirA	BirA_JUN_WT	nucleus,cytoplasm	RNA binding,cadherin binding	positive regulation of gene expression
NLS_BirA / BirA_JUN_M14	P78527	P78527	-1.6081	1.6081	9.16281e-42	4.9343e-40	348	P78527	PRKDC	DNA-dependent protein kinase catalytic subunit	PRKDC_HUMAN	73	-67.197	0.32803	NLS_BirA	BirA_JUN_M14	nuclear chromosome, telomeric region,nucleus,nucleoplasm,transcription factor complex,nucleolus,cytosol,DNA-dependent protein kinase-DNA ligase 4 complex,membrane,extracellular matrix,protein-DNA complex,protein complex,nonhomologous end joining complex	double-stranded DNA binding,RNA binding,protein kinase activity,protein serine/threonine kinase activity,DNA-dependent protein kinase activity,protein binding,ATP binding,transcription factor binding,enzyme binding,protein domain specific binding	somitogenesis,negative regulation of protein phosphorylation,activation of innate immune response,B cell lineage commitment,pro-B cell differentiation,T cell lineage commitment,negative regulation of immunoglobulin production,double-strand break repair,double-strand break repair via nonhomologous end joining,cellular protein modification process,protein phosphorylation,brain development,heart dev…
BirA_JUN_M14 / BirA_JUN_WT	O14497	O14497	-1.06548	1.06548	9.60433e-42	5.14268e-40	516	O14497	ARID1A	AT-rich interactive domain-containing protein 1A	ARI1A_HUMAN	67	-52.2185	0.477815	BirA_JUN_M14	BirA_JUN_WT	nuclear chromatin,nucleus,nucleoplasm,SWI/SNF complex,npBAF complex,nBAF complex	DNA binding,transcription coactivator activity,protein binding,ligand-dependent nuclear receptor binding,nucleosome binding	negative regulation of transcription from RNA polymerase II promoter,formation of primary germ layer,neural tube closure,cardiac chamber development,optic cup formation involved in camera-type eye development,nucleosome disassembly,chromatin remodeling,maintenance of chromatin silencing,transcription, DNA-templated,regulation of transcription from RNA polymerase II promoter,embryo implantation,ch…
NLS_BirA / BirA_JUN_WT	P78527	P78527	-1.57278	1.57278	1.06115e-41	5.64989e-40	348	P78527	PRKDC	DNA-dependent protein kinase catalytic subunit	PRKDC_HUMAN	73	-66.3839	0.336161	NLS_BirA	BirA_JUN_WT	nuclear chromosome, telomeric region,nucleus,nucleoplasm,transcription factor complex,nucleolus,cytosol,DNA-dependent protein kinase-DNA ligase 4 complex,membrane,extracellular matrix,protein-DNA complex,protein complex,nonhomologous end joining complex	double-stranded DNA binding,RNA binding,protein kinase activity,protein serine/threonine kinase activity,DNA-dependent protein kinase activity,protein binding,ATP binding,transcription factor binding,enzyme binding,protein domain specific binding	somitogenesis,negative regulation of protein phosphorylation,activation of innate immune response,B cell lineage commitment,pro-B cell differentiation,T cell lineage commitment,negative regulation of immunoglobulin production,double-strand break repair,double-strand break repair via nonhomologous end joining,cellular protein modification process,protein phosphorylation,brain development,heart dev…
NLS_BirA / BirA_JUN_WT	Q68CP9	Q68CP9	-3.74714	3.74714	1.40934e-41	7.46159e-40	176	Q68CP9	ARID2	AT-rich interactive domain-containing protein 2	ARID2_HUMAN	32	-92.5527	0.0744728	NLS_BirA	BirA_JUN_WT	nucleoplasm,plasma membrane	DNA binding,protein binding,metal ion binding	heart morphogenesis,nucleosome disassembly,transcription, DNA-templated,regulation of transcription, DNA-templated,negative regulation of cell proliferation,chromatin modification,negative regulation of cell migration,homeostatic process,embryonic organ development,cardiac muscle cell proliferation,coronary artery morphogenesis
NLS_BirA / BirA_JUN_M14	P46940	P46940	-1.3627	1.3627	2.11955e-41	1.1159e-39	352	P46940	IQGAP1	Ras GTPase-activating-like protein IQGAP1	IQGA1_HUMAN	62	-61.1146	0.388854	NLS_BirA	BirA_JUN_M14	ruffle,nucleus,cytoplasm,cytosol,microtubule,actin filament,plasma membrane,focal adhesion,lateral plasma membrane,axon,growth cone,midbody,secretory granule membrane,extrinsic component of cytoplasmic side of plasma membrane,slit diaphragm,cytoplasmic ribonucleoprotein granule,neuron projection,protein complex,membrane raft,extracellular exosome,actin cytoskeleton,microtubule cytoskeleton	GTPase inhibitor activity,GTPase activator activity,calcium ion binding,protein binding,calmodulin binding,phosphatidylinositol-3,4,5-trisphosphate binding,protein kinase binding,protein phosphatase binding,protein domain specific binding,protein complex binding,protein serine/threonine kinase activator activity,S100 protein binding,cadherin binding,Rac GTPase binding,mitogen-activated protein ki…	regulation of cytokine production,signal transduction,epidermal growth factor receptor signaling pathway,fibroblast growth factor receptor signaling pathway,negative regulation of GTPase activity,negative regulation of dephosphorylation,cellular response to platelet-derived growth factor stimulus,neutrophil degranulation,positive regulation of MAP kinase activity,positive regulation of GTPase act…
NLS_BirA / JUN_WT_BirA	O43795	O43795	-3.30822	3.30822	4.80493e-41	2.51565e-39	216	O43795	MYO1B	Unconventional myosin-Ib	MYO1B_HUMAN	34	-89.9045	0.100955	NLS_BirA	JUN_WT_BirA	cytoplasm,early endosome,actin filament,plasma membrane,brush border,endosome membrane,myosin complex,filopodium,apical part of cell,perinuclear region of cytoplasm,extracellular exosome,cell periphery,trans-Golgi network membrane	microfilament motor activity,calmodulin binding,ATP binding,phosphatidylinositol-4,5-bisphosphate binding,phosphatidylinositol-3,4,5-trisphosphate binding,actin-dependent ATPase activity,cadherin binding,actin filament binding	post-Golgi vesicle-mediated transport,actin filament organization,actin filament-based movement,actin filament bundle assembly
BirA_JUN_M14 / JUN_WT_BirA	P06709	P06709	1.08387	1.08387	5.58964e-41	2.91032e-39	292	P06709	birA	Bifunctional ligase/repressor BirA	BIRA_ECOLI	27	111.971	2.11971	BirA_JUN_M14	JUN_WT_BirA
NLS_BirA / BirA_JUN_WT	Q96RQ3	Q96RQ3	-5.09983	5.09983	7.4978e-41	3.88238e-39	336	Q96RQ3	MCCC1	Methylcrotonoyl-CoA carboxylase subunit alpha, mitochondrial	MCCA_HUMAN	40	-97.0839	0.0291606	NLS_BirA	BirA_JUN_WT	3-methylcrotonyl-CoA carboxylase complex, mitochondrial,mitochondrion,mitochondrial inner membrane,mitochondrial matrix,cytosol,methylcrotonoyl-CoA carboxylase complex	biotin carboxylase activity,protein binding,ATP binding,biotin binding,metal ion binding,methylcrotonoyl-CoA carboxylase activity	leucine catabolic process,biotin metabolic process,branched-chain amino acid catabolic process,protein heterooligomerization
NLS_BirA / BirA_JUN_WT	P46100	P46100	2.73545	2.73545	1.89892e-40	9.77891e-39	232	P46100	ATRX	Transcriptional regulator ATRX	ATRX_HUMAN	37	565.965	6.65965	NLS_BirA	BirA_JUN_WT	condensed nuclear chromosome, centromeric region,nuclear chromosome, telomeric region,nucleus,nucleoplasm,nuclear heterochromatin,pericentric heterochromatin,nuclear body,PML body,nuclear pericentric heterochromatin,telomeric heterochromatin,SWI/SNF superfamily-type complex,nuclear subtelomeric heterochromatin	DNA binding,DNA helicase activity,chromatin binding,helicase activity,protein binding,ATP binding,DNA translocase activity,methylated histone binding,histone binding,metal ion binding,chromo shadow domain binding	meiotic spindle organization,DNA repair,DNA methylation,DNA recombination,nucleosome assembly,DNA replication-independent nucleosome assembly,chromatin remodeling,transcription, DNA-templated,regulation of transcription, DNA-templated,spermatogenesis,positive regulation of nuclear cell cycle DNA replication,chromatin modification,DNA damage response, signal transduction by p53 class mediator,fore…
NLS_BirA / BirA_JUN_WT	Q8IUD2	Q8IUD2	4.00699	4.00699	2.33854e-40	1.19774e-38	116	Q8IUD2	ERC1	ELKS/Rab6-interacting/CAST family member 1	RB6I2_HUMAN	25	1507.77	16.0777	NLS_BirA	BirA_JUN_WT	Golgi membrane,cytoplasm,IkappaB kinase complex,presynaptic membrane,synapse,presynaptic active zone	protein binding,Rab GTPase binding,PDZ domain binding,leucine zipper domain binding,cadherin binding	regulation of transcription, DNA-templated,I-kappaB phosphorylation,multicellular organism development,protein transport,retrograde transport, endosome to Golgi,negative regulation of apoptotic process,positive regulation of NF-kappaB transcription factor activity
NLS_BirA / BirA_JUN_M14	Q9UKV3	Q9UKV3	2.30583	2.30583	2.67525e-40	1.36279e-38	220	Q9UKV3	ACIN1	Apoptotic chromatin condensation inducer in the nucleus	ACINU_HUMAN	41	394.451	4.94451	NLS_BirA	BirA_JUN_M14	nucleus,nucleoplasm,nucleolus,cytosol,plasma membrane,nuclear speck,ASAP complex	nucleic acid binding,RNA binding,protein binding,ATPase activity,enzyme binding	mRNA processing,RNA splicing,erythrocyte differentiation,apoptotic chromosome condensation,positive regulation of monocyte differentiation,execution phase of apoptosis
NLS_BirA / BirA_JUN_M14	P46100	P46100	2.60177	2.60177	3.03129e-40	1.53585e-38	232	P46100	ATRX	Transcriptional regulator ATRX	ATRX_HUMAN	37	507.032	6.07032	NLS_BirA	BirA_JUN_M14	condensed nuclear chromosome, centromeric region,nuclear chromosome, telomeric region,nucleus,nucleoplasm,nuclear heterochromatin,pericentric heterochromatin,nuclear body,PML body,nuclear pericentric heterochromatin,telomeric heterochromatin,SWI/SNF superfamily-type complex,nuclear subtelomeric heterochromatin	DNA binding,DNA helicase activity,chromatin binding,helicase activity,protein binding,ATP binding,DNA translocase activity,methylated histone binding,histone binding,metal ion binding,chromo shadow domain binding	meiotic spindle organization,DNA repair,DNA methylation,DNA recombination,nucleosome assembly,DNA replication-independent nucleosome assembly,chromatin remodeling,transcription, DNA-templated,regulation of transcription, DNA-templated,spermatogenesis,positive regulation of nuclear cell cycle DNA replication,chromatin modification,DNA damage response, signal transduction by p53 class mediator,fore…
NLS_BirA / BirA_JUN_M14	P40939	P40939	-1.25589	1.25589	4.52491e-40	2.28036e-38	236	P40939	HADHA	Trifunctional enzyme subunit alpha, mitochondrial	ECHA_HUMAN	26	-58.1266	0.418734	NLS_BirA	BirA_JUN_M14	mitochondrion,mitochondrial inner membrane,mitochondrial fatty acid beta-oxidation multienzyme complex,extracellular matrix,mitochondrial nucleoid	fatty-acyl-CoA binding,3-hydroxyacyl-CoA dehydrogenase activity,acetyl-CoA C-acetyltransferase activity,enoyl-CoA hydratase activity,protein binding,long-chain-enoyl-CoA hydratase activity,long-chain-3-hydroxyacyl-CoA dehydrogenase activity,protein complex binding,NAD binding	fatty acid beta-oxidation,response to insulin,cardiolipin acyl-chain remodeling,response to drug
NLS_BirA / BirA_JUN_WT	Q9UPQ9	Q9UPQ9	2.98563	2.98563	8.455e-40	4.23829e-38	236	Q9UPQ9	TNRC6B	Trinucleotide repeat-containing gene 6B protein	TNR6B_HUMAN	40	692.07	7.9207	NLS_BirA	BirA_JUN_WT	cytoplasmic mRNA processing body,cytosol	RNA binding,protein binding	Wnt signaling pathway, calcium modulating pathway,gene silencing by RNA,posttranscriptional gene silencing by RNA,miRNA mediated inhibition of translation,regulation of megakaryocyte differentiation,positive regulation of nuclear-transcribed mRNA poly(A) tail shortening,positive regulation of nuclear-transcribed mRNA catabolic process, deadenylation-dependent decay
BirA_JUN_M14 / JUN_WT_BirA	O14497	O14497	-1.09515	1.09515	9.68609e-40	4.82972e-38	516	O14497	ARID1A	AT-rich interactive domain-containing protein 1A	ARI1A_HUMAN	67	-53.1912	0.468088	BirA_JUN_M14	JUN_WT_BirA	nuclear chromatin,nucleus,nucleoplasm,SWI/SNF complex,npBAF complex,nBAF complex	DNA binding,transcription coactivator activity,protein binding,ligand-dependent nuclear receptor binding,nucleosome binding	negative regulation of transcription from RNA polymerase II promoter,formation of primary germ layer,neural tube closure,cardiac chamber development,optic cup formation involved in camera-type eye development,nucleosome disassembly,chromatin remodeling,maintenance of chromatin silencing,transcription, DNA-templated,regulation of transcription from RNA polymerase II promoter,embryo implantation,ch…
NLS_BirA / JUN_WT_BirA	Q03001	Q03001	-2.98382	2.98382	1.84844e-39	9.16824e-38	212	Q03001	DST	Dystonin	DYST_HUMAN	40	-87.359	0.12641	NLS_BirA	JUN_WT_BirA	basement membrane,nucleus,nuclear envelope,cytoplasm,endoplasmic reticulum membrane,cytosol,intermediate filament,focal adhesion,cell cortex,basal plasma membrane,microtubule cytoskeleton,integral component of membrane,Z disc,hemidesmosome,cell leading edge,cytoplasmic vesicle,H zone,microtubule plus-end,extracellular exosome,axon cytoplasm	actin binding,integrin binding,calcium ion binding,protein binding,protein C-terminus binding,microtubule plus-end binding	cytoskeleton organization,cell adhesion,integrin-mediated signaling pathway,retrograde axonal transport,response to wounding,maintenance of cell polarity,intermediate filament cytoskeleton organization,cell motility
NLS_BirA / BirA_JUN_M14	Q14978	Q14978	5.28057	5.28057	2.03396e-39	1.00356e-37	104	Q14978	NOLC1	Nucleolar and coiled-body phosphoprotein 1	NOLC1_HUMAN	17	3786.97	38.8697	NLS_BirA	BirA_JUN_M14	fibrillar center,nucleolus,cytoplasm,Cajal body	RNA polymerase I core binding,RNA binding,protein binding,ATP binding,GTP binding,protein heterodimerization activity	mitotic cell cycle,rRNA processing,regulation of translation,nucleolus organization,cell cycle,neural crest formation,neural crest cell development
NLS_BirA / BirA_JUN_M14	Q969G3	Q969G3	-3.70486	3.70486	3.15317e-39	1.54768e-37	112	Q969G3	SMARCE1	SWI/SNF-related matrix-associated actin-dependent regulator of chromatin subfamily E member 1	SMCE1_HUMAN	18	-92.3312	0.076688	NLS_BirA	BirA_JUN_M14	nuclear chromosome,nuclear chromatin,nucleus,nucleoplasm,SWI/SNF complex,transcriptional repressor complex,protein complex,npBAF complex,nBAF complex	chromatin binding,transcription coactivator activity,RNA binding,protein binding,N-acetyltransferase activity,ligand-dependent nuclear receptor binding,protein N-terminus binding,RNA polymerase II core promoter proximal region sequence-specific DNA binding,RNA polymerase II distal enhancer sequence-specific DNA binding,nucleosomal DNA binding	nucleosome disassembly,chromatin remodeling,regulation of transcription from RNA polymerase II promoter,chromatin modification,neurogenesis,ATP-dependent chromatin remodeling,negative regulation of transcription, DNA-templated
BirA_JUN_M14 / BirA_JUN_WT	Q8NDV7	Q8NDV7	2.0119	2.0119	3.751e-39	1.83158e-37	196	Q8NDV7	TNRC6A	Trinucleotide repeat-containing gene 6A protein	TNR6A_HUMAN	38	303.314	4.03314	BirA_JUN_M14	BirA_JUN_WT	cytoplasmic mRNA processing body,nucleoplasm,Golgi apparatus,cytosol,micro-ribonucleoprotein complex,intracellular membrane-bounded organelle	RNA binding,protein binding	Wnt signaling pathway, calcium modulating pathway,posttranscriptional gene silencing by RNA,gene silencing by miRNA,miRNA mediated inhibition of translation,regulation of megakaryocyte differentiation,regulation of gene silencing by miRNA
NLS_BirA / BirA_JUN_M14	Q6P2Q9	Q6P2Q9	-2.09989	2.09989	4.62231e-39	2.24539e-37	224	Q6P2Q9	PRPF8	Pre-mRNA-processing-splicing factor 8	PRP8_HUMAN	48	-76.6723	0.233277	NLS_BirA	BirA_JUN_M14	nucleus,nucleoplasm,U5 snRNP,membrane,nuclear speck,U4/U6 x U5 tri-snRNP complex,catalytic step 2 spliceosome	second spliceosomal transesterification activity,RNA binding,protein binding,U6 snRNA binding,U1 snRNA binding,U2 snRNA binding,U5 snRNA binding,K63-linked polyubiquitin binding,pre-mRNA intronic binding	spliceosomal tri-snRNP complex assembly,RNA splicing, via transesterification reactions,mRNA splicing, via spliceosome,mRNA processing,RNA splicing,cellular response to lipopolysaccharide,cellular response to tumor necrosis factor
NLS_BirA / JUN_WT_BirA	Q07065	Q07065	3.15503	3.15503	4.81873e-39	2.3288e-37	124	Q07065	CKAP4	Cytoskeleton-associated protein 4	CKAP4_HUMAN	24	790.755	8.90755	NLS_BirA	JUN_WT_BirA	endoplasmic reticulum,endoplasmic reticulum lumen,endoplasmic reticulum membrane,rough endoplasmic reticulum,lipid particle,cytosol,cytoskeleton,plasma membrane,membrane,integral component of membrane,nuclear speck,extracellular matrix,azurophil granule membrane,specific granule membrane,cytoplasmic ribonucleoprotein granule,lamellar body,perinuclear region of cytoplasm,extracellular exosome	RNA binding	neutrophil degranulation,post-translational protein modification,cellular protein metabolic process
NLS_BirA / JUN_WT_BirA	Q9H1E3	Q9H1E3	4.16384	4.16384	1.54492e-38	7.42822e-37	92	Q9H1E3	NUCKS1	Nuclear ubiquitous casein and cyclin-dependent kinase substrate 1	NUCKS_HUMAN	15	1692.42	17.9242	NLS_BirA	JUN_WT_BirA	chromatin,nuclear chromatin,nucleus,nucleolus,cytoplasm	transcriptional activator activity, RNA polymerase II core promoter proximal region sequence-specific binding,chromatin binding,double-stranded DNA binding,single-stranded DNA binding,RNA binding,transcription factor binding	double-strand break repair via homologous recombination,cellular glucose homeostasis,regulation of DNA replication,chromatin organization,regulation of transcription from RNA polymerase II promoter,transcription from RNA polymerase II promoter,release from viral latency,replication fork processing,gene conversion,interstrand cross-link repair,positive regulation by host of viral transcription,pos…
NLS_BirA / BirA_JUN_M14	O14974	O14974	4.36007	4.36007	2.85512e-38	1.36582e-36	80	O14974	PPP1R12A	Protein phosphatase 1 regulatory subunit 12A	MYPT1_HUMAN	17	1953.58	20.5358	NLS_BirA	BirA_JUN_M14	kinetochore,nucleoplasm,centrosome,cytosol,focal adhesion,actin cytoskeleton,Z disc,A band,contractile fiber,PTW/PP1 phosphatase complex	enzyme inhibitor activity,signal transducer activity,protein binding,phosphatase regulator activity,protein kinase binding,14-3-3 protein binding	G2/M transition of mitotic cell cycle,mitotic cell cycle,protein dephosphorylation,centrosome cycle,signal transduction,regulation of cell adhesion,regulation of myosin-light-chain-phosphatase activity,positive regulation of myosin-light-chain-phosphatase activity,cellular response to drug,negative regulation of catalytic activity,positive regulation of transcription from RNA polymerase II promot…
NLS_BirA / BirA_JUN_WT	Q8IVT2	Q8IVT2	3.05936	3.05936	4.58421e-38	2.17093e-36	148	Q8IVT2	MISP	Mitotic interactor and substrate of PLK1	MISP_HUMAN	29	733.603	8.33603	NLS_BirA	BirA_JUN_WT	cytoskeleton,plasma membrane,focal adhesion,cell cortex,intracellular membrane-bounded organelle	actin binding	cell cycle,cell division
NLS_BirA / BirA_JUN_WT	Q8IWC1	Q8IWC1	3.14649	3.14649	4.57947e-38	2.17093e-36	88	Q8IWC1	MAP7D3	MAP7 domain-containing protein 3	MA7D3_HUMAN	16	785.496	8.85496	NLS_BirA	BirA_JUN_WT	cytoplasm,spindle,microtubule cytoskeleton,membrane	structural molecule activity,microtubule binding,tubulin binding	microtubule cytoskeleton organization,microtubule polymerization
NLS_BirA / BirA_JUN_M14	Q8WYP5	Q8WYP5	1.87705	1.87705	2.20189e-37	1.03753e-35	344	Q8WYP5	AHCTF1	Protein ELYS	ELYS_HUMAN	58	267.324	3.67324	NLS_BirA	BirA_JUN_M14	nucleus,nucleoplasm,cytosol,nuclear matrix,nuclear membrane,nuclear periphery,extracellular exosome,condensed chromosome kinetochore,chromatin,nuclear pore,nuclear pore outer ring	DNA binding,transcription factor activity, sequence-specific DNA binding	cytokinesis,regulation of transcription, DNA-templated,sister chromatid cohesion,protein transport,mRNA transport,nuclear pore complex assembly
NLS_BirA / BirA_JUN_WT	O75643	O75643	-1.97775	1.97775	3.11856e-37	1.46216e-35	216	O75643	SNRNP200	U5 small nuclear ribonucleoprotein 200 kDa helicase	U520_HUMAN	46	-74.6115	0.253885	NLS_BirA	BirA_JUN_WT	nucleus,nucleoplasm,spliceosomal complex,U5 snRNP,membrane,U4/U6 x U5 tri-snRNP complex,catalytic step 2 spliceosome	RNA binding,ATP-dependent RNA helicase activity,protein binding,ATP binding,ATP-dependent helicase activity,identical protein binding	cis assembly of pre-catalytic spliceosome,mRNA splicing, via spliceosome,osteoblast differentiation
NLS_BirA / BirA_JUN_M14	O00566	O00566	3.4112	3.4112	3.24623e-37	1.51448e-35	96	O00566	MPHOSPH10	U3 small nucleolar ribonucleoprotein protein MPP10	MPP10_HUMAN	14	963.836	10.6384	NLS_BirA	BirA_JUN_M14	nucleoplasm,chromosome,nucleolus,small nucleolar ribonucleoprotein complex,small-subunit processome,Mpp10 complex	RNA binding,protein binding	RNA splicing, via transesterification reactions,rRNA processing,RNA processing,RNA splicing,negative regulation of phosphatase activity,maturation of SSU-rRNA
NLS_BirA / JUN_WT_BirA	Q9H501	Q9H501	3.12473	3.12473	3.47621e-37	1.61378e-35	216	Q9H501	ESF1	ESF1 homolog	ESF1_HUMAN	37	772.244	8.72244	NLS_BirA	JUN_WT_BirA	extracellular space,nucleoplasm,nucleolus	RNA binding	transcription, DNA-templated,regulation of transcription, DNA-templated
NLS_BirA / BirA_JUN_M14	Q9Y4E1	Q9Y4E1	2.14274	2.14274	4.30196e-37	1.98734e-35	100	Q9Y4E1	FAM21C	WASH complex subunit FAM21C	FA21C_HUMAN	22	341.599	4.41599	NLS_BirA	BirA_JUN_M14	nucleolus,endosome,early endosome,cytosol,plasma membrane,early endosome membrane,intracellular membrane-bounded organelle,WASH complex,retromer complex	protein binding,phosphatidylinositol-4,5-bisphosphate binding,phosphatidylinositol-3,4,5-trisphosphate binding,phosphatidylinositol-5-phosphate binding,phosphatidylinositol-3-phosphate binding,phosphatidylinositol-3,4-bisphosphate binding,phosphatidylinositol-4-phosphate binding,phosphatidylinositol-3,5-bisphosphate binding,retromer complex binding	protein transport,retrograde transport, endosome to Golgi,regulation of substrate adhesion-dependent cell spreading,retrograde transport, endosome to plasma membrane,negative regulation of barbed-end actin filament capping
NLS_BirA / BirA_JUN_WT	Q9ULW0	Q9ULW0	2.58576	2.58576	5.46419e-37	2.51193e-35	172	Q9ULW0	TPX2	Targeting protein for Xklp2	TPX2_HUMAN	31	500.332	6.00332	NLS_BirA	BirA_JUN_WT	nucleus,nucleoplasm,microtubule organizing center,spindle,cytosol,microtubule,microtubule cytoskeleton,axon hillock,intercellular bridge,mitotic spindle,spindle pole	protein binding,ATP binding,GTP binding,protein kinase binding,importin-alpha family protein binding	mitotic cell cycle,apoptotic process,cell proliferation,regulation of G2/M transition of mitotic cell cycle,activation of protein kinase activity,cell division,regulation of mitotic spindle organization,mitotic spindle assembly,regulation of signal transduction by p53 class mediator
NLS_BirA / BirA_JUN_M14	Q96C19	Q96C19	3.37367	3.37367	8.17564e-37	3.74016e-35	104	Q96C19	EFHD2	EF-hand domain-containing protein D2	EFHD2_HUMAN	16	936.518	10.3652	NLS_BirA	BirA_JUN_M14	membrane raft	calcium ion binding,cadherin binding
NLS_BirA / BirA_JUN_M14	P31939	P31939	-1.03619	1.03619	8.75444e-37	3.9856e-35	196	P31939	ATIC	Bifunctional purine biosynthesis protein PURH	PUR9_HUMAN	30	-51.2387	0.487613	NLS_BirA	BirA_JUN_M14	mitochondrion,cytosol,plasma membrane,membrane,extracellular exosome	IMP cyclohydrolase activity,phosphoribosylaminoimidazolecarboxamide formyltransferase activity,protein homodimerization activity,cadherin binding	brainstem development,nucleobase-containing compound metabolic process,'de novo' IMP biosynthetic process,nucleoside metabolic process,purine ribonucleoside monophosphate biosynthetic process,response to inorganic substance,cerebellum development,cerebral cortex development,animal organ regeneration,dihydrofolate metabolic process,tetrahydrofolate biosynthetic process
NLS_BirA / JUN_WT_BirA	P05783	P05783	-2.34086	2.34086	8.9456e-37	4.05305e-35	260	P05783	KRT18	Keratin, type I cytoskeletal 18	K1C18_HUMAN	25	-80.2608	0.197392	NLS_BirA	JUN_WT_BirA	nucleolus,cytoplasm,microtubule organizing center,cytosol,intermediate filament,cell-cell adherens junction,centriolar satellite,keratin filament,perinuclear region of cytoplasm,extracellular exosome,cell periphery	RNA binding,structural molecule activity,protein binding,scaffold protein binding,cadherin binding involved in cell-cell adhesion	cell cycle,anatomical structure morphogenesis,viral process,keratinization,tumor necrosis factor-mediated signaling pathway,Golgi to plasma membrane CFTR protein transport,negative regulation of apoptotic process,intermediate filament cytoskeleton organization,cornification,extrinsic apoptotic signaling pathway,hepatocyte apoptotic process,cell-cell adhesion
NLS_BirA / BirA_JUN_WT	O00566	O00566	3.74767	3.74767	1.06118e-36	4.78494e-35	96	O00566	MPHOSPH10	U3 small nucleolar ribonucleoprotein protein MPP10	MPP10_HUMAN	14	1243.26	13.4326	NLS_BirA	BirA_JUN_WT	nucleoplasm,chromosome,nucleolus,small nucleolar ribonucleoprotein complex,small-subunit processome,Mpp10 complex	RNA binding,protein binding	RNA splicing, via transesterification reactions,rRNA processing,RNA processing,RNA splicing,negative regulation of phosphatase activity,maturation of SSU-rRNA
NLS_BirA / JUN_WT_BirA	Q96C19	Q96C19	3.33129	3.33129	1.30578e-36	5.85983e-35	104	Q96C19	EFHD2	EF-hand domain-containing protein D2	EFHD2_HUMAN	16	906.512	10.0651	NLS_BirA	JUN_WT_BirA	membrane raft	calcium ion binding,cadherin binding
NLS_BirA / JUN_WT_BirA	P29692	P29692	3.19344	3.19344	2.19031e-36	9.78268e-35	104	P29692	EEF1D	Elongation factor 1-delta	EF1D_HUMAN	16	814.788	9.14788	NLS_BirA	JUN_WT_BirA	fibrillar center,nucleus,cytoplasm,cytosol,eukaryotic translation elongation factor 1 complex,endoplasmic reticulum	DNA binding,translation elongation factor activity,signal transducer activity,protein binding,translation factor activity, RNA binding,cadherin binding	transcription, DNA-templated,regulation of transcription, DNA-templated,translational elongation,signal transduction,positive regulation of I-kappaB kinase/NF-kappaB signaling,cellular response to ionizing radiation
NLS_BirA / JUN_WT_BirA	P78527	P78527	-1.43222	1.43222	3.24412e-36	1.4421e-34	348	P78527	PRKDC	DNA-dependent protein kinase catalytic subunit	PRKDC_HUMAN	73	-62.9438	0.370562	NLS_BirA	JUN_WT_BirA	nuclear chromosome, telomeric region,nucleus,nucleoplasm,transcription factor complex,nucleolus,cytosol,DNA-dependent protein kinase-DNA ligase 4 complex,membrane,extracellular matrix,protein-DNA complex,protein complex,nonhomologous end joining complex	double-stranded DNA binding,RNA binding,protein kinase activity,protein serine/threonine kinase activity,DNA-dependent protein kinase activity,protein binding,ATP binding,transcription factor binding,enzyme binding,protein domain specific binding	somitogenesis,negative regulation of protein phosphorylation,activation of innate immune response,B cell lineage commitment,pro-B cell differentiation,T cell lineage commitment,negative regulation of immunoglobulin production,double-strand break repair,double-strand break repair via nonhomologous end joining,cellular protein modification process,protein phosphorylation,brain development,heart dev…
NLS_BirA / JUN_WT_BirA	Q14978	Q14978	5.57256	5.57256	4.60613e-36	2.03794e-34	104	Q14978	NOLC1	Nucleolar and coiled-body phosphoprotein 1	NOLC1_HUMAN	17	4658.9	47.589	NLS_BirA	JUN_WT_BirA	fibrillar center,nucleolus,cytoplasm,Cajal body	RNA polymerase I core binding,RNA binding,protein binding,ATP binding,GTP binding,protein heterodimerization activity	mitotic cell cycle,rRNA processing,regulation of translation,nucleolus organization,cell cycle,neural crest formation,neural crest cell development
BirA_JUN_M14 / JUN_WT_BirA	P15336	P15336	-3.12709	3.12709	8.73174e-36	3.84523e-34	80	P15336	ATF2	Cyclic AMP-dependent transcription factor ATF-2	ATF2_HUMAN	11	-88.5541	0.114459	BirA_JUN_M14	JUN_WT_BirA	nucleus,nucleoplasm,cytoplasm,mitochondrial outer membrane,site of double-strand break	RNA polymerase II regulatory region sequence-specific DNA binding,RNA polymerase II distal enhancer sequence-specific DNA binding,transcription factor activity, RNA polymerase II transcription factor binding,transcriptional activator activity, RNA polymerase II core promoter proximal region sequence-specific binding,RNA polymerase II activating transcription factor binding,enhancer sequence-speci…	negative regulation of transcription from RNA polymerase II promoter,outflow tract morphogenesis,regulation of transcription, DNA-templated,regulation of transcription from RNA polymerase II promoter,transcription from RNA polymerase II promoter,response to osmotic stress,cellular response to DNA damage stimulus,response to water deprivation,positive regulation of gene expression,negative regulat…
BirA_JUN_M14 / JUN_WT_BirA	Q14157	Q14157	0.773621	0.773621	9.24247e-36	4.05121e-34	320	Q14157	UBAP2L	Ubiquitin-associated protein 2-like	UBP2L_HUMAN	31	70.9555	1.70955	BirA_JUN_M14	JUN_WT_BirA	cytoplasm,PcG protein complex,Ada2/Gcn5/Ada3 transcription activator complex	RNA binding,protein binding	binding of sperm to zona pellucida,positive regulation of gene expression,hematopoietic stem cell homeostasis
BirA_JUN_M14 / BirA_JUN_WT	Q8IVT2	Q8IVT2	2.88756	2.88756	9.38281e-36	4.09369e-34	148	Q8IVT2	MISP	Mitotic interactor and substrate of PLK1	MISP_HUMAN	29	640.018	7.40018	BirA_JUN_M14	BirA_JUN_WT	cytoskeleton,plasma membrane,focal adhesion,cell cortex,intracellular membrane-bounded organelle	actin binding	cell cycle,cell division
NLS_BirA / BirA_JUN_WT	Q07065	Q07065	3.91495	3.91495	9.97331e-36	4.33127e-34	124	Q07065	CKAP4	Cytoskeleton-associated protein 4	CKAP4_HUMAN	24	1408.4	15.084	NLS_BirA	BirA_JUN_WT	endoplasmic reticulum,endoplasmic reticulum lumen,endoplasmic reticulum membrane,rough endoplasmic reticulum,lipid particle,cytosol,cytoskeleton,plasma membrane,membrane,integral component of membrane,nuclear speck,extracellular matrix,azurophil granule membrane,specific granule membrane,cytoplasmic ribonucleoprotein granule,lamellar body,perinuclear region of cytoplasm,extracellular exosome	RNA binding	neutrophil degranulation,post-translational protein modification,cellular protein metabolic process
NLS_BirA / BirA_JUN_M14	P55209	P55209	4.47822	4.47822	1.07708e-35	4.63488e-34	88	P55209	NAP1L1	Nucleosome assembly protein 1-like 1	NP1L1_HUMAN	13	2128.84	22.2884	NLS_BirA	BirA_JUN_M14	nucleus,membrane,melanosome	RNA binding,protein binding	DNA replication,nucleosome assembly,positive regulation of cell proliferation
NLS_BirA / BirA_JUN_M14	Q96B97	Q96B97	5.01232	5.01232	1.07556e-35	4.63488e-34	72	Q96B97	SH3KBP1	SH3 domain-containing kinase-binding protein 1	SH3K1_HUMAN	13	3127.44	32.2744	NLS_BirA	BirA_JUN_M14	cytoplasm,cytosol,cytoskeleton,plasma membrane,cell-cell junction,focal adhesion,endocytic vesicle,cytoplasmic vesicle membrane,neuron projection,synapse	protein binding,SH3 domain binding	endocytosis,apoptotic process,cytoskeleton organization,cell-cell signaling,axon guidance,regulation of cell shape,cell migration,negative regulation of epidermal growth factor receptor signaling pathway,membrane organization
BirA_JUN_M14 / BirA_JUN_WT	Q9NRA8	Q9NRA8	3.16128	3.16128	1.50219e-35	6.43484e-34	128	Q9NRA8	EIF4ENIF1	Eukaryotic translation initiation factor 4E transporter	4ET_HUMAN	21	794.621	8.94621	BirA_JUN_M14	BirA_JUN_WT	cytoplasmic mRNA processing body,nucleus,cytoplasm,cytosol,membrane,PML body,nuclear speck,intracellular membrane-bounded organelle	RNA binding,mRNA binding,protein binding,protein transporter activity	protein transport,negative regulation of translation,stem cell population maintenance,negative regulation of neuron differentiation
NLS_BirA / JUN_WT_BirA	Q969G3	Q969G3	-3.98129	3.98129	1.68396e-35	7.18084e-34	112	Q969G3	SMARCE1	SWI/SNF-related matrix-associated actin-dependent regulator of chromatin subfamily E member 1	SMCE1_HUMAN	18	-93.6684	0.0633158	NLS_BirA	JUN_WT_BirA	nuclear chromosome,nuclear chromatin,nucleus,nucleoplasm,SWI/SNF complex,transcriptional repressor complex,protein complex,npBAF complex,nBAF complex	chromatin binding,transcription coactivator activity,RNA binding,protein binding,N-acetyltransferase activity,ligand-dependent nuclear receptor binding,protein N-terminus binding,RNA polymerase II core promoter proximal region sequence-specific DNA binding,RNA polymerase II distal enhancer sequence-specific DNA binding,nucleosomal DNA binding	nucleosome disassembly,chromatin remodeling,regulation of transcription from RNA polymerase II promoter,chromatin modification,neurogenesis,ATP-dependent chromatin remodeling,negative regulation of transcription, DNA-templated
NLS_BirA / JUN_WT_BirA	Q96GA3	Q96GA3	4.12014	4.12014	1.75089e-35	7.4326e-34	76	Q96GA3	LTV1	Protein LTV1 homolog	LTV1_HUMAN	15	1638.94	17.3894	NLS_BirA	JUN_WT_BirA	nucleus,nucleoplasm,cytosol,preribosome, small subunit precursor,late endosome membrane,EGO complex	protein binding	ribosomal small subunit export from nucleus,rRNA processing,ribosomal small subunit biogenesis
NLS_BirA / BirA_JUN_WT	Q9H1E3	Q9H1E3	4.01297	4.01297	1.91415e-35	8.0892e-34	92	Q9H1E3	NUCKS1	Nuclear ubiquitous casein and cyclin-dependent kinase substrate 1	NUCKS_HUMAN	15	1514.45	16.1445	NLS_BirA	BirA_JUN_WT	chromatin,nuclear chromatin,nucleus,nucleolus,cytoplasm	transcriptional activator activity, RNA polymerase II core promoter proximal region sequence-specific binding,chromatin binding,double-stranded DNA binding,single-stranded DNA binding,RNA binding,transcription factor binding	double-strand break repair via homologous recombination,cellular glucose homeostasis,regulation of DNA replication,chromatin organization,regulation of transcription from RNA polymerase II promoter,transcription from RNA polymerase II promoter,release from viral latency,replication fork processing,gene conversion,interstrand cross-link repair,positive regulation by host of viral transcription,pos…
NLS_BirA / BirA_JUN_M14	O60841	O60841	2.72031	2.72031	2.9779e-35	1.25285e-33	240	O60841	EIF5B	Eukaryotic translation initiation factor 5B	IF2P_HUMAN	43	559.014	6.59014	NLS_BirA	BirA_JUN_M14	cytoplasm,cytosol,nucleus	RNA binding,translation initiation factor activity,GTPase activity,protein binding,GTP binding,metal ion binding	translational initiation,regulation of translational initiation
NLS_BirA / BirA_JUN_WT	Q14686	Q14686	-1.77687	1.77687	3.81024e-35	1.5959e-33	140	Q14686	NCOA6	Nuclear receptor coactivator 6	NCOA6_HUMAN	23	-70.8183	0.291817	NLS_BirA	BirA_JUN_WT	nucleus,nucleoplasm,transcription factor complex,cytosol,histone methyltransferase complex,intracellular membrane-bounded organelle	chromatin binding,transcription coactivator activity,protein binding,enzyme binding,estrogen receptor binding,ligand-dependent nuclear receptor transcription coactivator activity,retinoid X receptor binding,thyroid hormone receptor binding	DNA replication,DNA repair,DNA recombination,DNA-templated transcription, initiation,cellular response to DNA damage stimulus,brain development,heart development,response to hormone,regulation of lipid metabolic process,myeloid cell differentiation,intracellular estrogen receptor signaling pathway,glucocorticoid receptor signaling pathway,positive regulation of transcription, DNA-templated,positi…
NLS_BirA / JUN_WT_BirA	Q14676	Q14676	3.14203	3.14203	4.65824e-35	1.94245e-33	132	Q14676	MDC1	Mediator of DNA damage checkpoint protein 1	MDC1_HUMAN	26	782.765	8.82765	NLS_BirA	JUN_WT_BirA	nucleus,nucleoplasm,chromosome,focal adhesion,nuclear body	protein binding,protein C-terminus binding,FHA domain binding	double-strand break repair via nonhomologous end joining,intra-S DNA damage checkpoint
NLS_BirA / JUN_WT_BirA	Q5QJE6	Q5QJE6	2.57313	2.57313	4.75987e-35	1.97608e-33	124	Q5QJE6	DNTTIP2	Deoxynucleotidyltransferase terminal-interacting protein 2	TDIF2_HUMAN	22	495.099	5.95099	NLS_BirA	JUN_WT_BirA	nucleus,nucleolus	RNA binding	transcription, DNA-templated,regulation of transcription, DNA-templated
NLS_BirA / JUN_WT_BirA	P15336	P15336	-5.35542	5.35542	6.00107e-35	2.48044e-33	80	P15336	ATF2	Cyclic AMP-dependent transcription factor ATF-2	ATF2_HUMAN	11	-97.5574	0.0244263	NLS_BirA	JUN_WT_BirA	nucleus,nucleoplasm,cytoplasm,mitochondrial outer membrane,site of double-strand break	RNA polymerase II regulatory region sequence-specific DNA binding,RNA polymerase II distal enhancer sequence-specific DNA binding,transcription factor activity, RNA polymerase II transcription factor binding,transcriptional activator activity, RNA polymerase II core promoter proximal region sequence-specific binding,RNA polymerase II activating transcription factor binding,enhancer sequence-speci…	negative regulation of transcription from RNA polymerase II promoter,outflow tract morphogenesis,regulation of transcription, DNA-templated,regulation of transcription from RNA polymerase II promoter,transcription from RNA polymerase II promoter,response to osmotic stress,cellular response to DNA damage stimulus,response to water deprivation,positive regulation of gene expression,negative regulat…
NLS_BirA / BirA_JUN_WT	Q8WWM7	Q8WWM7	2.85806	2.85806	6.32465e-35	2.60277e-33	164	Q8WWM7	ATXN2L	Ataxin-2-like protein	ATX2L_HUMAN	27	625.039	7.25039	NLS_BirA	BirA_JUN_WT	cytosol,cytoplasmic stress granule,membrane,nuclear speck	RNA binding,protein binding,cadherin binding	regulation of cytoplasmic mRNA processing body assembly,stress granule assembly
NLS_BirA / JUN_WT_BirA	Q9NZM1	Q9NZM1	-1.88767	1.88767	7.21878e-35	2.95782e-33	220	Q9NZM1	MYOF	Myoferlin	MYOF_HUMAN	50	-72.9757	0.270243	NLS_BirA	JUN_WT_BirA	nuclear envelope,plasma membrane,caveola,integral component of membrane,cytoplasmic vesicle membrane,cytoplasmic vesicle,nuclear membrane,intracellular membrane-bounded organelle,extracellular exosome	protein binding,phospholipid binding	plasma membrane repair,muscle contraction,myoblast fusion,blood circulation,regulation of vascular endothelial growth factor receptor signaling pathway,cellular response to heat
NLS_BirA / BirA_JUN_WT	P27708	P27708	-1.80233	1.80233	1.92553e-34	7.8555e-33	204	P27708	CAD	CAD protein	PYR1_HUMAN	43	-71.329	0.28671	NLS_BirA	BirA_JUN_WT	nucleus,nucleoplasm,cytosol,membrane,nuclear matrix,cell projection,neuronal cell body,terminal bouton,protein complex,extracellular exosome	aspartate carbamoyltransferase activity,carbamoyl-phosphate synthase (ammonia) activity,carbamoyl-phosphate synthase (glutamine-hydrolyzing) activity,dihydroorotase activity,protein kinase activity,ATP binding,zinc ion binding,enzyme binding,identical protein binding,aspartate binding	urea cycle,liver development,'de novo' pyrimidine nucleobase biosynthetic process,UTP biosynthetic process,arginine biosynthetic process,glutamine metabolic process,heart development,female pregnancy,lactation,response to amine,drug metabolic process,peptidyl-threonine phosphorylation,citrulline biosynthetic process,response to caffeine,animal organ regeneration,response to insulin,response to te…
BirA_JUN_M14 / JUN_WT_BirA	P46013	P46013	1.0896	1.0896	2.0158e-34	8.1883e-33	1284	P46013	MKI67	Antigen KI-67	KI67_HUMAN	177	112.815	2.12815	BirA_JUN_M14	JUN_WT_BirA	nucleus,nucleolus,membrane,nuclear body,condensed chromosome	DNA binding,RNA binding,protein binding,ATP binding,protein C-terminus binding	cell cycle,regulation of mitotic nuclear division,cell proliferation,regulation of chromosome segregation,regulation of chromatin organization
BirA_JUN_M14 / JUN_WT_BirA	P15408	P15408	-3.52545	3.52545	2.27248e-34	9.19136e-33	88	P15408	FOSL2	Fos-related antigen 2	FOSL2_HUMAN	11	-91.3157	0.086843	BirA_JUN_M14	JUN_WT_BirA	nucleus,nucleoplasm	RNA polymerase II regulatory region sequence-specific DNA binding,transcriptional activator activity, RNA polymerase II transcription regulatory region sequence-specific binding,chromatin binding,transcription factor activity, sequence-specific DNA binding,protein binding	keratinocyte development,regulation of transcription from RNA polymerase II promoter,transcription from RNA polymerase II promoter,cell death,positive regulation of transcription from RNA polymerase II promoter,positive regulation of fibroblast proliferation
NLS_BirA / BirA_JUN_WT	P46937	P46937	-2.38027	2.38027	2.40293e-34	9.67745e-33	176	P46937	YAP1	Transcriptional coactivator YAP1	YAP1_HUMAN	18	-80.7926	0.192074	NLS_BirA	BirA_JUN_WT	nucleus,nucleoplasm,cytoplasm,cytosol,membrane,TEAD-1-YAP complex,TEAD-2-YAP complex	RNA polymerase II core promoter proximal region sequence-specific DNA binding,transcription factor activity, RNA polymerase II transcription factor binding,chromatin binding,transcription coactivator activity,transcription corepressor activity,protein binding,protein C-terminus binding,activating transcription factor binding,transcription regulatory region DNA binding,protein heterodimerization a…	cell morphogenesis,vasculogenesis,embryonic heart tube morphogenesis,transcription initiation from RNA polymerase II promoter,protein complex assembly,cellular response to DNA damage stimulus,cell proliferation,positive regulation of cell proliferation,regulation of keratinocyte proliferation,keratinocyte differentiation,negative regulation of epithelial cell differentiation,notochord development…
NLS_BirA / BirA_JUN_M14	Q03001	Q03001	-3.62687	3.62687	2.42671e-34	9.73163e-33	212	Q03001	DST	Dystonin	DYST_HUMAN	40	-91.9053	0.0809472	NLS_BirA	BirA_JUN_M14	basement membrane,nucleus,nuclear envelope,cytoplasm,endoplasmic reticulum membrane,cytosol,intermediate filament,focal adhesion,cell cortex,basal plasma membrane,microtubule cytoskeleton,integral component of membrane,Z disc,hemidesmosome,cell leading edge,cytoplasmic vesicle,H zone,microtubule plus-end,extracellular exosome,axon cytoplasm	actin binding,integrin binding,calcium ion binding,protein binding,protein C-terminus binding,microtubule plus-end binding	cytoskeleton organization,cell adhesion,integrin-mediated signaling pathway,retrograde axonal transport,response to wounding,maintenance of cell polarity,intermediate filament cytoskeleton organization,cell motility
NLS_BirA / BirA_JUN_M14	Q07065	Q07065	2.73201	2.73201	4.59677e-34	1.83559e-32	124	Q07065	CKAP4	Cytoskeleton-associated protein 4	CKAP4_HUMAN	24	564.381	6.64381	NLS_BirA	BirA_JUN_M14	endoplasmic reticulum,endoplasmic reticulum lumen,endoplasmic reticulum membrane,rough endoplasmic reticulum,lipid particle,cytosol,cytoskeleton,plasma membrane,membrane,integral component of membrane,nuclear speck,extracellular matrix,azurophil granule membrane,specific granule membrane,cytoplasmic ribonucleoprotein granule,lamellar body,perinuclear region of cytoplasm,extracellular exosome	RNA binding	neutrophil degranulation,post-translational protein modification,cellular protein metabolic process
NLS_BirA / BirA_JUN_M14	P13639	P13639	-1.16851	1.16851	5.39963e-34	2.14709e-32	396	P13639	EEF2	Elongation factor 2	EF2_HUMAN	50	-55.512	0.44488	NLS_BirA	BirA_JUN_M14	extracellular region,nucleus,cytoplasm,cytosol,plasma membrane,membrane,aggresome,intracellular ribonucleoprotein complex,extracellular matrix,secretory granule lumen,polysomal ribosome,membrane raft,extracellular exosome,ficolin-1-rich granule lumen	p53 binding,RNA binding,translation elongation factor activity,GTPase activity,protein binding,GTP binding,5S rRNA binding,protein kinase binding,ribosome binding,cadherin binding,actin filament binding	hematopoietic progenitor cell differentiation,response to ischemia,skeletal muscle contraction,translational elongation,protein methylation,aging,glial cell proliferation,peptidyl-diphthamide biosynthetic process from peptidyl-histidine,response to estradiol,response to endoplasmic reticulum stress,skeletal muscle cell differentiation,response to hydrogen peroxide,neutrophil degranulation,respons…
NLS_BirA / BirA_JUN_WT	Q9NZM1	Q9NZM1	-1.81284	1.81284	7.25902e-34	2.87433e-32	220	Q9NZM1	MYOF	Myoferlin	MYOF_HUMAN	50	-71.537	0.28463	NLS_BirA	BirA_JUN_WT	nuclear envelope,plasma membrane,caveola,integral component of membrane,cytoplasmic vesicle membrane,cytoplasmic vesicle,nuclear membrane,intracellular membrane-bounded organelle,extracellular exosome	protein binding,phospholipid binding	plasma membrane repair,muscle contraction,myoblast fusion,blood circulation,regulation of vascular endothelial growth factor receptor signaling pathway,cellular response to heat
NLS_BirA / BirA_JUN_M14	Q9BW04	Q9BW04	3.52124	3.52124	9.98134e-34	3.93574e-32	76	Q9BW04	SARG	Specifically androgen-regulated gene protein	SARG_HUMAN	13	1048.15	11.4815	NLS_BirA	BirA_JUN_M14	cytoplasm,cytosol,plasma membrane,extracellular exosome	molecular_function,protein binding	biological_process
NLS_BirA / JUN_WT_BirA	O60841	O60841	2.95285	2.95285	1.21308e-33	4.76336e-32	240	O60841	EIF5B	Eukaryotic translation initiation factor 5B	IF2P_HUMAN	43	674.275	7.74275	NLS_BirA	JUN_WT_BirA	cytoplasm,cytosol,nucleus	RNA binding,translation initiation factor activity,GTPase activity,protein binding,GTP binding,metal ion binding	translational initiation,regulation of translational initiation
NLS_BirA / BirA_JUN_M14	P06709	P06709	-1.35175	1.35175	1.43451e-33	5.60946e-32	292	P06709	birA	Bifunctional ligase/repressor BirA	BIRA_ECOLI	27	-60.8183	0.391817	NLS_BirA	BirA_JUN_M14
NLS_BirA / BirA_JUN_M14	P23588	P23588	2.7655	2.7655	1.76756e-33	6.88325e-32	140	P23588	EIF4B	Eukaryotic translation initiation factor 4B	IF4B_HUMAN	23	579.982	6.79982	NLS_BirA	BirA_JUN_M14	cytosol,polysome,eukaryotic translation initiation factor 4F complex	RNA binding,translation initiation factor activity,helicase activity,protein binding,RNA strand annealing activity,RNA strand-exchange activity,ribosomal small subunit binding	nuclear-transcribed mRNA poly(A) tail shortening,formation of translation preinitiation complex,translational initiation,regulation of translational initiation,eukaryotic translation initiation factor 4F complex assembly
NLS_BirA / JUN_WT_BirA	Q8IUD2	Q8IUD2	3.56063	3.56063	1.82251e-33	7.06802e-32	116	Q8IUD2	ERC1	ELKS/Rab6-interacting/CAST family member 1	RB6I2_HUMAN	25	1079.93	11.7993	NLS_BirA	JUN_WT_BirA	Golgi membrane,cytoplasm,IkappaB kinase complex,presynaptic membrane,synapse,presynaptic active zone	protein binding,Rab GTPase binding,PDZ domain binding,leucine zipper domain binding,cadherin binding	regulation of transcription, DNA-templated,I-kappaB phosphorylation,multicellular organism development,protein transport,retrograde transport, endosome to Golgi,negative regulation of apoptotic process,positive regulation of NF-kappaB transcription factor activity
NLS_BirA / BirA_JUN_M14	P12270	P12270	0.923105	0.923105	2.01443e-33	7.78034e-32	760	P12270	TPR	Nucleoprotein TPR	TPR_HUMAN	117	89.6192	1.89619	NLS_BirA	BirA_JUN_M14	kinetochore,nucleus,nuclear envelope,nuclear pore,nucleoplasm,cytoplasm,cytoplasmic dynein complex,extrinsic component of membrane,nuclear membrane,nuclear periphery,nuclear inclusion body,host cell,nuclear pore nuclear basket,mitotic spindle	chromatin binding,RNA binding,mRNA binding,nucleocytoplasmic transporter activity,protein binding,tubulin binding,heat shock protein binding,protein homodimerization activity,mitogen-activated protein kinase binding,dynein complex binding,transporter activity,protein anchor	negative regulation of transcription from RNA polymerase II promoter,MAPK import into nucleus,regulation of glycolytic process,RNA import into nucleus,RNA export from nucleus,mRNA export from nucleus,tRNA export from nucleus,nuclear pore organization,mitotic nuclear envelope disassembly,mitotic spindle assembly checkpoint,regulation of mitotic sister chromatid separation,viral process,protein sum…
JUN_WT_BirA / BirA_JUN_WT	P15336	P15336	1.36842	1.36842	2.24649e-33	8.6412e-32	80	P15336	ATF2	Cyclic AMP-dependent transcription factor ATF-2	ATF2_HUMAN	11	158.188	2.58188	JUN_WT_BirA	BirA_JUN_WT	nucleus,nucleoplasm,cytoplasm,mitochondrial outer membrane,site of double-strand break	RNA polymerase II regulatory region sequence-specific DNA binding,RNA polymerase II distal enhancer sequence-specific DNA binding,transcription factor activity, RNA polymerase II transcription factor binding,transcriptional activator activity, RNA polymerase II core promoter proximal region sequence-specific binding,RNA polymerase II activating transcription factor binding,enhancer sequence-speci…	negative regulation of transcription from RNA polymerase II promoter,outflow tract morphogenesis,regulation of transcription, DNA-templated,regulation of transcription from RNA polymerase II promoter,transcription from RNA polymerase II promoter,response to osmotic stress,cellular response to DNA damage stimulus,response to water deprivation,positive regulation of gene expression,negative regulat…
NLS_BirA / JUN_WT_BirA	Q8IWC1	Q8IWC1	3.2671	3.2671	2.45936e-33	9.42154e-32	88	Q8IWC1	MAP7D3	MAP7 domain-containing protein 3	MA7D3_HUMAN	16	862.709	9.62709	NLS_BirA	JUN_WT_BirA	cytoplasm,spindle,microtubule cytoskeleton,membrane	structural molecule activity,microtubule binding,tubulin binding	microtubule cytoskeleton organization,microtubule polymerization
NLS_BirA / BirA_JUN_M14	Q8IWC1	Q8IWC1	2.44352	2.44352	2.51825e-33	9.6081e-32	88	Q8IWC1	MAP7D3	MAP7 domain-containing protein 3	MA7D3_HUMAN	16	443.966	5.43966	NLS_BirA	BirA_JUN_M14	cytoplasm,spindle,microtubule cytoskeleton,membrane	structural molecule activity,microtubule binding,tubulin binding	microtubule cytoskeleton organization,microtubule polymerization
NLS_BirA / JUN_WT_BirA	Q5T6F2	Q5T6F2	2.77466	2.77466	3.0083e-33	1.14315e-31	144	Q5T6F2	UBAP2	Ubiquitin-associated protein 2	UBAP2_HUMAN	21	584.312	6.84312	NLS_BirA	JUN_WT_BirA	nucleus,cytoplasm	RNA binding,cadherin binding	positive regulation of gene expression
NLS_BirA / BirA_JUN_M14	Q15652	Q15652	-2.08996	2.08996	3.2325e-33	1.22342e-31	396	Q15652	JMJD1C	Probable JmjC domain-containing histone demethylation protein 2C	JHD2C_HUMAN	67	-76.5112	0.234888	NLS_BirA	BirA_JUN_M14	chromatin,intracellular,nucleus,nucleoplasm	transcription regulatory region sequence-specific DNA binding,protein binding,chromatin DNA binding,histone demethylase activity (H3-K9 specific),metal ion binding,thyroid hormone receptor binding,dioxygenase activity	transcription, DNA-templated,regulation of transcription, DNA-templated,blood coagulation,histone H3-K9 demethylation,oxidation-reduction process
NLS_BirA / BirA_JUN_M14	Q08211	Q08211	-1.22791	1.22791	3.25029e-33	1.22523e-31	288	Q08211	DHX9	ATP-dependent RNA helicase A	DHX9_HUMAN	45	-57.3064	0.426936	NLS_BirA	BirA_JUN_M14	nucleus,nucleoplasm,perichromatin fibrils,nucleolus,cytoplasm,centrosome,cytosol,polysome,actin cytoskeleton,membrane,nuclear body,intracellular ribonucleoprotein complex,micro-ribonucleoprotein complex,cytoplasmic ribonucleoprotein granule,polysomal ribosome,protein complex,RISC-loading complex,CRD-mediated mRNA stability complex,nuclear stress granule	RNA polymerase II core binding,core promoter binding,regulatory region RNA binding,RNA polymerase II transcription factor binding,RNA polymerase II transcription cofactor activity,RNA polymerase II transcription coactivator activity,DNA binding,DNA replication origin binding,double-stranded DNA binding,single-stranded DNA binding,RNA binding,RNA helicase activity,double-stranded RNA binding,singl…	alternative mRNA splicing, via spliceosome,mRNA splicing, via spliceosome,osteoblast differentiation,DNA replication,DNA-templated transcription, termination,regulation of transcription from RNA polymerase II promoter,transcription from RNA polymerase II promoter,RNA processing,inflammatory response,RNA secondary structure unwinding,targeting of mRNA for destruction involved in RNA interference,p…
BirA_JUN_M14 / JUN_WT_BirA	P49790	P49790	0.626639	0.626639	4.19567e-33	1.5753e-31	416	P49790	NUP153	Nuclear pore complex protein Nup153	NU153_HUMAN	59	54.3963	1.54396	BirA_JUN_M14	JUN_WT_BirA	nuclear pore,nucleoplasm,nucleolus,cytosol,nuclear membrane,nuclear periphery,nuclear inclusion body,host cell,nuclear pore nuclear basket,nuclear pore central transport channel	DNA binding,nucleocytoplasmic transporter activity,protein binding,nuclear localization sequence binding,structural constituent of nuclear pore,identical protein binding,protein anchor,metal ion binding	regulation of glycolytic process,mRNA export from nucleus,tRNA export from nucleus,protein import into nucleus,mitotic nuclear envelope disassembly,viral process,protein sumoylation,viral transcription,viral entry into host cell,negative regulation of RNA export from nucleus,nuclear pore complex assembly,regulation of gene silencing by miRNA,viral penetration into host nucleus,intracellular trans…
NLS_BirA / JUN_WT_BirA	Q9BVJ6	Q9BVJ6	1.01002	1.01002	6.9035e-33	2.58169e-31	244	Q9BVJ6	UTP14A	U3 small nucleolar RNA-associated protein 14 homolog A	UT14A_HUMAN	38	101.394	2.01394	NLS_BirA	JUN_WT_BirA	nucleoplasm,nucleolus,cytosol,small-subunit processome	RNA binding,protein binding	rRNA processing,maturation of SSU-rRNA
NLS_BirA / BirA_JUN_M14	Q8IUD2	Q8IUD2	3.76705	3.76705	7.62544e-33	2.8404e-31	116	Q8IUD2	ERC1	ELKS/Rab6-interacting/CAST family member 1	RB6I2_HUMAN	25	1261.43	13.6143	NLS_BirA	BirA_JUN_M14	Golgi membrane,cytoplasm,IkappaB kinase complex,presynaptic membrane,synapse,presynaptic active zone	protein binding,Rab GTPase binding,PDZ domain binding,leucine zipper domain binding,cadherin binding	regulation of transcription, DNA-templated,I-kappaB phosphorylation,multicellular organism development,protein transport,retrograde transport, endosome to Golgi,negative regulation of apoptotic process,positive regulation of NF-kappaB transcription factor activity
NLS_BirA / JUN_WT_BirA	O14974	O14974	4.4534	4.4534	8.00068e-33	2.96844e-31	80	O14974	PPP1R12A	Protein phosphatase 1 regulatory subunit 12A	MYPT1_HUMAN	17	2090.82	21.9082	NLS_BirA	JUN_WT_BirA	kinetochore,nucleoplasm,centrosome,cytosol,focal adhesion,actin cytoskeleton,Z disc,A band,contractile fiber,PTW/PP1 phosphatase complex	enzyme inhibitor activity,signal transducer activity,protein binding,phosphatase regulator activity,protein kinase binding,14-3-3 protein binding	G2/M transition of mitotic cell cycle,mitotic cell cycle,protein dephosphorylation,centrosome cycle,signal transduction,regulation of cell adhesion,regulation of myosin-light-chain-phosphatase activity,positive regulation of myosin-light-chain-phosphatase activity,cellular response to drug,negative regulation of catalytic activity,positive regulation of transcription from RNA polymerase II promot…
NLS_BirA / JUN_WT_BirA	Q01543	Q01543	-3.888	3.888	8.25637e-33	3.0513e-31	112	Q01543	FLI1	Friend leukemia integration 1 transcription factor	FLI1_HUMAN	16	-93.2454	0.0675455	NLS_BirA	JUN_WT_BirA	nucleus,cytosol,nuclear body	RNA polymerase II core promoter proximal region sequence-specific DNA binding,RNA polymerase II distal enhancer sequence-specific DNA binding,RNA polymerase II transcription factor activity, sequence-specific DNA binding,transcriptional activator activity, RNA polymerase II core promoter proximal region sequence-specific binding,DNA binding,chromatin binding,transcription factor activity, sequenc…	regulation of transcription from RNA polymerase II promoter,transcription from RNA polymerase II promoter,hemostasis,blood circulation,animal organ morphogenesis,cell differentiation,megakaryocyte development,positive regulation of transcription, DNA-templated,positive regulation of transcription from RNA polymerase II promoter
NLS_BirA / BirA_JUN_M14	O00515	O00515	2.43198	2.43198	9.36828e-33	3.4487e-31	96	O00515	LAD1	Ladinin-1	LAD1_HUMAN	17	439.633	5.39633	NLS_BirA	BirA_JUN_M14	basement membrane,actin cytoskeleton,extracellular exosome	structural molecule activity,cadherin binding
NLS_BirA / JUN_WT_BirA	Q9ULW0	Q9ULW0	2.3397	2.3397	1.1096e-32	4.06883e-31	172	Q9ULW0	TPX2	Targeting protein for Xklp2	TPX2_HUMAN	31	406.198	5.06198	NLS_BirA	JUN_WT_BirA	nucleus,nucleoplasm,microtubule organizing center,spindle,cytosol,microtubule,microtubule cytoskeleton,axon hillock,intercellular bridge,mitotic spindle,spindle pole	protein binding,ATP binding,GTP binding,protein kinase binding,importin-alpha family protein binding	mitotic cell cycle,apoptotic process,cell proliferation,regulation of G2/M transition of mitotic cell cycle,activation of protein kinase activity,cell division,regulation of mitotic spindle organization,mitotic spindle assembly,regulation of signal transduction by p53 class mediator
NLS_BirA / BirA_JUN_WT	Q14978	Q14978	5.03767	5.03767	1.73767e-32	6.3472e-31	104	Q14978	NOLC1	Nucleolar and coiled-body phosphoprotein 1	NOLC1_HUMAN	17	3184.66	32.8466	NLS_BirA	BirA_JUN_WT	fibrillar center,nucleolus,cytoplasm,Cajal body	RNA polymerase I core binding,RNA binding,protein binding,ATP binding,GTP binding,protein heterodimerization activity	mitotic cell cycle,rRNA processing,regulation of translation,nucleolus organization,cell cycle,neural crest formation,neural crest cell development
NLS_BirA / BirA_JUN_M14	P41252	P41252	-1.34477	1.34477	2.31267e-32	8.41491e-31	176	P41252	IARS	Isoleucine--tRNA ligase, cytoplasmic	SYIC_HUMAN	33	-60.6282	0.393718	NLS_BirA	BirA_JUN_M14	cytoplasm,cytosol,membrane,aminoacyl-tRNA synthetase multienzyme complex,extracellular exosome	tRNA binding,aminoacyl-tRNA editing activity,isoleucine-tRNA ligase activity,protein binding,ATP binding,GTPase binding	osteoblast differentiation,tRNA aminoacylation for protein translation,isoleucyl-tRNA aminoacylation,Requires Ontology
NLS_BirA / BirA_JUN_WT	Q96C19	Q96C19	2.90747	2.90747	2.32868e-32	8.44056e-31	104	Q96C19	EFHD2	EF-hand domain-containing protein D2	EFHD2_HUMAN	16	650.301	7.50301	NLS_BirA	BirA_JUN_WT	membrane raft	calcium ion binding,cadherin binding
NLS_BirA / JUN_WT_BirA	P15408	P15408	-5.69194	5.69194	2.65049e-32	9.57021e-31	88	P15408	FOSL2	Fos-related antigen 2	FOSL2_HUMAN	11	-98.0656	0.0193444	NLS_BirA	JUN_WT_BirA	nucleus,nucleoplasm	RNA polymerase II regulatory region sequence-specific DNA binding,transcriptional activator activity, RNA polymerase II transcription regulatory region sequence-specific binding,chromatin binding,transcription factor activity, sequence-specific DNA binding,protein binding	keratinocyte development,regulation of transcription from RNA polymerase II promoter,transcription from RNA polymerase II promoter,cell death,positive regulation of transcription from RNA polymerase II promoter,positive regulation of fibroblast proliferation
NLS_BirA / BirA_JUN_M14	O75376	O75376	-1.73809	1.73809	3.02406e-32	1.08774e-30	328	O75376	NCOR1	Nuclear receptor corepressor 1	NCOR1_HUMAN	63	-70.0233	0.299767	NLS_BirA	BirA_JUN_M14	nuclear chromatin,nucleus,nucleoplasm,cytosol,spindle microtubule,membrane,transcriptional repressor complex,histone deacetylase complex,Sin3 complex	RNA polymerase II activating transcription factor binding,transcription corepressor activity,protein binding,ligand-dependent nuclear receptor binding,nuclear hormone receptor binding,histone deacetylase binding,transcription regulatory region DNA binding,thyroid hormone receptor binding	negative regulation of transcription from RNA polymerase II promoter,transcription from RNA polymerase II promoter,circadian rhythm,chromatin modification,regulation of lipid metabolic process,negative regulation of JNK cascade,spindle assembly,regulation of glycolytic process by negative regulation of transcription from RNA polymerase II promoter,regulation of lipid transport by negative regulat…
NLS_BirA / BirA_JUN_WT	Q08211	Q08211	-1.45089	1.45089	3.25509e-32	1.16639e-30	288	Q08211	DHX9	ATP-dependent RNA helicase A	DHX9_HUMAN	45	-63.4205	0.365795	NLS_BirA	BirA_JUN_WT	nucleus,nucleoplasm,perichromatin fibrils,nucleolus,cytoplasm,centrosome,cytosol,polysome,actin cytoskeleton,membrane,nuclear body,intracellular ribonucleoprotein complex,micro-ribonucleoprotein complex,cytoplasmic ribonucleoprotein granule,polysomal ribosome,protein complex,RISC-loading complex,CRD-mediated mRNA stability complex,nuclear stress granule	RNA polymerase II core binding,core promoter binding,regulatory region RNA binding,RNA polymerase II transcription factor binding,RNA polymerase II transcription cofactor activity,RNA polymerase II transcription coactivator activity,DNA binding,DNA replication origin binding,double-stranded DNA binding,single-stranded DNA binding,RNA binding,RNA helicase activity,double-stranded RNA binding,singl…	alternative mRNA splicing, via spliceosome,mRNA splicing, via spliceosome,osteoblast differentiation,DNA replication,DNA-templated transcription, termination,regulation of transcription from RNA polymerase II promoter,transcription from RNA polymerase II promoter,RNA processing,inflammatory response,RNA secondary structure unwinding,targeting of mRNA for destruction involved in RNA interference,p…
NLS_BirA / JUN_WT_BirA	O00515	O00515	2.70733	2.70733	4.70519e-32	1.67961e-30	96	O00515	LAD1	Ladinin-1	LAD1_HUMAN	17	553.11	6.5311	NLS_BirA	JUN_WT_BirA	basement membrane,actin cytoskeleton,extracellular exosome	structural molecule activity,cadherin binding
BirA_JUN_M14 / JUN_WT_BirA	P52948	P52948	0.562257	0.562257	5.62088e-32	1.99891e-30	292	P52948	NUP98	Nuclear pore complex protein Nup98-Nup96	NUP98_HUMAN	37	47.6578	1.47658	BirA_JUN_M14	JUN_WT_BirA	nuclear envelope,nuclear pore,nucleoplasm,cytosol,nuclear body,intracellular ribonucleoprotein complex,nuclear pore outer ring,nuclear membrane,nuclear periphery,nuclear inclusion body,intracellular membrane-bounded organelle,host cell,nuclear pore cytoplasmic filaments,nuclear pore nuclear basket,kinetochore	RNA polymerase II transcription coactivator activity,RNA binding,mRNA binding,transporter activity,nucleocytoplasmic transporter activity,protein binding,nuclear localization sequence binding,serine-type peptidase activity,structural constituent of nuclear pore,promoter-specific chromatin binding	posttranscriptional tethering of RNA polymerase II gene DNA at nuclear periphery,regulation of glycolytic process,DNA replication,transcription from RNA polymerase II promoter,RNA export from nucleus,mRNA export from nucleus,tRNA export from nucleus,proteolysis,protein import into nucleus,nucleocytoplasmic transport,nuclear pore organization,sister chromatid cohesion,mitotic nuclear envelope disa…
NLS_BirA / BirA_JUN_WT	Q9Y4E1	Q9Y4E1	2.076	2.076	5.7851e-32	2.04958e-30	100	Q9Y4E1	FAM21C	WASH complex subunit FAM21C	FA21C_HUMAN	22	321.636	4.21636	NLS_BirA	BirA_JUN_WT	nucleolus,endosome,early endosome,cytosol,plasma membrane,early endosome membrane,intracellular membrane-bounded organelle,WASH complex,retromer complex	protein binding,phosphatidylinositol-4,5-bisphosphate binding,phosphatidylinositol-3,4,5-trisphosphate binding,phosphatidylinositol-5-phosphate binding,phosphatidylinositol-3-phosphate binding,phosphatidylinositol-3,4-bisphosphate binding,phosphatidylinositol-4-phosphate binding,phosphatidylinositol-3,5-bisphosphate binding,retromer complex binding	protein transport,retrograde transport, endosome to Golgi,regulation of substrate adhesion-dependent cell spreading,retrograde transport, endosome to plasma membrane,negative regulation of barbed-end actin filament capping
NLS_BirA / JUN_WT_BirA	P23588	P23588	2.92831	2.92831	7.34969e-32	2.59414e-30	140	P23588	EIF4B	Eukaryotic translation initiation factor 4B	IF4B_HUMAN	23	661.216	7.61216	NLS_BirA	JUN_WT_BirA	cytosol,polysome,eukaryotic translation initiation factor 4F complex	RNA binding,translation initiation factor activity,helicase activity,protein binding,RNA strand annealing activity,RNA strand-exchange activity,ribosomal small subunit binding	nuclear-transcribed mRNA poly(A) tail shortening,formation of translation preinitiation complex,translational initiation,regulation of translational initiation,eukaryotic translation initiation factor 4F complex assembly
NLS_BirA / JUN_WT_BirA	Q8IY81	Q8IY81	1.92975	1.92975	7.84236e-32	2.7577e-30	140	Q8IY81	FTSJ3	pre-rRNA processing protein FTSJ3	SPB1_HUMAN	22	280.988	3.80988	NLS_BirA	JUN_WT_BirA	nucleus,nucleolus,preribosome, large subunit precursor	RNA binding,protein binding,rRNA (uridine-2'-O-)-methyltransferase activity,rRNA (guanine) methyltransferase activity	maturation of LSU-rRNA from tricistronic rRNA transcript (SSU-rRNA, 5.8S rRNA, LSU-rRNA),maturation of 5.8S rRNA from tricistronic rRNA transcript (SSU-rRNA, 5.8S rRNA, LSU-rRNA),rRNA methylation
NLS_BirA / JUN_WT_BirA	Q68CP9	Q68CP9	-3.52596	3.52596	9.73053e-32	3.40894e-30	176	Q68CP9	ARID2	AT-rich interactive domain-containing protein 2	ARID2_HUMAN	32	-91.3188	0.0868121	NLS_BirA	JUN_WT_BirA	nucleoplasm,plasma membrane	DNA binding,protein binding,metal ion binding	heart morphogenesis,nucleosome disassembly,transcription, DNA-templated,regulation of transcription, DNA-templated,negative regulation of cell proliferation,chromatin modification,negative regulation of cell migration,homeostatic process,embryonic organ development,cardiac muscle cell proliferation,coronary artery morphogenesis
NLS_BirA / JUN_WT_BirA	Q04637	Q04637	2.04713	2.04713	1.23271e-31	4.30263e-30	264	Q04637	EIF4G1	Eukaryotic translation initiation factor 4 gamma 1	IF4G1_HUMAN	44	313.283	4.13283	NLS_BirA	JUN_WT_BirA	nucleus,cytoplasm,cytosol,polysome,membrane,eukaryotic translation initiation factor 4F complex,cytosolic small ribosomal subunit	RNA binding,mRNA binding,translation initiation factor activity,protein binding,ATP binding,translation factor activity, RNA binding,eukaryotic initiation factor 4E binding,translation initiation factor binding,protein complex scaffold,identical protein binding,cadherin binding	nuclear-transcribed mRNA catabolic process, nonsense-mediated decay,nuclear-transcribed mRNA poly(A) tail shortening,behavioral fear response,cap-dependent translational initiation,translation,translational initiation,regulation of translational initiation,mitochondrion organization,positive regulation of cell proliferation,negative regulation of autophagy,negative regulation of peptidyl-threonin…
NLS_BirA / BirA_JUN_WT	Q9BW04	Q9BW04	3.35216	3.35216	1.24376e-31	4.32517e-30	76	Q9BW04	SARG	Specifically androgen-regulated gene protein	SARG_HUMAN	13	921.176	10.2118	NLS_BirA	BirA_JUN_WT	cytoplasm,cytosol,plasma membrane,extracellular exosome	molecular_function,protein binding	biological_process
NLS_BirA / JUN_WT_BirA	Q96B97	Q96B97	4.24386	4.24386	1.26888e-31	4.39628e-30	72	Q96B97	SH3KBP1	SH3 domain-containing kinase-binding protein 1	SH3K1_HUMAN	13	1794.65	18.9465	NLS_BirA	JUN_WT_BirA	cytoplasm,cytosol,cytoskeleton,plasma membrane,cell-cell junction,focal adhesion,endocytic vesicle,cytoplasmic vesicle membrane,neuron projection,synapse	protein binding,SH3 domain binding	endocytosis,apoptotic process,cytoskeleton organization,cell-cell signaling,axon guidance,regulation of cell shape,cell migration,negative regulation of epidermal growth factor receptor signaling pathway,membrane organization
BirA_JUN_M14 / BirA_JUN_WT	Q14244	Q14244	2.84771	2.84771	1.69571e-31	5.85363e-30	104	Q14244	MAP7	Ensconsin	MAP7_HUMAN	20	619.858	7.19858	BirA_JUN_M14	BirA_JUN_WT	cytosol,microtubule,microtubule associated complex,microtubule cytoskeleton,basolateral plasma membrane,perinuclear region of cytoplasm	receptor binding,structural molecule activity,protein binding	microtubule cytoskeleton organization,response to osmotic stress,establishment or maintenance of cell polarity,protein localization to plasma membrane
NLS_BirA / BirA_JUN_M14	Q96GA3	Q96GA3	3.88912	3.88912	1.7606e-31	6.05544e-30	76	Q96GA3	LTV1	Protein LTV1 homolog	LTV1_HUMAN	15	1381.64	14.8164	NLS_BirA	BirA_JUN_M14	nucleus,nucleoplasm,cytosol,preribosome, small subunit precursor,late endosome membrane,EGO complex	protein binding	ribosomal small subunit export from nucleus,rRNA processing,ribosomal small subunit biogenesis
NLS_BirA / JUN_WT_BirA	Q9UBC2	Q9UBC2	4.0523	4.0523	2.09869e-31	7.19202e-30	68	Q9UBC2	EPS15L1	Epidermal growth factor receptor substrate 15-like 1	EP15R_HUMAN	14	1559.06	16.5906	NLS_BirA	JUN_WT_BirA	nucleus,cytosol,plasma membrane,membrane,clathrin coat of coated pit	calcium ion binding,protein binding,cadherin binding	endocytosis,negative regulation of epidermal growth factor receptor signaling pathway,membrane organization
BirA_JUN_M14 / BirA_JUN_WT	P48634	P48634	2.3487	2.3487	2.16157e-31	7.38068e-30	208	P48634	PRRC2A	Protein PRRC2A	PRC2A_HUMAN	40	409.364	5.09364	BirA_JUN_M14	BirA_JUN_WT	nucleoplasm,cytosol,plasma membrane,membrane,extracellular exosome	RNA binding,protein binding	cell differentiation
NLS_BirA / BirA_JUN_M14	Q5QJE6	Q5QJE6	1.64083	1.64083	4.17838e-31	1.42155e-29	124	Q5QJE6	DNTTIP2	Deoxynucleotidyltransferase terminal-interacting protein 2	TDIF2_HUMAN	22	211.846	3.11846	NLS_BirA	BirA_JUN_M14	nucleus,nucleolus	RNA binding	transcription, DNA-templated,regulation of transcription, DNA-templated
NLS_BirA / BirA_JUN_M14	O75643	O75643	-1.70093	1.70093	4.77388e-31	1.61831e-29	216	O75643	SNRNP200	U5 small nuclear ribonucleoprotein 200 kDa helicase	U520_HUMAN	46	-69.2413	0.307587	NLS_BirA	BirA_JUN_M14	nucleus,nucleoplasm,spliceosomal complex,U5 snRNP,membrane,U4/U6 x U5 tri-snRNP complex,catalytic step 2 spliceosome	RNA binding,ATP-dependent RNA helicase activity,protein binding,ATP binding,ATP-dependent helicase activity,identical protein binding	cis assembly of pre-catalytic spliceosome,mRNA splicing, via spliceosome,osteoblast differentiation
NLS_BirA / BirA_JUN_WT	O00515	O00515	2.34002	2.34002	5.09475e-31	1.71475e-29	96	O00515	LAD1	Ladinin-1	LAD1_HUMAN	17	406.311	5.06311	NLS_BirA	BirA_JUN_WT	basement membrane,actin cytoskeleton,extracellular exosome	structural molecule activity,cadherin binding
NLS_BirA / JUN_WT_BirA	Q9BW04	Q9BW04	3.17464	3.17464	5.08097e-31	1.71475e-29	76	Q9BW04	SARG	Specifically androgen-regulated gene protein	SARG_HUMAN	13	802.943	9.02943	NLS_BirA	JUN_WT_BirA	cytoplasm,cytosol,plasma membrane,extracellular exosome	molecular_function,protein binding	biological_process
NLS_BirA / BirA_JUN_WT	P39880	P39880	-2.33439	2.33439	5.84058e-31	1.95878e-29	244	P39880	CUX1	Homeobox protein cut-like 1	CUX1_HUMAN	49	-80.172	0.19828	NLS_BirA	BirA_JUN_WT	Golgi membrane,nucleus,nucleoplasm,Golgi apparatus,cytosol	RNA polymerase II regulatory region sequence-specific DNA binding,protein tyrosine kinase activity,protein binding, bridging,sequence-specific DNA binding	negative regulation of transcription from RNA polymerase II promoter,retrograde transport, vesicle recycling within Golgi,transcription, DNA-templated,regulation of transcription from RNA polymerase II promoter,multicellular organism development,peptidyl-tyrosine phosphorylation,Golgi vesicle transport,positive regulation of dendrite morphogenesis
NLS_BirA / BirA_JUN_M14	Q99733	Q99733	4.17608	4.17608	7.59618e-31	2.53853e-29	84	Q99733	NAP1L4	Nucleosome assembly protein 1-like 4	NP1L4_HUMAN	13	1707.7	18.077	NLS_BirA	BirA_JUN_M14	nucleus,cytoplasm	RNA binding,protein binding,nucleosome binding,unfolded protein binding	nucleosome assembly
NLS_BirA / BirA_JUN_WT	P41252	P41252	-1.51256	1.51256	1.08943e-30	3.62784e-29	176	P41252	IARS	Isoleucine--tRNA ligase, cytoplasmic	SYIC_HUMAN	33	-64.9511	0.350489	NLS_BirA	BirA_JUN_WT	cytoplasm,cytosol,membrane,aminoacyl-tRNA synthetase multienzyme complex,extracellular exosome	tRNA binding,aminoacyl-tRNA editing activity,isoleucine-tRNA ligase activity,protein binding,ATP binding,GTPase binding	osteoblast differentiation,tRNA aminoacylation for protein translation,isoleucyl-tRNA aminoacylation,Requires Ontology
NLS_BirA / BirA_JUN_M14	P16144	P16144	-1.32952	1.32952	1.13674e-30	3.77205e-29	244	P16144	ITGB4	Integrin beta-4	ITB4_HUMAN	40	-60.2099	0.397901	NLS_BirA	BirA_JUN_M14	plasma membrane,integrin complex,cell surface,cell junction,hemidesmosome,cell leading edge,receptor complex,extracellular exosome	G-protein coupled receptor binding,receptor activity,protein binding,insulin-like growth factor I binding,neuregulin binding	autophagy,cell adhesion,cell-matrix adhesion,integrin-mediated signaling pathway,response to wounding,extracellular matrix organization,hemidesmosome assembly,nail development,skin development,mesodermal cell differentiation,digestive tract development,cell motility,renal system development,amelogenesis
NLS_BirA / JUN_WT_BirA	P62750	P62750	2.89995	2.89995	1.31936e-30	4.3627e-29	120	P62750	RPL23A	60S ribosomal protein L23a	RL23A_HUMAN	14	646.401	7.46401	NLS_BirA	JUN_WT_BirA	nucleus,nucleolus,cytoplasm,cytosol,cytosolic large ribosomal subunit,extracellular exosome,TORC2 complex	RNA binding,structural constituent of ribosome,protein binding,rRNA binding,cadherin binding	ribosomal large subunit assembly,nuclear-transcribed mRNA catabolic process, nonsense-mediated decay,rRNA processing,translation,translational initiation,SRP-dependent cotranslational protein targeting to membrane,cell proliferation,viral transcription
NLS_BirA / BirA_JUN_M14	Q8IY81	Q8IY81	1.68835	1.68835	1.35779e-30	4.47405e-29	140	Q8IY81	FTSJ3	pre-rRNA processing protein FTSJ3	SPB1_HUMAN	22	222.288	3.22288	NLS_BirA	BirA_JUN_M14	nucleus,nucleolus,preribosome, large subunit precursor	RNA binding,protein binding,rRNA (uridine-2'-O-)-methyltransferase activity,rRNA (guanine) methyltransferase activity	maturation of LSU-rRNA from tricistronic rRNA transcript (SSU-rRNA, 5.8S rRNA, LSU-rRNA),maturation of 5.8S rRNA from tricistronic rRNA transcript (SSU-rRNA, 5.8S rRNA, LSU-rRNA),rRNA methylation
NLS_BirA / BirA_JUN_M14	Q9ULM3	Q9ULM3	-2.56159	2.56159	2.01708e-30	6.62332e-29	172	Q9ULM3	YEATS2	YEATS domain-containing protein 2	YETS2_HUMAN	37	-83.0611	0.169389	NLS_BirA	BirA_JUN_M14	Ada2/Gcn5/Ada3 transcription activator complex,mitotic spindle	protein binding,TBP-class protein binding,histone binding,Requires Ontology	negative regulation of transcription from RNA polymerase II promoter,histone H3 acetylation,negative regulation of transcription, DNA-templated
NLS_BirA / BirA_JUN_M14	P46060	P46060	3.60628	3.60628	2.77198e-30	9.07054e-29	112	P46060	RANGAP1	Ran GTPase-activating protein 1	RAGP1_HUMAN	22	1117.87	12.1787	NLS_BirA	BirA_JUN_M14	condensed chromosome kinetochore,spindle pole,nuclear envelope,nuclear pore,cytoplasm,cytosol,aggresome,dendrite,nuclear membrane,intracellular membrane-bounded organelle,nuclear pore cytoplasmic filaments,perinuclear region of cytoplasm,mitotic spindle,axon cytoplasm,cytoplasmic periphery of the nuclear pore complex,kinetochore	RNA binding,GTPase activator activity,protein binding,Ran GTPase binding,ubiquitin protein ligase binding,cadherin binding	sister chromatid cohesion,signal transduction,protein sumoylation,positive regulation of GTPase activity,negative regulation of protein export from nucleus,response to axon injury,cellular response to vasopressin
NLS_BirA / BirA_JUN_WT	Q96RK0	Q96RK0	-3.41255	3.41255	3.69786e-30	1.20583e-28	140	Q96RK0	CIC	Protein capicua homolog	CIC_HUMAN	30	-90.6088	0.0939117	NLS_BirA	BirA_JUN_WT	nucleus,nucleoplasm,intracellular membrane-bounded organelle,protein complex	DNA binding,chromatin binding,protein binding	negative regulation of transcription from RNA polymerase II promoter,transcription, DNA-templated,brain development,learning,memory,social behavior,negative regulation of transcription, DNA-templated,lung alveolus development
NLS_BirA / JUN_WT_BirA	Q76FK4	Q76FK4	3.17898	3.17898	3.8548e-30	1.25268e-28	100	Q76FK4	NOL8	Nucleolar protein 8	NOL8_HUMAN	23	805.669	9.05669	NLS_BirA	JUN_WT_BirA	nucleolus	RNA binding,protein binding	rRNA processing,protein localization to nucleolus
NLS_BirA / BirA_JUN_WT	Q9BY89	Q9BY89	1.86004	1.86004	4.25538e-30	1.3781e-28	180	Q9BY89	KIAA1671	Uncharacterized protein KIAA1671	K1671_HUMAN	33	263.019	3.63019	NLS_BirA	BirA_JUN_WT
NLS_BirA / BirA_JUN_WT	Q9ULM3	Q9ULM3	-3.34099	3.34099	4.75255e-30	1.53384e-28	172	Q9ULM3	YEATS2	YEATS domain-containing protein 2	YETS2_HUMAN	37	-90.1313	0.0986871	NLS_BirA	BirA_JUN_WT	Ada2/Gcn5/Ada3 transcription activator complex,mitotic spindle	protein binding,TBP-class protein binding,histone binding,Requires Ontology	negative regulation of transcription from RNA polymerase II promoter,histone H3 acetylation,negative regulation of transcription, DNA-templated
NLS_BirA / BirA_JUN_M14	Q9H1E3	Q9H1E3	3.7671	3.7671	5.12765e-30	1.64925e-28	92	Q9H1E3	NUCKS1	Nuclear ubiquitous casein and cyclin-dependent kinase substrate 1	NUCKS_HUMAN	15	1261.47	13.6147	NLS_BirA	BirA_JUN_M14	chromatin,nuclear chromatin,nucleus,nucleolus,cytoplasm	transcriptional activator activity, RNA polymerase II core promoter proximal region sequence-specific binding,chromatin binding,double-stranded DNA binding,single-stranded DNA binding,RNA binding,transcription factor binding	double-strand break repair via homologous recombination,cellular glucose homeostasis,regulation of DNA replication,chromatin organization,regulation of transcription from RNA polymerase II promoter,transcription from RNA polymerase II promoter,release from viral latency,replication fork processing,gene conversion,interstrand cross-link repair,positive regulation by host of viral transcription,pos…
NLS_BirA / JUN_WT_BirA	P49792	P49792	1.41221	1.41221	1.13779e-29	3.64712e-28	416	P49792	RANBP2	E3 SUMO-protein ligase RanBP2	RBP2_HUMAN	80	166.145	2.66145	NLS_BirA	JUN_WT_BirA	nuclear envelope,annulate lamellae,nuclear pore,cytoplasm,mitochondrion,centrosome,cytosol,membrane,nuclear membrane,nuclear inclusion body,host cell,nuclear pore cytoplasmic filaments,nuclear pore nuclear basket,cytoplasmic periphery of the nuclear pore complex	RNA binding,peptidyl-prolyl cis-trans isomerase activity,protein binding,Ran GTPase binding,ligase activity,SUMO transferase activity,protein complex binding,metal ion binding,GTPase activator activity	G1/S transition of mitotic cell cycle,protein peptidyl-prolyl isomerization,response to amphetamine,regulation of glycolytic process,RNA export from nucleus,mRNA export from nucleus,tRNA export from nucleus,protein folding,ubiquitin-dependent protein catabolic process,NLS-bearing protein import into nucleus,spindle organization,sister chromatid cohesion,mitotic nuclear envelope disassembly,viral …
NLS_BirA / BirA_JUN_M14	Q9Y520	Q9Y520	2.16404	2.16404	1.17827e-29	3.76409e-28	496	Q9Y520	PRRC2C	Protein PRRC2C	PRC2C_HUMAN	83	348.168	4.48168	NLS_BirA	BirA_JUN_M14	cytosol,membrane	RNA binding,protein C-terminus binding	hematopoietic progenitor cell differentiation
NLS_BirA / JUN_WT_BirA	Q1ED39	Q1ED39	4.22252	4.22252	1.40174e-29	4.46284e-28	124	Q1ED39	KNOP1	Lysine-rich nucleolar protein 1	KNOP1_HUMAN	20	1766.83	18.6683	NLS_BirA	JUN_WT_BirA	nucleolus	RNA binding
NLS_BirA / BirA_JUN_M14	P43490	P43490	-2.7745	2.7745	1.6612e-29	5.27109e-28	168	P43490	NAMPT	Nicotinamide phosphoribosyltransferase	NAMPT_HUMAN	22	-85.3853	0.146147	NLS_BirA	BirA_JUN_M14	cytosol,nuclear speck,cell junction,extracellular exosome	nicotinate-nucleotide diphosphorylase (carboxylating) activity,cytokine activity,protein binding,drug binding,identical protein binding,protein homodimerization activity,nicotinamide phosphoribosyltransferase activity	signal transduction,cell-cell signaling,female pregnancy,circadian rhythm,positive regulation of cell proliferation,regulation of receptor activity,response to organic cyclic compound,circadian regulation of gene expression,NAD biosynthesis via nicotinamide riboside salvage pathway,positive regulation of transcription from RNA polymerase II promoter,positive regulation of smooth muscle cell proli…
NLS_BirA / JUN_WT_BirA	Q96RK0	Q96RK0	-3.81141	3.81141	1.79426e-29	5.67419e-28	140	Q96RK0	CIC	Protein capicua homolog	CIC_HUMAN	30	-92.8772	0.0712283	NLS_BirA	JUN_WT_BirA	nucleus,nucleoplasm,intracellular membrane-bounded organelle,protein complex	DNA binding,chromatin binding,protein binding	negative regulation of transcription from RNA polymerase II promoter,transcription, DNA-templated,brain development,learning,memory,social behavior,negative regulation of transcription, DNA-templated,lung alveolus development
NLS_BirA / JUN_WT_BirA	P46060	P46060	3.07639	3.07639	2.06279e-29	6.50158e-28	112	P46060	RANGAP1	Ran GTPase-activating protein 1	RAGP1_HUMAN	22	743.502	8.43502	NLS_BirA	JUN_WT_BirA	condensed chromosome kinetochore,spindle pole,nuclear envelope,nuclear pore,cytoplasm,cytosol,aggresome,dendrite,nuclear membrane,intracellular membrane-bounded organelle,nuclear pore cytoplasmic filaments,perinuclear region of cytoplasm,mitotic spindle,axon cytoplasm,cytoplasmic periphery of the nuclear pore complex,kinetochore	RNA binding,GTPase activator activity,protein binding,Ran GTPase binding,ubiquitin protein ligase binding,cadherin binding	sister chromatid cohesion,signal transduction,protein sumoylation,positive regulation of GTPase activity,negative regulation of protein export from nucleus,response to axon injury,cellular response to vasopressin
NLS_BirA / BirA_JUN_WT	Q14676	Q14676	2.64502	2.64502	2.10627e-29	6.61651e-28	132	Q14676	MDC1	Mediator of DNA damage checkpoint protein 1	MDC1_HUMAN	26	525.506	6.25506	NLS_BirA	BirA_JUN_WT	nucleus,nucleoplasm,chromosome,focal adhesion,nuclear body	protein binding,protein C-terminus binding,FHA domain binding	double-strand break repair via nonhomologous end joining,intra-S DNA damage checkpoint
NLS_BirA / BirA_JUN_M14	Q9UBC2	Q9UBC2	3.83461	3.83461	2.14983e-29	6.7309e-28	68	Q9UBC2	EPS15L1	Epidermal growth factor receptor substrate 15-like 1	EP15R_HUMAN	14	1326.7	14.267	NLS_BirA	BirA_JUN_M14	nucleus,cytosol,plasma membrane,membrane,clathrin coat of coated pit	calcium ion binding,protein binding,cadherin binding	endocytosis,negative regulation of epidermal growth factor receptor signaling pathway,membrane organization
NLS_BirA / JUN_WT_BirA	P48634	P48634	1.56003	1.56003	2.52114e-29	7.8469e-28	208	P48634	PRRC2A	Protein PRRC2A	PRC2A_HUMAN	40	194.86	2.9486	NLS_BirA	JUN_WT_BirA	nucleoplasm,cytosol,plasma membrane,membrane,extracellular exosome	RNA binding,protein binding	cell differentiation
NLS_BirA / JUN_WT_BirA	Q8NFC6	Q8NFC6	2.75873	2.75873	2.52293e-29	7.8469e-28	144	Q8NFC6	BOD1L1	Biorientation of chromosomes in cell division protein 1-like 1	BD1L1_HUMAN	33	576.802	6.76802	NLS_BirA	JUN_WT_BirA	nucleoplasm,chromosome		DNA repair,cellular response to DNA damage stimulus,replication fork processing
NLS_BirA / JUN_WT_BirA	P46940	P46940	-1.29514	1.29514	2.7146e-29	8.41527e-28	352	P46940	IQGAP1	Ras GTPase-activating-like protein IQGAP1	IQGA1_HUMAN	62	-59.2504	0.407496	NLS_BirA	JUN_WT_BirA	ruffle,nucleus,cytoplasm,cytosol,microtubule,actin filament,plasma membrane,focal adhesion,lateral plasma membrane,axon,growth cone,midbody,secretory granule membrane,extrinsic component of cytoplasmic side of plasma membrane,slit diaphragm,cytoplasmic ribonucleoprotein granule,neuron projection,protein complex,membrane raft,extracellular exosome,actin cytoskeleton,microtubule cytoskeleton	GTPase inhibitor activity,GTPase activator activity,calcium ion binding,protein binding,calmodulin binding,phosphatidylinositol-3,4,5-trisphosphate binding,protein kinase binding,protein phosphatase binding,protein domain specific binding,protein complex binding,protein serine/threonine kinase activator activity,S100 protein binding,cadherin binding,Rac GTPase binding,mitogen-activated protein ki…	regulation of cytokine production,signal transduction,epidermal growth factor receptor signaling pathway,fibroblast growth factor receptor signaling pathway,negative regulation of GTPase activity,negative regulation of dephosphorylation,cellular response to platelet-derived growth factor stimulus,neutrophil degranulation,positive regulation of MAP kinase activity,positive regulation of GTPase act…
NLS_BirA / JUN_WT_BirA	P51858	P51858	3.81697	3.81697	2.89548e-29	8.94655e-28	100	P51858	HDGF	Hepatoma-derived growth factor	HDGF_HUMAN	15	1309.37	14.0937	NLS_BirA	JUN_WT_BirA	extracellular region,extracellular space,nucleoplasm,cytoplasm,transcriptional repressor complex,extracellular matrix	nucleotide binding,RNA polymerase II transcription corepressor activity,transcription corepressor binding,DNA binding,RNA binding,growth factor activity,heparin binding	negative regulation of transcription from RNA polymerase II promoter,transcription, DNA-templated,signal transduction,cell proliferation,regulation of receptor activity,IRE1-mediated unfolded protein response
NLS_BirA / JUN_WT_BirA	Q13442	Q13442	6.99936	6.99936	3.16357e-29	9.74296e-28	64	Q13442	PDAP1	28 kDa heat- and acid-stable phosphoprotein	HAP28_HUMAN	10	12694.4	127.944	NLS_BirA	JUN_WT_BirA	extracellular region,cytosol,plasma membrane,ficolin-1-rich granule lumen	RNA binding	signal transduction,cell proliferation,neutrophil degranulation
NLS_BirA / BirA_JUN_M14	Q9H501	Q9H501	2.18067	2.18067	3.44841e-29	1.05856e-27	216	Q9H501	ESF1	ESF1 homolog	ESF1_HUMAN	37	353.364	4.53364	NLS_BirA	BirA_JUN_M14	extracellular space,nucleoplasm,nucleolus	RNA binding	transcription, DNA-templated,regulation of transcription, DNA-templated
NLS_BirA / JUN_WT_BirA	Q6P2Q9	Q6P2Q9	-1.96185	1.96185	4.23172e-29	1.2948e-27	224	Q6P2Q9	PRPF8	Pre-mRNA-processing-splicing factor 8	PRP8_HUMAN	48	-74.3301	0.256699	NLS_BirA	JUN_WT_BirA	nucleus,nucleoplasm,U5 snRNP,membrane,nuclear speck,U4/U6 x U5 tri-snRNP complex,catalytic step 2 spliceosome	second spliceosomal transesterification activity,RNA binding,protein binding,U6 snRNA binding,U1 snRNA binding,U2 snRNA binding,U5 snRNA binding,K63-linked polyubiquitin binding,pre-mRNA intronic binding	spliceosomal tri-snRNP complex assembly,RNA splicing, via transesterification reactions,mRNA splicing, via spliceosome,mRNA processing,RNA splicing,cellular response to lipopolysaccharide,cellular response to tumor necrosis factor
NLS_BirA / BirA_JUN_WT	Q01543	Q01543	-3.68851	3.68851	4.68738e-29	1.42958e-27	112	Q01543	FLI1	Friend leukemia integration 1 transcription factor	FLI1_HUMAN	16	-92.2438	0.0775617	NLS_BirA	BirA_JUN_WT	nucleus,cytosol,nuclear body	RNA polymerase II core promoter proximal region sequence-specific DNA binding,RNA polymerase II distal enhancer sequence-specific DNA binding,RNA polymerase II transcription factor activity, sequence-specific DNA binding,transcriptional activator activity, RNA polymerase II core promoter proximal region sequence-specific binding,DNA binding,chromatin binding,transcription factor activity, sequenc…	regulation of transcription from RNA polymerase II promoter,transcription from RNA polymerase II promoter,hemostasis,blood circulation,animal organ morphogenesis,cell differentiation,megakaryocyte development,positive regulation of transcription, DNA-templated,positive regulation of transcription from RNA polymerase II promoter
NLS_BirA / JUN_WT_BirA	Q5UIP0	Q5UIP0	1.85301	1.85301	4.7239e-29	1.43607e-27	184	Q5UIP0	RIF1	Telomere-associated protein RIF1	RIF1_HUMAN	43	261.254	3.61254	NLS_BirA	JUN_WT_BirA	chromosome, telomeric region,nuclear chromatin,condensed chromosome,female pronucleus,male pronucleus,nucleus,nucleoplasm,cytoplasm,plasma membrane,nuclear body,nuclear membrane,site of double-strand break,spindle midzone	protein binding	negative regulation of transcription from RNA polymerase II promoter,telomere maintenance,double-strand break repair via nonhomologous end joining,chromatin silencing at telomere,cellular response to DNA damage stimulus,cell cycle,stem cell population maintenance,telomere maintenance in response to DNA damage,positive regulation of isotype switching,positive regulation of histone H3-K9 methylatio…
NLS_BirA / BirA_JUN_WT	Q6ZRV2	Q6ZRV2	-2.72199	2.72199	4.89959e-29	1.48469e-27	172	Q6ZRV2	FAM83H	Protein FAM83H	FA83H_HUMAN	39	-84.8435	0.151565	NLS_BirA	BirA_JUN_WT	cytoplasm,keratin filament	protein kinase binding,keratin filament binding	positive regulation of cell migration,biomineral tissue development,protein localization to cytoskeleton,intermediate filament cytoskeleton organization
NLS_BirA / BirA_JUN_M14	P49368	P49368	-2.30935	2.30935	5.30382e-29	1.60202e-27	200	P49368	CCT3	T-complex protein 1 subunit gamma	TCPG_HUMAN	29	-79.8248	0.201752	NLS_BirA	BirA_JUN_M14	zona pellucida receptor complex,cytosol,chaperonin-containing T-complex,cytoskeleton,microtubule,plasma membrane,myelin sheath,cell body,extracellular exosome	RNA binding,protein binding,ATP binding,protein binding involved in protein folding,unfolded protein binding	protein folding,'de novo' protein folding,binding of sperm to zona pellucida,positive regulation of telomere maintenance via telomerase,pore complex assembly,protein stabilization,chaperone-mediated protein folding,toxin transport,positive regulation of protein localization to Cajal body,positive regulation of telomerase RNA localization to Cajal body
NLS_BirA / BirA_JUN_M14	P27708	P27708	-1.58575	1.58575	7.38506e-29	2.22354e-27	204	P27708	CAD	CAD protein	PYR1_HUMAN	43	-66.6848	0.333152	NLS_BirA	BirA_JUN_M14	nucleus,nucleoplasm,cytosol,membrane,nuclear matrix,cell projection,neuronal cell body,terminal bouton,protein complex,extracellular exosome	aspartate carbamoyltransferase activity,carbamoyl-phosphate synthase (ammonia) activity,carbamoyl-phosphate synthase (glutamine-hydrolyzing) activity,dihydroorotase activity,protein kinase activity,ATP binding,zinc ion binding,enzyme binding,identical protein binding,aspartate binding	urea cycle,liver development,'de novo' pyrimidine nucleobase biosynthetic process,UTP biosynthetic process,arginine biosynthetic process,glutamine metabolic process,heart development,female pregnancy,lactation,response to amine,drug metabolic process,peptidyl-threonine phosphorylation,citrulline biosynthetic process,response to caffeine,animal organ regeneration,response to insulin,response to te…
NLS_BirA / JUN_WT_BirA	O75643	O75643	-1.72857	1.72857	9.24843e-29	2.77571e-27	216	O75643	SNRNP200	U5 small nuclear ribonucleoprotein 200 kDa helicase	U520_HUMAN	46	-69.8249	0.301751	NLS_BirA	JUN_WT_BirA	nucleus,nucleoplasm,spliceosomal complex,U5 snRNP,membrane,U4/U6 x U5 tri-snRNP complex,catalytic step 2 spliceosome	RNA binding,ATP-dependent RNA helicase activity,protein binding,ATP binding,ATP-dependent helicase activity,identical protein binding	cis assembly of pre-catalytic spliceosome,mRNA splicing, via spliceosome,osteoblast differentiation
NLS_BirA / BirA_JUN_WT	O60841	O60841	2.282	2.282	9.59985e-29	2.87203e-27	240	O60841	EIF5B	Eukaryotic translation initiation factor 5B	IF2P_HUMAN	43	386.351	4.86351	NLS_BirA	BirA_JUN_WT	cytoplasm,cytosol,nucleus	RNA binding,translation initiation factor activity,GTPase activity,protein binding,GTP binding,metal ion binding	translational initiation,regulation of translational initiation
BirA_JUN_M14 / BirA_JUN_WT	Q8WWM7	Q8WWM7	1.70218	1.70218	1.03509e-28	3.08692e-27	164	Q8WWM7	ATXN2L	Ataxin-2-like protein	ATX2L_HUMAN	27	225.393	3.25393	BirA_JUN_M14	BirA_JUN_WT	cytosol,cytoplasmic stress granule,membrane,nuclear speck	RNA binding,protein binding,cadherin binding	regulation of cytoplasmic mRNA processing body assembly,stress granule assembly
NLS_BirA / BirA_JUN_WT	P05783	P05783	-2.01626	2.01626	1.09946e-28	3.26856e-27	260	P05783	KRT18	Keratin, type I cytoskeletal 18	K1C18_HUMAN	25	-75.2801	0.247199	NLS_BirA	BirA_JUN_WT	nucleolus,cytoplasm,microtubule organizing center,cytosol,intermediate filament,cell-cell adherens junction,centriolar satellite,keratin filament,perinuclear region of cytoplasm,extracellular exosome,cell periphery	RNA binding,structural molecule activity,protein binding,scaffold protein binding,cadherin binding involved in cell-cell adhesion	cell cycle,anatomical structure morphogenesis,viral process,keratinization,tumor necrosis factor-mediated signaling pathway,Golgi to plasma membrane CFTR protein transport,negative regulation of apoptotic process,intermediate filament cytoskeleton organization,cornification,extrinsic apoptotic signaling pathway,hepatocyte apoptotic process,cell-cell adhesion
BirA_JUN_M14 / JUN_WT_BirA	Q14134	Q14134	0.903077	0.903077	1.5423e-28	4.57064e-27	256	Q14134	TRIM29	Tripartite motif-containing protein 29	TRI29_HUMAN	37	87.0051	1.87005	BirA_JUN_M14	JUN_WT_BirA	cytoplasm,cell-cell adherens junction	p53 binding,transcription factor activity, sequence-specific DNA binding,protein binding,zinc ion binding,identical protein binding,cadherin binding involved in cell-cell adhesion	negative regulation of transcription from RNA polymerase II promoter,transcription from RNA polymerase II promoter,cell-cell adhesion,negative regulation of protein localization to nucleus
NLS_BirA / JUN_WT_BirA	Q8WWM7	Q8WWM7	2.06646	2.06646	1.89607e-28	5.60144e-27	164	Q8WWM7	ATXN2L	Ataxin-2-like protein	ATX2L_HUMAN	27	318.857	4.18857	NLS_BirA	JUN_WT_BirA	cytosol,cytoplasmic stress granule,membrane,nuclear speck	RNA binding,protein binding,cadherin binding	regulation of cytoplasmic mRNA processing body assembly,stress granule assembly
NLS_BirA / JUN_WT_BirA	P41252	P41252	-1.19002	1.19002	1.9657e-28	5.78899e-27	176	P41252	IARS	Isoleucine--tRNA ligase, cytoplasmic	SYIC_HUMAN	33	-56.1705	0.438295	NLS_BirA	JUN_WT_BirA	cytoplasm,cytosol,membrane,aminoacyl-tRNA synthetase multienzyme complex,extracellular exosome	tRNA binding,aminoacyl-tRNA editing activity,isoleucine-tRNA ligase activity,protein binding,ATP binding,GTPase binding	osteoblast differentiation,tRNA aminoacylation for protein translation,isoleucyl-tRNA aminoacylation,Requires Ontology
BirA_JUN_M14 / JUN_WT_BirA	Q9Y520	Q9Y520	1.01529	1.01529	2.00914e-28	5.8985e-27	496	Q9Y520	PRRC2C	Protein PRRC2C	PRC2C_HUMAN	83	102.131	2.02131	BirA_JUN_M14	JUN_WT_BirA	cytosol,membrane	RNA binding,protein C-terminus binding	hematopoietic progenitor cell differentiation
NLS_BirA / BirA_JUN_M14	P06737	P06737	-2.65802	2.65802	2.61594e-28	7.65608e-27	128	P06737	PYGL	Glycogen phosphorylase, liver form	PYGL_HUMAN	23	-84.1563	0.158437	NLS_BirA	BirA_JUN_M14	extracellular region,cytoplasm,cytosol,secretory granule lumen,extracellular exosome,ficolin-1-rich granule lumen	purine nucleobase binding,protein binding,ATP binding,glucose binding,drug binding,glycogen phosphorylase activity,AMP binding,vitamin binding,pyridoxal phosphate binding,bile acid binding,protein homodimerization activity,Requires Ontology	glycogen metabolic process,glycogen catabolic process,5-phosphoribose 1-diphosphate biosynthetic process,glucose homeostasis,neutrophil degranulation,necroptotic process
NLS_BirA / BirA_JUN_WT	Q5QJE6	Q5QJE6	1.67115	1.67115	2.85622e-28	8.33344e-27	124	Q5QJE6	DNTTIP2	Deoxynucleotidyltransferase terminal-interacting protein 2	TDIF2_HUMAN	22	218.469	3.18469	NLS_BirA	BirA_JUN_WT	nucleus,nucleolus	RNA binding	transcription, DNA-templated,regulation of transcription, DNA-templated
NLS_BirA / BirA_JUN_M14	P62750	P62750	2.2999	2.2999	3.11055e-28	9.04749e-27	120	P62750	RPL23A	60S ribosomal protein L23a	RL23A_HUMAN	14	392.423	4.92423	NLS_BirA	BirA_JUN_M14	nucleus,nucleolus,cytoplasm,cytosol,cytosolic large ribosomal subunit,extracellular exosome,TORC2 complex	RNA binding,structural constituent of ribosome,protein binding,rRNA binding,cadherin binding	ribosomal large subunit assembly,nuclear-transcribed mRNA catabolic process, nonsense-mediated decay,rRNA processing,translation,translational initiation,SRP-dependent cotranslational protein targeting to membrane,cell proliferation,viral transcription
BirA_JUN_M14 / BirA_JUN_WT	P46937	P46937	-0.893294	0.893294	3.37673e-28	9.79148e-27	176	P46937	YAP1	Transcriptional coactivator YAP1	YAP1_HUMAN	18	-46.1617	0.538383	BirA_JUN_M14	BirA_JUN_WT	nucleus,nucleoplasm,cytoplasm,cytosol,membrane,TEAD-1-YAP complex,TEAD-2-YAP complex	RNA polymerase II core promoter proximal region sequence-specific DNA binding,transcription factor activity, RNA polymerase II transcription factor binding,chromatin binding,transcription coactivator activity,transcription corepressor activity,protein binding,protein C-terminus binding,activating transcription factor binding,transcription regulatory region DNA binding,protein heterodimerization a…	cell morphogenesis,vasculogenesis,embryonic heart tube morphogenesis,transcription initiation from RNA polymerase II promoter,protein complex assembly,cellular response to DNA damage stimulus,cell proliferation,positive regulation of cell proliferation,regulation of keratinocyte proliferation,keratinocyte differentiation,negative regulation of epithelial cell differentiation,notochord development…
BirA_JUN_M14 / JUN_WT_BirA	P23246	P23246	0.782168	0.782168	4.86724e-28	1.40702e-26	288	P23246	SFPQ	Splicing factor, proline- and glutamine-rich	SFPQ_HUMAN	30	71.9714	1.71971	BirA_JUN_M14	JUN_WT_BirA	chromatin,nucleus,nucleoplasm,cytoplasm,nuclear matrix,nuclear speck,extracellular matrix,paraspeckles,RNA polymerase II transcription factor complex	transcription regulatory region sequence-specific DNA binding,RNA polymerase II distal enhancer sequence-specific DNA binding,core promoter binding,DNA binding,chromatin binding,RNA binding,protein binding,protein homodimerization activity,histone deacetylase binding,transcription regulatory region DNA binding	negative regulation of transcription from RNA polymerase II promoter,alternative mRNA splicing, via spliceosome,double-strand break repair via homologous recombination,activation of innate immune response,transcription, DNA-templated,mRNA processing,RNA splicing,regulation of circadian rhythm,negative regulation of circadian rhythm,innate immune response,positive regulation of sister chromatid co…
NLS_BirA / JUN_WT_BirA	O43290	O43290	2.46951	2.46951	6.18927e-28	1.78372e-26	168	O43290	SART1	U4/U6.U5 tri-snRNP-associated protein 1	SNUT1_HUMAN	32	453.855	5.53855	NLS_BirA	JUN_WT_BirA	nucleoplasm,cytoplasm,Golgi apparatus,cytosol,Cajal body,nuclear speck,U4/U6 x U5 tri-snRNP complex,catalytic step 2 spliceosome	RNA binding,protein binding	spliceosomal snRNP assembly,mRNA splicing, via spliceosome,maturation of 5S rRNA,cell cycle arrest,mRNA cis splicing, via spliceosome,positive regulation of cytotoxic T cell differentiation,intrinsic apoptotic signaling pathway
NLS_BirA / BirA_JUN_M14	P42704	P42704	-1.53987	1.53987	6.51305e-28	1.87131e-26	236	P42704	LRPPRC	Leucine-rich PPR motif-containing protein, mitochondrial	LPPRC_HUMAN	44	-65.6083	0.343917	NLS_BirA	BirA_JUN_M14	condensed nuclear chromosome,nucleus,nuclear inner membrane,nuclear outer membrane,nucleoplasm,mitochondrion,cytoskeleton,microtubule,membrane,intracellular ribonucleoprotein complex,mitochondrial nucleoid,perinuclear region of cytoplasm	single-stranded DNA binding,RNA binding,endonuclease activity,protein binding,microtubule binding,ubiquitin protein ligase binding,beta-tubulin binding,actin filament binding	negative regulation of mitochondrial RNA catabolic process,transcription, DNA-templated,regulation of transcription, DNA-templated,RNA modification,mitochondrion transport along microtubule,mRNA transport,regulation of mitochondrial translation,nucleic acid phosphodiester bond hydrolysis
NLS_BirA / BirA_JUN_WT	P43490	P43490	-2.90629	2.90629	6.58943e-28	1.8875e-26	168	P43490	NAMPT	Nicotinamide phosphoribosyltransferase	NAMPT_HUMAN	22	-86.6612	0.133388	NLS_BirA	BirA_JUN_WT	cytosol,nuclear speck,cell junction,extracellular exosome	nicotinate-nucleotide diphosphorylase (carboxylating) activity,cytokine activity,protein binding,drug binding,identical protein binding,protein homodimerization activity,nicotinamide phosphoribosyltransferase activity	signal transduction,cell-cell signaling,female pregnancy,circadian rhythm,positive regulation of cell proliferation,regulation of receptor activity,response to organic cyclic compound,circadian regulation of gene expression,NAD biosynthesis via nicotinamide riboside salvage pathway,positive regulation of transcription from RNA polymerase II promoter,positive regulation of smooth muscle cell proli…
NLS_BirA / JUN_WT_BirA	O95359	O95359	3.91795	3.91795	6.62084e-28	1.89075e-26	72	O95359	TACC2	Transforming acidic coiled-coil-containing protein 2	TACC2_HUMAN	14	1411.54	15.1154	NLS_BirA	JUN_WT_BirA	nucleoplasm,cytoplasm,microtubule organizing center,cytosol,plasma membrane,microtubule cytoskeleton	nuclear hormone receptor binding	microtubule cytoskeleton organization,cell proliferation,cerebral cortex development
BirA_JUN_M14 / BirA_JUN_WT	Q5SW79	Q5SW79	1.41969	1.41969	6.77257e-28	1.92824e-26	372	Q5SW79	CEP170	Centrosomal protein of 170 kDa	CE170_HUMAN	63	167.528	2.67528	BirA_JUN_M14	BirA_JUN_WT	centrosome,centriole,spindle,cytosol,microtubule,plasma membrane,Requires Ontology	protein binding
NLS_BirA / BirA_JUN_WT	Q8IY81	Q8IY81	1.50482	1.50482	7.08361e-28	2.01072e-26	140	Q8IY81	FTSJ3	pre-rRNA processing protein FTSJ3	SPB1_HUMAN	22	183.789	2.83789	NLS_BirA	BirA_JUN_WT	nucleus,nucleolus,preribosome, large subunit precursor	RNA binding,protein binding,rRNA (uridine-2'-O-)-methyltransferase activity,rRNA (guanine) methyltransferase activity	maturation of LSU-rRNA from tricistronic rRNA transcript (SSU-rRNA, 5.8S rRNA, LSU-rRNA),maturation of 5.8S rRNA from tricistronic rRNA transcript (SSU-rRNA, 5.8S rRNA, LSU-rRNA),rRNA methylation
NLS_BirA / JUN_WT_BirA	P10412	P10412	4.99762	4.99762	9.8118e-28	2.77677e-26	92	P10412	HIST1H1E	Histone H1.4	H14_HUMAN	12	3094.72	31.9472	NLS_BirA	JUN_WT_BirA	nuclear nucleosome,nucleus,nuclear heterochromatin,extracellular exosome	double-stranded DNA binding,RNA binding,calcium ion binding,protein binding,ATP binding,GTP binding,AMP binding,chromatin DNA binding,dATP binding,ADP binding	negative regulation of transcription from RNA polymerase II promoter,nucleosome assembly,nucleosome positioning,histone H3-K4 trimethylation,histone H3-K27 trimethylation
NLS_BirA / BirA_JUN_WT	Q9H501	Q9H501	2.29168	2.29168	1.27814e-27	3.60634e-26	216	Q9H501	ESF1	ESF1 homolog	ESF1_HUMAN	37	389.625	4.89625	NLS_BirA	BirA_JUN_WT	extracellular space,nucleoplasm,nucleolus	RNA binding	transcription, DNA-templated,regulation of transcription, DNA-templated
JUN_WT_BirA / BirA_JUN_WT	Q5JSZ5	Q5JSZ5	1.7086	1.7086	1.30512e-27	3.67147e-26	396	Q5JSZ5	PRRC2B	Protein PRRC2B	PRC2B_HUMAN	66	226.843	3.26843	JUN_WT_BirA	BirA_JUN_WT		RNA binding,protein binding	cell differentiation
NLS_BirA / BirA_JUN_M14	Q9P0K7	Q9P0K7	2.56861	2.56861	1.35612e-27	3.8036e-26	100	Q9P0K7	RAI14	Ankycorbin	RAI14_HUMAN	23	493.238	5.93238	NLS_BirA	BirA_JUN_M14	fibrillar center,nucleus,mitochondrion,cytosol,cytoskeleton,cell cortex,cell junction		spermatogenesis,cell differentiation
NLS_BirA / BirA_JUN_M14	Q9BRP8	Q9BRP8	5.40306	5.40306	1.74053e-27	4.86729e-26	52	Q9BRP8	WIBG	Partner of Y14 and mago	WIBG_HUMAN	9	4131.38	42.3138	NLS_BirA	BirA_JUN_M14	nucleus,nucleoplasm,nucleolus,cytosol,cell junction,exon-exon junction complex	RNA binding,protein binding,ribosome binding	nuclear-transcribed mRNA catabolic process, nonsense-mediated decay,positive regulation of translation,exon-exon junction complex disassembly
NLS_BirA / BirA_JUN_WT	P55209	P55209	3.35607	3.35607	1.9299e-27	5.38087e-26	88	P55209	NAP1L1	Nucleosome assembly protein 1-like 1	NP1L1_HUMAN	13	923.951	10.2395	NLS_BirA	BirA_JUN_WT	nucleus,membrane,melanosome	RNA binding,protein binding	DNA replication,nucleosome assembly,positive regulation of cell proliferation
NLS_BirA / BirA_JUN_M14	Q14676	Q14676	2.3441	2.3441	2.18736e-27	6.08072e-26	132	Q14676	MDC1	Mediator of DNA damage checkpoint protein 1	MDC1_HUMAN	26	407.743	5.07743	NLS_BirA	BirA_JUN_M14	nucleus,nucleoplasm,chromosome,focal adhesion,nuclear body	protein binding,protein C-terminus binding,FHA domain binding	double-strand break repair via nonhomologous end joining,intra-S DNA damage checkpoint
NLS_BirA / BirA_JUN_WT	Q96GA3	Q96GA3	3.24484	3.24484	2.43811e-27	6.75787e-26	76	Q96GA3	LTV1	Protein LTV1 homolog	LTV1_HUMAN	15	847.966	9.47966	NLS_BirA	BirA_JUN_WT	nucleus,nucleoplasm,cytosol,preribosome, small subunit precursor,late endosome membrane,EGO complex	protein binding	ribosomal small subunit export from nucleus,rRNA processing,ribosomal small subunit biogenesis
NLS_BirA / BirA_JUN_WT	P23588	P23588	2.61949	2.61949	2.75079e-27	7.60218e-26	140	P23588	EIF4B	Eukaryotic translation initiation factor 4B	IF4B_HUMAN	23	514.534	6.14534	NLS_BirA	BirA_JUN_WT	cytosol,polysome,eukaryotic translation initiation factor 4F complex	RNA binding,translation initiation factor activity,helicase activity,protein binding,RNA strand annealing activity,RNA strand-exchange activity,ribosomal small subunit binding	nuclear-transcribed mRNA poly(A) tail shortening,formation of translation preinitiation complex,translational initiation,regulation of translational initiation,eukaryotic translation initiation factor 4F complex assembly
NLS_BirA / BirA_JUN_WT	Q9UPN9	Q9UPN9	-4.6581	4.6581	2.82814e-27	7.79309e-26	92	Q9UPN9	TRIM33	E3 ubiquitin-protein ligase TRIM33	TRI33_HUMAN	20	-96.0393	0.0396069	NLS_BirA	BirA_JUN_WT	nucleus,nucleoplasm	DNA binding,ubiquitin-protein transferase activity,protein binding,zinc ion binding,co-SMAD binding,R-SMAD binding	negative regulation of transcription from RNA polymerase II promoter,transcription, DNA-templated,protein ubiquitination,regulation of transforming growth factor beta receptor signaling pathway,negative regulation of BMP signaling pathway,negative regulation of transcription, DNA-templated
NLS_BirA / BirA_JUN_M14	P53396	P53396	-1.30043	1.30043	2.94641e-27	8.09533e-26	220	P53396	ACLY	ATP-citrate synthase	ACLY_HUMAN	36	-59.3995	0.406005	NLS_BirA	BirA_JUN_M14	extracellular region,nucleoplasm,cytosol,plasma membrane,citrate lyase complex,membrane,azurophil granule lumen,extracellular exosome,ficolin-1-rich granule lumen	ATP citrate synthase activity,protein binding,ATP binding,metal ion binding,cofactor binding	acetyl-CoA biosynthetic process,citrate metabolic process,oxaloacetate metabolic process,fatty acid biosynthetic process,cholesterol biosynthetic process,lipid biosynthetic process,coenzyme A metabolic process,positive regulation of cellular metabolic process,neutrophil degranulation,fatty-acyl-CoA biosynthetic process
NLS_BirA / BirA_JUN_M14	P11586	P11586	-1.06538	1.06538	3.1197e-27	8.54654e-26	172	P11586	MTHFD1	C-1-tetrahydrofolate synthase, cytoplasmic	C1TC_HUMAN	30	-52.2152	0.477848	NLS_BirA	BirA_JUN_M14	cytoplasm,mitochondrion,cytosol,membrane,extracellular exosome	formate-tetrahydrofolate ligase activity,methenyltetrahydrofolate cyclohydrolase activity,methylenetetrahydrofolate dehydrogenase [NAD(P)+] activity,methylenetetrahydrofolate dehydrogenase (NAD+) activity,methylenetetrahydrofolate dehydrogenase (NADP+) activity,protein binding,ATP binding	histidine biosynthetic process,neutrophil homeostasis,neural tube closure,purine nucleotide biosynthetic process,methionine metabolic process,one-carbon metabolic process,heart development,serine family amino acid metabolic process,serine family amino acid biosynthetic process,methionine biosynthetic process,purine nucleobase biosynthetic process,10-formyltetrahydrofolate biosynthetic process,tra…
NLS_BirA / BirA_JUN_M14	Q13442	Q13442	6.67877	6.67877	3.96552e-27	1.08322e-25	64	Q13442	PDAP1	28 kDa heat- and acid-stable phosphoprotein	HAP28_HUMAN	10	10145	102.45	NLS_BirA	BirA_JUN_M14	extracellular region,cytosol,plasma membrane,ficolin-1-rich granule lumen	RNA binding	signal transduction,cell proliferation,neutrophil degranulation
NLS_BirA / JUN_WT_BirA	Q14684	Q14684	3.51103	3.51103	4.26856e-27	1.16263e-25	84	Q14684	RRP1B	Ribosomal RNA processing protein 1 homolog B	RRP1B_HUMAN	17	1040.05	11.4005	NLS_BirA	JUN_WT_BirA	euchromatin,heterochromatin,granular component,nucleus,nucleoplasm,nucleolus,cytosol,preribosome, large subunit precursor,preribosome, small subunit precursor	RNA polymerase II transcription coactivator activity,RNA binding,protein binding	rRNA processing,transcription from RNA polymerase II promoter,mRNA processing,apoptotic process,RNA splicing,negative regulation of phosphatase activity,negative regulation of GTPase activity,positive regulation of apoptotic process,regulation of RNA splicing,positive regulation by host of viral transcription,positive regulation of transcription from RNA polymerase II promoter,cellular response t…
NLS_BirA / BirA_JUN_M14	Q15149	Q15149	-0.611234	0.611234	4.5897e-27	1.24649e-25	1716	Q15149	PLEC	Plectin	PLEC_HUMAN	268	-34.5363	0.654637	NLS_BirA	BirA_JUN_M14	cytosol,plasma membrane,brush border,focal adhesion,sarcoplasm,hemidesmosome,extracellular matrix,sarcolemma,costamere,intermediate filament cytoskeleton,extracellular exosome	RNA binding,actin binding,protein binding,structural constituent of muscle,ankyrin binding,cadherin binding	hemidesmosome assembly
NLS_BirA / JUN_WT_BirA	P17544	P17544	-5.7251	5.7251	4.95908e-27	1.34294e-25	72	P17544	ATF7	Cyclic AMP-dependent transcription factor ATF-7	ATF7_HUMAN	9	-98.1095	0.0189048	NLS_BirA	JUN_WT_BirA	nucleus,nucleoplasm,cytoplasm,nuclear periphery	DNA binding,transcription factor activity, sequence-specific DNA binding,protein binding,transcription factor binding,enzyme binding,metal ion binding,mitogen-activated protein kinase binding	transcription, DNA-templated,regulation of transcription, DNA-templated,viral process
NLS_BirA / BirA_JUN_WT	O95359	O95359	3.99975	3.99975	5.55372e-27	1.49966e-25	72	O95359	TACC2	Transforming acidic coiled-coil-containing protein 2	TACC2_HUMAN	14	1499.72	15.9972	NLS_BirA	BirA_JUN_WT	nucleoplasm,cytoplasm,microtubule organizing center,cytosol,plasma membrane,microtubule cytoskeleton	nuclear hormone receptor binding	microtubule cytoskeleton organization,cell proliferation,cerebral cortex development
NLS_BirA / JUN_WT_BirA	P27708	P27708	-1.59938	1.59938	5.77234e-27	1.55424e-25	204	P27708	CAD	CAD protein	PYR1_HUMAN	43	-66.9982	0.330018	NLS_BirA	JUN_WT_BirA	nucleus,nucleoplasm,cytosol,membrane,nuclear matrix,cell projection,neuronal cell body,terminal bouton,protein complex,extracellular exosome	aspartate carbamoyltransferase activity,carbamoyl-phosphate synthase (ammonia) activity,carbamoyl-phosphate synthase (glutamine-hydrolyzing) activity,dihydroorotase activity,protein kinase activity,ATP binding,zinc ion binding,enzyme binding,identical protein binding,aspartate binding	urea cycle,liver development,'de novo' pyrimidine nucleobase biosynthetic process,UTP biosynthetic process,arginine biosynthetic process,glutamine metabolic process,heart development,female pregnancy,lactation,response to amine,drug metabolic process,peptidyl-threonine phosphorylation,citrulline biosynthetic process,response to caffeine,animal organ regeneration,response to insulin,response to te…
NLS_BirA / BirA_JUN_M14	O95359	O95359	4.38555	4.38555	6.17394e-27	1.65764e-25	72	O95359	TACC2	Transforming acidic coiled-coil-containing protein 2	TACC2_HUMAN	14	1990.17	20.9017	NLS_BirA	BirA_JUN_M14	nucleoplasm,cytoplasm,microtubule organizing center,cytosol,plasma membrane,microtubule cytoskeleton	nuclear hormone receptor binding	microtubule cytoskeleton organization,cell proliferation,cerebral cortex development
NLS_BirA / JUN_WT_BirA	Q9P0K7	Q9P0K7	2.98595	2.98595	6.91018e-27	1.85004e-25	100	Q9P0K7	RAI14	Ankycorbin	RAI14_HUMAN	23	692.247	7.92247	NLS_BirA	JUN_WT_BirA	fibrillar center,nucleus,mitochondrion,cytosol,cytoskeleton,cell cortex,cell junction		spermatogenesis,cell differentiation
NLS_BirA / BirA_JUN_M14	P67809	P67809	2.93678	2.93678	1.02108e-26	2.72596e-25	144	P67809	YBX1	Nuclease-sensitive element-binding protein 1	YBOX1_HUMAN	20	665.701	7.65701	NLS_BirA	BirA_JUN_M14	nucleus,nucleoplasm,U12-type spliceosomal complex,cytoplasm,cytosol,cytoplasmic stress granule,intracellular ribonucleoprotein complex,nuclear membrane,intracellular membrane-bounded organelle,extracellular exosome,CRD-mediated mRNA stability complex,histone pre-mRNA 3'end processing complex	RNA polymerase II core promoter proximal region sequence-specific DNA binding,transcriptional activator activity, RNA polymerase II core promoter proximal region sequence-specific binding,DNA binding,chromatin binding,double-stranded DNA binding,single-stranded DNA binding,transcription factor activity, sequence-specific DNA binding,RNA binding,protein binding,GTPase binding	negative regulation of transcription from RNA polymerase II promoter,mRNA splicing, via spliceosome,in utero embryonic development,regulation of transcription, DNA-templated,transcription from RNA polymerase II promoter,positive regulation of transcription from RNA polymerase II promoter,negative regulation of striated muscle cell differentiation,positive regulation of cell division,CRD-mediated …
NLS_BirA / JUN_WT_BirA	P16401	P16401	5.64097	5.64097	1.09521e-26	2.91561e-25	76	P16401	HIST1H1B	Histone H1.5	H15_HUMAN	9	4890.02	49.9002	NLS_BirA	JUN_WT_BirA	nucleosome,nuclear chromatin,nucleus,nuclear heterochromatin,extracellular exosome	RNA binding,protein binding,chromatin DNA binding,histone deacetylase binding	negative regulation of transcription from RNA polymerase II promoter,chromatin organization,nucleosome assembly,positive regulation of cell growth,protein stabilization,positive regulation of histone H3-K9 methylation,establishment of protein localization to chromatin
NLS_BirA / JUN_WT_BirA	Q6P4R8	Q6P4R8	-2.89307	2.89307	1.23256e-26	3.272e-25	140	Q6P4R8	NFRKB	Nuclear factor related to kappa-B-binding protein	NFRKB_HUMAN	30	-86.5383	0.134617	NLS_BirA	JUN_WT_BirA	nucleus,nucleoplasm,Ino80 complex	protease binding,DNA binding,protein binding	DNA repair,DNA recombination,regulation of transcription, DNA-templated,transcription from RNA polymerase II promoter,inflammatory response,protein deubiquitination
NLS_BirA / JUN_WT_BirA	Q9UQ35	Q9UQ35	1.77593	1.77593	1.4929e-26	3.95199e-25	184	Q9UQ35	SRRM2	Serine/arginine repetitive matrix protein 2	SRRM2_HUMAN	34	242.459	3.42459	NLS_BirA	JUN_WT_BirA	nucleoplasm,Cajal body,nuclear speck,catalytic step 2 spliceosome	RNA binding,protein N-terminus binding,C2H2 zinc finger domain binding	mRNA splicing, via spliceosome
NLS_BirA / JUN_WT_BirA	Q9UKY7	Q9UKY7	5.17908	5.17908	1.67696e-26	4.4268e-25	88	Q9UKY7	CDV3	Protein CDV3 homolog	CDV3_HUMAN	11	3522.93	36.2293	NLS_BirA	JUN_WT_BirA	cytosol,plasma membrane	molecular_function	cell proliferation
NLS_BirA / BirA_JUN_M14	P51858	P51858	3.03456	3.03456	1.93915e-26	5.10463e-25	100	P51858	HDGF	Hepatoma-derived growth factor	HDGF_HUMAN	15	719.397	8.19397	NLS_BirA	BirA_JUN_M14	extracellular region,extracellular space,nucleoplasm,cytoplasm,transcriptional repressor complex,extracellular matrix	nucleotide binding,RNA polymerase II transcription corepressor activity,transcription corepressor binding,DNA binding,RNA binding,growth factor activity,heparin binding	negative regulation of transcription from RNA polymerase II promoter,transcription, DNA-templated,signal transduction,cell proliferation,regulation of receptor activity,IRE1-mediated unfolded protein response
NLS_BirA / JUN_WT_BirA	Q9BRP8	Q9BRP8	5.40746	5.40746	2.03781e-26	5.34941e-25	52	Q9BRP8	WIBG	Partner of Y14 and mago	WIBG_HUMAN	9	4144.31	42.4431	NLS_BirA	JUN_WT_BirA	nucleus,nucleoplasm,nucleolus,cytosol,cell junction,exon-exon junction complex	RNA binding,protein binding,ribosome binding	nuclear-transcribed mRNA catabolic process, nonsense-mediated decay,positive regulation of translation,exon-exon junction complex disassembly
BirA_JUN_M14 / BirA_JUN_WT	Q9BY89	Q9BY89	1.66699	1.66699	2.06529e-26	5.40648e-25	180	Q9BY89	KIAA1671	Uncharacterized protein KIAA1671	K1671_HUMAN	33	217.551	3.17551	BirA_JUN_M14	BirA_JUN_WT
BirA_JUN_M14 / BirA_JUN_WT	Q9NYJ8	Q9NYJ8	1.47969	1.47969	2.11361e-26	5.51763e-25	120	Q9NYJ8	TAB2	TGF-beta-activated kinase 1 and MAP3K7-binding protein 2	TAB2_HUMAN	17	178.889	2.78889	BirA_JUN_M14	BirA_JUN_WT	nucleoplasm,cytosol,plasma membrane,endosome membrane	protein binding,metal ion binding,K63-linked polyubiquitin binding	activation of MAPK activity,stimulatory C-type lectin receptor signaling pathway,MyD88-dependent toll-like receptor signaling pathway,MyD88-independent toll-like receptor signaling pathway,I-kappaB kinase/NF-kappaB signaling,JNK cascade,heart development,negative regulation of autophagy,Fc-epsilon receptor signaling pathway,positive regulation of I-kappaB kinase/NF-kappaB signaling,positive regul…
NLS_BirA / BirA_JUN_WT	P29692	P29692	1.90813	1.90813	2.23079e-26	5.80745e-25	104	P29692	EEF1D	Elongation factor 1-delta	EF1D_HUMAN	16	275.322	3.75322	NLS_BirA	BirA_JUN_WT	fibrillar center,nucleus,cytoplasm,cytosol,eukaryotic translation elongation factor 1 complex,endoplasmic reticulum	DNA binding,translation elongation factor activity,signal transducer activity,protein binding,translation factor activity, RNA binding,cadherin binding	transcription, DNA-templated,regulation of transcription, DNA-templated,translational elongation,signal transduction,positive regulation of I-kappaB kinase/NF-kappaB signaling,cellular response to ionizing radiation
NLS_BirA / JUN_WT_BirA	P43490	P43490	-2.73936	2.73936	2.32684e-26	6.04082e-25	168	P43490	NAMPT	Nicotinamide phosphoribosyltransferase	NAMPT_HUMAN	22	-85.0248	0.149752	NLS_BirA	JUN_WT_BirA	cytosol,nuclear speck,cell junction,extracellular exosome	nicotinate-nucleotide diphosphorylase (carboxylating) activity,cytokine activity,protein binding,drug binding,identical protein binding,protein homodimerization activity,nicotinamide phosphoribosyltransferase activity	signal transduction,cell-cell signaling,female pregnancy,circadian rhythm,positive regulation of cell proliferation,regulation of receptor activity,response to organic cyclic compound,circadian regulation of gene expression,NAD biosynthesis via nicotinamide riboside salvage pathway,positive regulation of transcription from RNA polymerase II promoter,positive regulation of smooth muscle cell proli…
NLS_BirA / BirA_JUN_WT	P51531	P51531	-3.52009	3.52009	2.89043e-26	7.48334e-25	164	P51531	SMARCA2	Probable global transcription activator SNF2L2	SMCA2_HUMAN	31	-91.2834	0.0871663	NLS_BirA	BirA_JUN_WT	nuclear chromatin,nucleus,nucleoplasm,SWI/SNF complex,intracellular membrane-bounded organelle,intermediate filament cytoskeleton,npBAF complex,nBAF complex	RNA polymerase II transcription coactivator activity,chromatin binding,transcription coactivator activity,helicase activity,protein binding,ATP binding,DNA-dependent ATPase activity,histone binding,transcription regulatory region DNA binding	negative regulation of transcription from RNA polymerase II promoter,chromatin remodeling,regulation of transcription, DNA-templated,regulation of transcription from RNA polymerase II promoter,transcription from RNA polymerase II promoter,spermatid development,nervous system development,negative regulation of cell proliferation,negative regulation of cell growth,negative regulation of transcripti…
NLS_BirA / BirA_JUN_WT	O75683	O75683	3.54653	3.54653	3.26856e-26	8.43915e-25	80	O75683	SURF6	Surfeit locus protein 6	SURF6_HUMAN	13	1068.46	11.6846	NLS_BirA	BirA_JUN_WT	granular component,nucleoplasm,nucleolus,cytosolic large ribosomal subunit	DNA binding,RNA binding,protein binding	ribosomal large subunit biogenesis,ribosomal small subunit biogenesis
NLS_BirA / JUN_WT_BirA	O75683	O75683	4.54256	4.54256	3.34905e-26	8.62335e-25	80	O75683	SURF6	Surfeit locus protein 6	SURF6_HUMAN	13	2230.49	23.3049	NLS_BirA	JUN_WT_BirA	granular component,nucleoplasm,nucleolus,cytosolic large ribosomal subunit	DNA binding,RNA binding,protein binding	ribosomal large subunit biogenesis,ribosomal small subunit biogenesis
NLS_BirA / BirA_JUN_M14	Q04637	Q04637	1.60628	1.60628	3.39761e-26	8.72456e-25	264	Q04637	EIF4G1	Eukaryotic translation initiation factor 4 gamma 1	IF4G1_HUMAN	44	204.466	3.04466	NLS_BirA	BirA_JUN_M14	nucleus,cytoplasm,cytosol,polysome,membrane,eukaryotic translation initiation factor 4F complex,cytosolic small ribosomal subunit	RNA binding,mRNA binding,translation initiation factor activity,protein binding,ATP binding,translation factor activity, RNA binding,eukaryotic initiation factor 4E binding,translation initiation factor binding,protein complex scaffold,identical protein binding,cadherin binding	nuclear-transcribed mRNA catabolic process, nonsense-mediated decay,nuclear-transcribed mRNA poly(A) tail shortening,behavioral fear response,cap-dependent translational initiation,translation,translational initiation,regulation of translational initiation,mitochondrion organization,positive regulation of cell proliferation,negative regulation of autophagy,negative regulation of peptidyl-threonin…
NLS_BirA / BirA_JUN_WT	P54886	P54886	-2.0458	2.0458	3.45051e-26	8.8363e-25	140	P54886	ALDH18A1	Delta-1-pyrroline-5-carboxylate synthase	P5CS_HUMAN	24	-75.7812	0.242188	NLS_BirA	BirA_JUN_WT	mitochondrion,mitochondrial inner membrane,cytosol	RNA binding,glutamate 5-kinase activity,glutamate-5-semialdehyde dehydrogenase activity,protein binding,ATP binding,delta1-pyrroline-5-carboxylate synthetase activity,identical protein binding	glutamate metabolic process,proline biosynthetic process,ornithine biosynthetic process,cellular amino acid biosynthetic process,phosphorylation,citrulline biosynthetic process,oxidation-reduction process,L-proline biosynthetic process
BirA_JUN_M14 / JUN_WT_BirA	P17544	P17544	-2.72703	2.72703	3.86054e-26	9.85955e-25	72	P17544	ATF7	Cyclic AMP-dependent transcription factor ATF-7	ATF7_HUMAN	9	-84.8964	0.151036	BirA_JUN_M14	JUN_WT_BirA	nucleus,nucleoplasm,cytoplasm,nuclear periphery	DNA binding,transcription factor activity, sequence-specific DNA binding,protein binding,transcription factor binding,enzyme binding,metal ion binding,mitogen-activated protein kinase binding	transcription, DNA-templated,regulation of transcription, DNA-templated,viral process
JUN_WT_BirA / BirA_JUN_WT	P49790	P49790	1.19164	1.19164	4.26788e-26	1.08704e-24	416	P49790	NUP153	Nuclear pore complex protein Nup153	NU153_HUMAN	59	128.412	2.28412	JUN_WT_BirA	BirA_JUN_WT	nuclear pore,nucleoplasm,nucleolus,cytosol,nuclear membrane,nuclear periphery,nuclear inclusion body,host cell,nuclear pore nuclear basket,nuclear pore central transport channel	DNA binding,nucleocytoplasmic transporter activity,protein binding,nuclear localization sequence binding,structural constituent of nuclear pore,identical protein binding,protein anchor,metal ion binding	regulation of glycolytic process,mRNA export from nucleus,tRNA export from nucleus,protein import into nucleus,mitotic nuclear envelope disassembly,viral process,protein sumoylation,viral transcription,viral entry into host cell,negative regulation of RNA export from nucleus,nuclear pore complex assembly,regulation of gene silencing by miRNA,viral penetration into host nucleus,intracellular trans…
NLS_BirA / BirA_JUN_WT	Q9P2J5	Q9P2J5	-1.6896	1.6896	4.81696e-26	1.22358e-24	184	Q9P2J5	LARS	Leucine--tRNA ligase, cytoplasmic	SYLC_HUMAN	34	-68.9988	0.310012	NLS_BirA	BirA_JUN_WT	cytoplasm,lysosome,endoplasmic reticulum,cytosol,endomembrane system,nuclear body,aminoacyl-tRNA synthetase multienzyme complex	aminoacyl-tRNA editing activity,glutamine-tRNA ligase activity,leucine-tRNA ligase activity,valine-tRNA ligase activity,GTPase activator activity,protein binding,ATP binding	tRNA aminoacylation for protein translation,glutaminyl-tRNA aminoacylation,leucyl-tRNA aminoacylation,valyl-tRNA aminoacylation,protein targeting to lysosome,regulation of cell size,negative regulation of autophagy,cellular response to amino acid starvation,positive regulation of GTPase activity,cellular response to amino acid stimulus,cellular response to leucine,Requires Ontology,positive regul…
NLS_BirA / BirA_JUN_WT	O14974	O14974	2.78985	2.78985	5.83696e-26	1.4787e-24	80	O14974	PPP1R12A	Protein phosphatase 1 regulatory subunit 12A	MYPT1_HUMAN	17	591.558	6.91558	NLS_BirA	BirA_JUN_WT	kinetochore,nucleoplasm,centrosome,cytosol,focal adhesion,actin cytoskeleton,Z disc,A band,contractile fiber,PTW/PP1 phosphatase complex	enzyme inhibitor activity,signal transducer activity,protein binding,phosphatase regulator activity,protein kinase binding,14-3-3 protein binding	G2/M transition of mitotic cell cycle,mitotic cell cycle,protein dephosphorylation,centrosome cycle,signal transduction,regulation of cell adhesion,regulation of myosin-light-chain-phosphatase activity,positive regulation of myosin-light-chain-phosphatase activity,cellular response to drug,negative regulation of catalytic activity,positive regulation of transcription from RNA polymerase II promot…
NLS_BirA / BirA_JUN_WT	P62750	P62750	2.52621	2.52621	7.11266e-26	1.79704e-24	120	P62750	RPL23A	60S ribosomal protein L23a	RL23A_HUMAN	14	476.054	5.76054	NLS_BirA	BirA_JUN_WT	nucleus,nucleolus,cytoplasm,cytosol,cytosolic large ribosomal subunit,extracellular exosome,TORC2 complex	RNA binding,structural constituent of ribosome,protein binding,rRNA binding,cadherin binding	ribosomal large subunit assembly,nuclear-transcribed mRNA catabolic process, nonsense-mediated decay,rRNA processing,translation,translational initiation,SRP-dependent cotranslational protein targeting to membrane,cell proliferation,viral transcription
NLS_BirA / JUN_WT_BirA	Q9UHB6	Q9UHB6	2.10797	2.10797	9.69506e-26	2.44295e-24	152	Q9UHB6	LIMA1	LIM domain and actin-binding protein 1	LIMA1_HUMAN	27	331.083	4.31083	NLS_BirA	JUN_WT_BirA	stress fiber,cytosol,plasma membrane,brush border,focal adhesion,actin cytoskeleton,cleavage furrow	actin monomer binding,protein binding,cadherin binding,metal ion binding,actin filament binding	negative regulation of actin filament depolymerization,ruffle organization,actin filament bundle assembly
NLS_BirA / JUN_WT_BirA	Q86T24	Q86T24	-3.06793	3.06793	1.01273e-25	2.54505e-24	128	Q86T24	ZBTB33	Transcriptional regulator Kaiso	KAISO_HUMAN	19	-88.0749	0.119251	NLS_BirA	JUN_WT_BirA	nucleus,nucleoplasm,nucleolus,cytosol,plasma membrane	protein binding,methyl-CpG binding,sequence-specific DNA binding,metal ion binding	transcription, DNA-templated,Wnt signaling pathway,intracellular signal transduction,negative regulation of transcription, DNA-templated
NLS_BirA / BirA_JUN_M14	O00159	O00159	-2.35183	2.35183	1.11793e-25	2.80196e-24	108	O00159	MYO1C	Unconventional myosin-Ic	MYO1C_HUMAN	19	-80.4102	0.195898	NLS_BirA	BirA_JUN_M14	nuclear pore,nucleoplasm,nucleolus,cytoplasm,cytosol,plasma membrane,microvillus,brush border,basal plasma membrane,membrane,lateral plasma membrane,unconventional myosin complex,nuclear body,cytoplasmic vesicle membrane,filamentous actin,ruffle membrane,membrane raft,phagocytic vesicle,stereocilium membrane,extracellular exosome,stress fiber	microfilament motor activity,receptor binding,protein binding,calmodulin binding,ATP binding,protein C-terminus binding,Ral GTPase binding,actin-dependent ATPase activity,actin filament binding	protein targeting,protein targeting to membrane,vesicle transport along actin filament,positive regulation of cell migration,positive regulation of actin filament polymerization,positive regulation of cell migration by vascular endothelial growth factor signaling pathway,Fc-gamma receptor signaling pathway involved in phagocytosis,positive regulation of gene expression, epigenetic,mRNA transport,…
NLS_BirA / BirA_JUN_M14	P54886	P54886	-2.08034	2.08034	1.18308e-25	2.95738e-24	140	P54886	ALDH18A1	Delta-1-pyrroline-5-carboxylate synthase	P5CS_HUMAN	24	-76.3541	0.236459	NLS_BirA	BirA_JUN_M14	mitochondrion,mitochondrial inner membrane,cytosol	RNA binding,glutamate 5-kinase activity,glutamate-5-semialdehyde dehydrogenase activity,protein binding,ATP binding,delta1-pyrroline-5-carboxylate synthetase activity,identical protein binding	glutamate metabolic process,proline biosynthetic process,ornithine biosynthetic process,cellular amino acid biosynthetic process,phosphorylation,citrulline biosynthetic process,oxidation-reduction process,L-proline biosynthetic process
NLS_BirA / BirA_JUN_M14	P05783	P05783	-1.56672	1.56672	1.19031e-25	2.96759e-24	260	P05783	KRT18	Keratin, type I cytoskeletal 18	K1C18_HUMAN	25	-66.2425	0.337575	NLS_BirA	BirA_JUN_M14	nucleolus,cytoplasm,microtubule organizing center,cytosol,intermediate filament,cell-cell adherens junction,centriolar satellite,keratin filament,perinuclear region of cytoplasm,extracellular exosome,cell periphery	RNA binding,structural molecule activity,protein binding,scaffold protein binding,cadherin binding involved in cell-cell adhesion	cell cycle,anatomical structure morphogenesis,viral process,keratinization,tumor necrosis factor-mediated signaling pathway,Golgi to plasma membrane CFTR protein transport,negative regulation of apoptotic process,intermediate filament cytoskeleton organization,cornification,extrinsic apoptotic signaling pathway,hepatocyte apoptotic process,cell-cell adhesion
NLS_BirA / BirA_JUN_WT	O43290	O43290	2.06665	2.06665	1.22842e-25	3.05452e-24	168	O43290	SART1	U4/U6.U5 tri-snRNP-associated protein 1	SNUT1_HUMAN	32	318.913	4.18913	NLS_BirA	BirA_JUN_WT	nucleoplasm,cytoplasm,Golgi apparatus,cytosol,Cajal body,nuclear speck,U4/U6 x U5 tri-snRNP complex,catalytic step 2 spliceosome	RNA binding,protein binding	spliceosomal snRNP assembly,mRNA splicing, via spliceosome,maturation of 5S rRNA,cell cycle arrest,mRNA cis splicing, via spliceosome,positive regulation of cytotoxic T cell differentiation,intrinsic apoptotic signaling pathway
BirA_JUN_M14 / BirA_JUN_WT	Q8WUF5	Q8WUF5	2.18167	2.18167	2.52479e-25	6.26149e-24	112	Q8WUF5	PPP1R13L	RelA-associated inhibitor	IASPP_HUMAN	20	353.678	4.53678	BirA_JUN_M14	BirA_JUN_WT	nucleus,nucleoplasm,cytosol,cell junction,intercellular bridge	transcription corepressor activity,protein binding,transcription factor binding,identical protein binding,cadherin binding	negative regulation of transcription from RNA polymerase II promoter,cardiac right ventricle morphogenesis,ventricular cardiac muscle tissue development,transcription, DNA-templated,apoptotic process,post-embryonic development,embryonic camera-type eye development,multicellular organism growth,hair cycle,positive regulation of cell differentiation,multicellular organismal homeostasis,cardiac musc…
NLS_BirA / JUN_WT_BirA	P55196	P55196	3.28899	3.28899	2.74217e-25	6.78273e-24	92	P55196	MLLT4	Afadin	AFAD_HUMAN	18	877.427	9.77427	NLS_BirA	JUN_WT_BirA	nucleoplasm,cytosol,plasma membrane,cell-cell junction,cell-cell adherens junction,nuclear speck,cell junction	protein binding,protein C-terminus binding,Ras GTPase binding,cadherin binding	cell adhesion,signal transduction,cell-cell signaling,regulation of protein localization,adherens junction organization,positive regulation of GTPase activity,establishment of endothelial intestinal barrier
NLS_BirA / BirA_JUN_WT	Q13442	Q13442	6.88815	6.88815	2.81977e-25	6.95641e-24	64	Q13442	PDAP1	28 kDa heat- and acid-stable phosphoprotein	HAP28_HUMAN	10	11745.1	118.451	NLS_BirA	BirA_JUN_WT	extracellular region,cytosol,plasma membrane,ficolin-1-rich granule lumen	RNA binding	signal transduction,cell proliferation,neutrophil degranulation
BirA_JUN_M14 / BirA_JUN_WT	Q6PJT7	Q6PJT7	1.67114	1.67114	3.17169e-25	7.80417e-24	120	Q6PJT7	ZC3H14	Zinc finger CCCH domain-containing protein 14	ZC3HE_HUMAN	21	218.467	3.18467	BirA_JUN_M14	BirA_JUN_WT	nucleus,nucleolus,cytoplasm,nuclear speck,intracellular ribonucleoprotein complex,dendrite cytoplasm,axon cytoplasm	RNA binding,protein binding,poly(A) binding,metal ion binding	regulation of mRNA stability,negative regulation of mRNA polyadenylation
NLS_BirA / JUN_WT_BirA	Q96RT1	Q96RT1	2.87203	2.87203	3.38492e-25	8.30717e-24	84	Q96RT1	ERBB2IP	Protein LAP2	LAP2_HUMAN	15	632.096	7.32096	NLS_BirA	JUN_WT_BirA	basement membrane,nucleus,cytoplasm,plasma membrane,basal plasma membrane,basolateral plasma membrane,nuclear speck,cell junction,hemidesmosome,nuclear membrane	receptor binding,ErbB-2 class receptor binding,integrin binding,structural constituent of cytoskeleton,protein binding	protein targeting,cell cycle,cell adhesion,signal transduction,epidermal growth factor receptor signaling pathway,integrin-mediated signaling pathway,cell growth,negative regulation of NF-kappaB transcription factor activity,response to muramyl dipeptide,response to lipopolysaccharide,ERBB2 signaling pathway,intermediate filament cytoskeleton organization,basal protein localization,establishment …
NLS_BirA / BirA_JUN_M14	Q9P2J5	Q9P2J5	-1.50319	1.50319	4.32645e-25	1.05903e-23	184	Q9P2J5	LARS	Leucine--tRNA ligase, cytoplasmic	SYLC_HUMAN	34	-64.7228	0.352772	NLS_BirA	BirA_JUN_M14	cytoplasm,lysosome,endoplasmic reticulum,cytosol,endomembrane system,nuclear body,aminoacyl-tRNA synthetase multienzyme complex	aminoacyl-tRNA editing activity,glutamine-tRNA ligase activity,leucine-tRNA ligase activity,valine-tRNA ligase activity,GTPase activator activity,protein binding,ATP binding	tRNA aminoacylation for protein translation,glutaminyl-tRNA aminoacylation,leucyl-tRNA aminoacylation,valyl-tRNA aminoacylation,protein targeting to lysosome,regulation of cell size,negative regulation of autophagy,cellular response to amino acid starvation,positive regulation of GTPase activity,cellular response to amino acid stimulus,cellular response to leucine,Requires Ontology,positive regul…
NLS_BirA / BirA_JUN_WT	Q1ED39	Q1ED39	3.39608	3.39608	4.93363e-25	1.20452e-23	124	Q1ED39	KNOP1	Lysine-rich nucleolar protein 1	KNOP1_HUMAN	20	952.739	10.5274	NLS_BirA	BirA_JUN_WT	nucleolus	RNA binding
BirA_JUN_M14 / BirA_JUN_WT	Q13428	Q13428	0.833509	0.833509	5.03357e-25	1.22575e-23	352	Q13428	TCOF1	Treacle protein	TCOF_HUMAN	48	78.2014	1.78201	BirA_JUN_M14	BirA_JUN_WT	fibrillar center,nucleus,nucleolus,cytosol	RNA polymerase I core binding,RNA binding,transporter activity,protein binding,protein heterodimerization activity,scaffold protein binding	skeletal system development,regulation of translation,neural crest formation,neural crest cell development
NLS_BirA / JUN_WT_BirA	P55209	P55209	3.60409	3.60409	5.0787e-25	1.23355e-23	88	P55209	NAP1L1	Nucleosome assembly protein 1-like 1	NP1L1_HUMAN	13	1116.02	12.1602	NLS_BirA	JUN_WT_BirA	nucleus,membrane,melanosome	RNA binding,protein binding	DNA replication,nucleosome assembly,positive regulation of cell proliferation
NLS_BirA / BirA_JUN_WT	Q15149	Q15149	-0.568724	0.568724	6.79162e-25	1.64535e-23	1716	Q15149	PLEC	Plectin	PLEC_HUMAN	268	-32.5787	0.674213	NLS_BirA	BirA_JUN_WT	cytosol,plasma membrane,brush border,focal adhesion,sarcoplasm,hemidesmosome,extracellular matrix,sarcolemma,costamere,intermediate filament cytoskeleton,extracellular exosome	RNA binding,actin binding,protein binding,structural constituent of muscle,ankyrin binding,cadherin binding	hemidesmosome assembly
NLS_BirA / BirA_JUN_M14	Q76FK4	Q76FK4	1.88143	1.88143	7.68802e-25	1.85774e-23	100	Q76FK4	NOL8	Nucleolar protein 8	NOL8_HUMAN	23	268.441	3.68441	NLS_BirA	BirA_JUN_M14	nucleolus	RNA binding,protein binding	rRNA processing,protein localization to nucleolus
NLS_BirA / BirA_JUN_WT	Q99733	Q99733	2.97648	2.97648	7.84619e-25	1.89111e-23	84	Q99733	NAP1L4	Nucleosome assembly protein 1-like 4	NP1L4_HUMAN	13	687.066	7.87066	NLS_BirA	BirA_JUN_WT	nucleus,cytoplasm	RNA binding,protein binding,nucleosome binding,unfolded protein binding	nucleosome assembly
NLS_BirA / BirA_JUN_WT	Q9NRA8	Q9NRA8	3.04813	3.04813	8.36625e-25	2.01131e-23	128	Q9NRA8	EIF4ENIF1	Eukaryotic translation initiation factor 4E transporter	4ET_HUMAN	21	727.139	8.27139	NLS_BirA	BirA_JUN_WT	cytoplasmic mRNA processing body,nucleus,cytoplasm,cytosol,membrane,PML body,nuclear speck,intracellular membrane-bounded organelle	RNA binding,mRNA binding,protein binding,protein transporter activity	protein transport,negative regulation of translation,stem cell population maintenance,negative regulation of neuron differentiation
NLS_BirA / JUN_WT_BirA	P06737	P06737	-2.68701	2.68701	8.98713e-25	2.15508e-23	128	P06737	PYGL	Glycogen phosphorylase, liver form	PYGL_HUMAN	23	-84.4715	0.155285	NLS_BirA	JUN_WT_BirA	extracellular region,cytoplasm,cytosol,secretory granule lumen,extracellular exosome,ficolin-1-rich granule lumen	purine nucleobase binding,protein binding,ATP binding,glucose binding,drug binding,glycogen phosphorylase activity,AMP binding,vitamin binding,pyridoxal phosphate binding,bile acid binding,protein homodimerization activity,Requires Ontology	glycogen metabolic process,glycogen catabolic process,5-phosphoribose 1-diphosphate biosynthetic process,glucose homeostasis,neutrophil degranulation,necroptotic process
JUN_WT_BirA / BirA_JUN_WT	P08670	P08670	0.707316	0.707316	9.11278e-25	2.17967e-23	580	P08670	VIM	Vimentin	VIME_HUMAN	58	63.2763	1.63276	JUN_WT_BirA	BirA_JUN_WT	cytoplasm,peroxisome,cytosol,polysome,cytoskeleton,intermediate filament,focal adhesion,intracellular ribonucleoprotein complex,extracellular matrix,cell leading edge,neuron projection,phagocytic vesicle,extracellular exosome,plasma membrane	double-stranded RNA binding,structural constituent of cytoskeleton,structural constituent of eye lens,protein binding,protein C-terminus binding,protein domain specific binding,identical protein binding,scaffold protein binding,keratin filament binding	movement of cell or subcellular component,negative regulation of neuron projection development,astrocyte development,viral process,muscle filament sliding,positive regulation of collagen biosynthetic process,regulation of mRNA stability,intermediate filament organization,positive regulation of translation,Bergmann glial cell differentiation,SMAD protein signal transduction,lens fiber cell develop…
NLS_BirA / BirA_JUN_WT	P51858	P51858	3.1245	3.1245	9.5765e-25	2.28478e-23	100	P51858	HDGF	Hepatoma-derived growth factor	HDGF_HUMAN	15	772.103	8.72103	NLS_BirA	BirA_JUN_WT	extracellular region,extracellular space,nucleoplasm,cytoplasm,transcriptional repressor complex,extracellular matrix	nucleotide binding,RNA polymerase II transcription corepressor activity,transcription corepressor binding,DNA binding,RNA binding,growth factor activity,heparin binding	negative regulation of transcription from RNA polymerase II promoter,transcription, DNA-templated,signal transduction,cell proliferation,regulation of receptor activity,IRE1-mediated unfolded protein response
NLS_BirA / BirA_JUN_M14	Q14686	Q14686	-1.12608	1.12608	9.66887e-25	2.30099e-23	140	Q14686	NCOA6	Nuclear receptor coactivator 6	NCOA6_HUMAN	23	-54.1842	0.458158	NLS_BirA	BirA_JUN_M14	nucleus,nucleoplasm,transcription factor complex,cytosol,histone methyltransferase complex,intracellular membrane-bounded organelle	chromatin binding,transcription coactivator activity,protein binding,enzyme binding,estrogen receptor binding,ligand-dependent nuclear receptor transcription coactivator activity,retinoid X receptor binding,thyroid hormone receptor binding	DNA replication,DNA repair,DNA recombination,DNA-templated transcription, initiation,cellular response to DNA damage stimulus,brain development,heart development,response to hormone,regulation of lipid metabolic process,myeloid cell differentiation,intracellular estrogen receptor signaling pathway,glucocorticoid receptor signaling pathway,positive regulation of transcription, DNA-templated,positi…
NLS_BirA / JUN_WT_BirA	Q92922	Q92922	-2.71849	2.71849	1.04725e-24	2.48595e-23	172	Q92922	SMARCC1	SWI/SNF complex subunit SMARCC1	SMRC1_HUMAN	27	-84.8066	0.151934	NLS_BirA	JUN_WT_BirA	nuclear chromatin,XY body,nucleus,nucleoplasm,cytoplasm,SWI/SNF complex,protein complex,npBAF complex,nBAF complex	transcription coactivator activity,protein binding,protein N-terminus binding,RNA polymerase II core promoter proximal region sequence-specific DNA binding,RNA polymerase II distal enhancer sequence-specific DNA binding,nucleosomal DNA binding	nucleosome disassembly,chromatin remodeling,transcription, DNA-templated,regulation of transcription from RNA polymerase II promoter,nervous system development,insulin receptor signaling pathway,animal organ morphogenesis,chromatin modification,prostate gland development,negative regulation of proteasomal ubiquitin-dependent protein catabolic process,ATP-dependent chromatin remodeling,positive re…
NLS_BirA / JUN_WT_BirA	P42167	P42167	3.97025	3.97025	1.08317e-24	2.56476e-23	44	P42167	TMPO	Lamina-associated polypeptide 2, isoforms beta/gamma	LAP2B_HUMAN	7	1467.35	15.6735	NLS_BirA	JUN_WT_BirA
NLS_BirA / BirA_JUN_M14	Q9Y446	Q9Y446	-2.97122	2.97122	1.11786e-24	2.64028e-23	128	Q9Y446	PKP3	Plakophilin-3	PKP3_HUMAN	21	-87.2481	0.127519	NLS_BirA	BirA_JUN_M14	cornified envelope,nucleoplasm,plasma membrane,cell-cell junction,cell-cell adherens junction,cell junction,desmosome,messenger ribonucleoprotein complex	protein binding,enzyme binding,alpha-catenin binding,cell adhesion molecule binding,cadherin binding involved in cell-cell adhesion,RNA binding,translation regulator activity	desmosome assembly,positive regulation of gene expression,keratinization,cornification,protein localization to plasma membrane,cell-cell adhesion,negative regulation of mRNA catabolic process,regulation of translation
BirA_JUN_M14 / JUN_WT_BirA	Q01543	Q01543	-1.66539	1.66539	1.12808e-24	2.65775e-23	112	Q01543	FLI1	Friend leukemia integration 1 transcription factor	FLI1_HUMAN	16	-68.4741	0.315259	BirA_JUN_M14	JUN_WT_BirA	nucleus,cytosol,nuclear body	RNA polymerase II core promoter proximal region sequence-specific DNA binding,RNA polymerase II distal enhancer sequence-specific DNA binding,RNA polymerase II transcription factor activity, sequence-specific DNA binding,transcriptional activator activity, RNA polymerase II core promoter proximal region sequence-specific binding,DNA binding,chromatin binding,transcription factor activity, sequenc…	regulation of transcription from RNA polymerase II promoter,transcription from RNA polymerase II promoter,hemostasis,blood circulation,animal organ morphogenesis,cell differentiation,megakaryocyte development,positive regulation of transcription, DNA-templated,positive regulation of transcription from RNA polymerase II promoter
NLS_BirA / JUN_WT_BirA	O75475	O75475	3.40715	3.40715	1.17862e-24	2.76989e-23	72	O75475	PSIP1	PC4 and SFRS1-interacting protein	PSIP1_HUMAN	12	960.848	10.6085	NLS_BirA	JUN_WT_BirA	nucleoplasm,cytosol,transcriptionally active chromatin	RNA binding,protein binding,supercoiled DNA binding	mRNA 5'-splice site recognition,transcription, DNA-templated,regulation of transcription, DNA-templated,response to oxidative stress,response to heat,nuclear transport,establishment of integrated proviral latency
NLS_BirA / BirA_JUN_WT	O00159	O00159	-2.47588	2.47588	1.29724e-24	3.04108e-23	108	O00159	MYO1C	Unconventional myosin-Ic	MYO1C_HUMAN	19	-82.0243	0.179757	NLS_BirA	BirA_JUN_WT	nuclear pore,nucleoplasm,nucleolus,cytoplasm,cytosol,plasma membrane,microvillus,brush border,basal plasma membrane,membrane,lateral plasma membrane,unconventional myosin complex,nuclear body,cytoplasmic vesicle membrane,filamentous actin,ruffle membrane,membrane raft,phagocytic vesicle,stereocilium membrane,extracellular exosome,stress fiber	microfilament motor activity,receptor binding,protein binding,calmodulin binding,ATP binding,protein C-terminus binding,Ral GTPase binding,actin-dependent ATPase activity,actin filament binding	protein targeting,protein targeting to membrane,vesicle transport along actin filament,positive regulation of cell migration,positive regulation of actin filament polymerization,positive regulation of cell migration by vascular endothelial growth factor signaling pathway,Fc-gamma receptor signaling pathway involved in phagocytosis,positive regulation of gene expression, epigenetic,mRNA transport,…
NLS_BirA / BirA_JUN_WT	Q96B97	Q96B97	1.98086	1.98086	1.91729e-24	4.4835e-23	72	Q96B97	SH3KBP1	SH3 domain-containing kinase-binding protein 1	SH3K1_HUMAN	13	294.729	3.94729	NLS_BirA	BirA_JUN_WT	cytoplasm,cytosol,cytoskeleton,plasma membrane,cell-cell junction,focal adhesion,endocytic vesicle,cytoplasmic vesicle membrane,neuron projection,synapse	protein binding,SH3 domain binding	endocytosis,apoptotic process,cytoskeleton organization,cell-cell signaling,axon guidance,regulation of cell shape,cell migration,negative regulation of epidermal growth factor receptor signaling pathway,membrane organization
NLS_BirA / BirA_JUN_WT	Q13573	Q13573	1.4403	1.4403	2.20713e-24	5.14851e-23	156	Q13573	SNW1	SNW domain-containing protein 1	SNW1_HUMAN	22	171.377	2.71377	NLS_BirA	BirA_JUN_WT	nucleus,nucleoplasm,spliceosomal complex,nuclear matrix,nuclear body,nuclear speck,catalytic step 2 spliceosome,post-mRNA release spliceosomal complex,cyclin/CDK positive transcription elongation factor complex	transcription coactivator activity,transcription corepressor activity,RNA binding,Notch binding,protein binding,enzyme binding,nuclear hormone receptor binding,vitamin D receptor binding,retinoic acid receptor binding,SMAD binding,androgen receptor binding	negative regulation of transcription from RNA polymerase II promoter,generation of catalytic spliceosome for second transesterification step,mRNA splicing, via spliceosome,regulation of transcription from RNA polymerase II promoter,transcription initiation from RNA polymerase II promoter,Notch signaling pathway,viral process,positive regulation of transforming growth factor beta receptor signalin…
BirA_JUN_M14 / JUN_WT_BirA	Q9UPQ9	Q9UPQ9	1.12741	1.12741	2.47373e-24	5.75617e-23	236	Q9UPQ9	TNRC6B	Trinucleotide repeat-containing gene 6B protein	TNR6B_HUMAN	40	118.466	2.18466	BirA_JUN_M14	JUN_WT_BirA	cytoplasmic mRNA processing body,cytosol	RNA binding,protein binding	Wnt signaling pathway, calcium modulating pathway,gene silencing by RNA,posttranscriptional gene silencing by RNA,miRNA mediated inhibition of translation,regulation of megakaryocyte differentiation,positive regulation of nuclear-transcribed mRNA poly(A) tail shortening,positive regulation of nuclear-transcribed mRNA catabolic process, deadenylation-dependent decay
NLS_BirA / BirA_JUN_WT	Q96RT1	Q96RT1	2.55139	2.55139	2.53867e-24	5.89272e-23	84	Q96RT1	ERBB2IP	Protein LAP2	LAP2_HUMAN	15	486.199	5.86199	NLS_BirA	BirA_JUN_WT	basement membrane,nucleus,cytoplasm,plasma membrane,basal plasma membrane,basolateral plasma membrane,nuclear speck,cell junction,hemidesmosome,nuclear membrane	receptor binding,ErbB-2 class receptor binding,integrin binding,structural constituent of cytoskeleton,protein binding	protein targeting,cell cycle,cell adhesion,signal transduction,epidermal growth factor receptor signaling pathway,integrin-mediated signaling pathway,cell growth,negative regulation of NF-kappaB transcription factor activity,response to muramyl dipeptide,response to lipopolysaccharide,ERBB2 signaling pathway,intermediate filament cytoskeleton organization,basal protein localization,establishment …
NLS_BirA / JUN_WT_BirA	P46777	P46777	1.8414	1.8414	2.93112e-24	6.78694e-23	152	P46777	RPL5	60S ribosomal protein L5	RL5_HUMAN	15	258.357	3.58357	NLS_BirA	JUN_WT_BirA	nucleus,nucleoplasm,nucleolus,cytoplasm,endoplasmic reticulum,cytosol,focal adhesion,membrane,cytosolic large ribosomal subunit,intracellular ribonucleoprotein complex,protein complex,extracellular exosome	RNA binding,mRNA 3'-UTR binding,structural constituent of ribosome,protein binding,5S rRNA binding,ubiquitin protein ligase binding,mRNA 5'-UTR binding,ubiquitin ligase inhibitor activity	ribosomal large subunit assembly,nuclear-transcribed mRNA catabolic process, nonsense-mediated decay,rRNA processing,translation,translational initiation,SRP-dependent cotranslational protein targeting to membrane,positive regulation of gene expression,viral transcription,ribosomal large subunit biogenesis,positive regulation of translation,protein stabilization,regulation of signal transduction …
NLS_BirA / BirA_JUN_M14	Q9UKY7	Q9UKY7	4.80593	4.80593	2.95868e-24	6.83397e-23	88	Q9UKY7	CDV3	Protein CDV3 homolog	CDV3_HUMAN	11	2697.24	27.9724	NLS_BirA	BirA_JUN_M14	cytosol,plasma membrane	molecular_function	cell proliferation
NLS_BirA / BirA_JUN_WT	Q76FK4	Q76FK4	2.47155	2.47155	3.29522e-24	7.5927e-23	100	Q76FK4	NOL8	Nucleolar protein 8	NOL8_HUMAN	23	454.641	5.54641	NLS_BirA	BirA_JUN_WT	nucleolus	RNA binding,protein binding	rRNA processing,protein localization to nucleolus
NLS_BirA / BirA_JUN_M14	O00151	O00151	2.9805	2.9805	3.49843e-24	8.04126e-23	88	O00151	PDLIM1	PDZ and LIM domain protein 1	PDLI1_HUMAN	14	689.261	7.89261	NLS_BirA	BirA_JUN_M14	transcription factor complex,cytoskeleton,cell-cell adherens junction,focal adhesion,Z disc	transcription coactivator activity,metal ion binding,cadherin binding involved in cell-cell adhesion	response to hypoxia,regulation of transcription, DNA-templated,response to oxidative stress,cell-cell adhesion
NLS_BirA / BirA_JUN_M14	P62701	P62701	-0.598596	0.598596	3.71134e-24	8.50991e-23	148	P62701	RPS4X	40S ribosomal protein S4, X isoform	RS4X_HUMAN	21	-33.9604	0.660396	NLS_BirA	BirA_JUN_M14	nucleoplasm,cytosol,ribosome,polysome,focal adhesion,small ribosomal subunit,membrane,cytosolic small ribosomal subunit,intracellular ribonucleoprotein complex,extracellular matrix,cytoplasmic ribonucleoprotein granule,extracellular exosome	RNA binding,structural constituent of ribosome,protein binding,rRNA binding	nuclear-transcribed mRNA catabolic process, nonsense-mediated decay,rRNA processing,translation,translational initiation,SRP-dependent cotranslational protein targeting to membrane,multicellular organism development,positive regulation of cell proliferation,viral transcription,response to ethanol,positive regulation of translation
NLS_BirA / BirA_JUN_WT	Q5UIP0	Q5UIP0	1.59135	1.59135	5.50658e-24	1.25956e-22	184	Q5UIP0	RIF1	Telomere-associated protein RIF1	RIF1_HUMAN	43	201.331	3.01331	NLS_BirA	BirA_JUN_WT	chromosome, telomeric region,nuclear chromatin,condensed chromosome,female pronucleus,male pronucleus,nucleus,nucleoplasm,cytoplasm,plasma membrane,nuclear body,nuclear membrane,site of double-strand break,spindle midzone	protein binding	negative regulation of transcription from RNA polymerase II promoter,telomere maintenance,double-strand break repair via nonhomologous end joining,chromatin silencing at telomere,cellular response to DNA damage stimulus,cell cycle,stem cell population maintenance,telomere maintenance in response to DNA damage,positive regulation of isotype switching,positive regulation of histone H3-K9 methylatio…
BirA_JUN_M14 / BirA_JUN_WT	Q9NR56	Q9NR56	2.04437	2.04437	5.6826e-24	1.29668e-22	80	Q9NR56	MBNL1	Muscleblind-like protein 1	MBNL1_HUMAN	11	312.494	4.12494	BirA_JUN_M14	BirA_JUN_WT	nucleus,nucleoplasm,cytoplasm,cytosol,cytoplasmic stress granule	regulatory region RNA binding,RNA binding,double-stranded RNA binding,protein binding,metal ion binding	in utero embryonic development,mRNA processing,nervous system development,RNA splicing,embryonic limb morphogenesis,regulation of RNA splicing,myoblast differentiation
NLS_BirA / BirA_JUN_M14	P50395	P50395	-1.01647	1.01647	7.67213e-24	1.74643e-22	228	P50395	GDI2	Rab GDP dissociation inhibitor beta	GDIB_HUMAN	33	-50.5675	0.494325	NLS_BirA	BirA_JUN_M14	extracellular region,cytoplasm,Golgi apparatus,cytosol,focal adhesion,membrane,vesicle,secretory granule lumen,azurophil granule lumen,myelin sheath,extracellular exosome	RNA binding,Rab GDP-dissociation inhibitor activity,GTPase activator activity,protein binding,small GTPase binding	signal transduction,small GTPase mediated signal transduction,protein transport,neutrophil degranulation,positive regulation of GTPase activity,regulation of small GTPase mediated signal transduction
NLS_BirA / JUN_WT_BirA	Q15149	Q15149	-0.680219	0.680219	8.40303e-24	1.9082e-22	1716	Q15149	PLEC	Plectin	PLEC_HUMAN	268	-37.593	0.62407	NLS_BirA	JUN_WT_BirA	cytosol,plasma membrane,brush border,focal adhesion,sarcoplasm,hemidesmosome,extracellular matrix,sarcolemma,costamere,intermediate filament cytoskeleton,extracellular exosome	RNA binding,actin binding,protein binding,structural constituent of muscle,ankyrin binding,cadherin binding	hemidesmosome assembly
NLS_BirA / BirA_JUN_WT	Q9UHB6	Q9UHB6	2.1126	2.1126	8.9598e-24	2.02974e-22	152	Q9UHB6	LIMA1	LIM domain and actin-binding protein 1	LIMA1_HUMAN	27	332.469	4.32469	NLS_BirA	BirA_JUN_WT	stress fiber,cytosol,plasma membrane,brush border,focal adhesion,actin cytoskeleton,cleavage furrow	actin monomer binding,protein binding,cadherin binding,metal ion binding,actin filament binding	negative regulation of actin filament depolymerization,ruffle organization,actin filament bundle assembly
NLS_BirA / BirA_JUN_M14	P22314	P22314	-0.965767	0.965767	9.068e-24	2.04932e-22	212	P22314	UBA1	Ubiquitin-like modifier-activating enzyme 1	UBA1_HUMAN	35	-48.7994	0.512006	NLS_BirA	BirA_JUN_M14	nucleus,nucleoplasm,cytoplasm,mitochondrion,cytosol,extracellular exosome,heterochromatin,lysosomal membrane,endosome membrane,desmosome,rough endoplasmic reticulum membrane	RNA binding,ubiquitin activating enzyme activity,protein binding,ATP binding	ubiquitin-dependent protein catabolic process,cellular response to DNA damage stimulus,protein ubiquitination
NLS_BirA / BirA_JUN_M14	P55196	P55196	2.66047	2.66047	9.1336e-24	2.05921e-22	92	P55196	MLLT4	Afadin	AFAD_HUMAN	18	532.237	6.32237	NLS_BirA	BirA_JUN_M14	nucleoplasm,cytosol,plasma membrane,cell-cell junction,cell-cell adherens junction,nuclear speck,cell junction	protein binding,protein C-terminus binding,Ras GTPase binding,cadherin binding	cell adhesion,signal transduction,cell-cell signaling,regulation of protein localization,adherens junction organization,positive regulation of GTPase activity,establishment of endothelial intestinal barrier
NLS_BirA / BirA_JUN_WT	Q92922	Q92922	-2.85187	2.85187	9.59791e-24	2.15873e-22	172	Q92922	SMARCC1	SWI/SNF complex subunit SMARCC1	SMRC1_HUMAN	27	-86.1484	0.138516	NLS_BirA	BirA_JUN_WT	nuclear chromatin,XY body,nucleus,nucleoplasm,cytoplasm,SWI/SNF complex,protein complex,npBAF complex,nBAF complex	transcription coactivator activity,protein binding,protein N-terminus binding,RNA polymerase II core promoter proximal region sequence-specific DNA binding,RNA polymerase II distal enhancer sequence-specific DNA binding,nucleosomal DNA binding	nucleosome disassembly,chromatin remodeling,transcription, DNA-templated,regulation of transcription from RNA polymerase II promoter,nervous system development,insulin receptor signaling pathway,animal organ morphogenesis,chromatin modification,prostate gland development,negative regulation of proteasomal ubiquitin-dependent protein catabolic process,ATP-dependent chromatin remodeling,positive re…
NLS_BirA / BirA_JUN_WT	Q9P270	Q9P270	3.46048	3.46048	1.00824e-23	2.2623e-22	60	Q9P270	SLAIN2	SLAIN motif-containing protein 2	SLAI2_HUMAN	13	1000.8	11.008	NLS_BirA	BirA_JUN_WT	centrosome,cytosol,microtubule cytoskeleton,microtubule plus-end	protein binding	microtubule nucleation,positive regulation of microtubule polymerization,cytoplasmic microtubule organization
NLS_BirA / BirA_JUN_WT	O15164	O15164	-3.38229	3.38229	1.03825e-23	2.3241e-22	84	O15164	TRIM24	Transcription intermediary factor 1-alpha	TIF1A_HUMAN	18	-90.4097	0.0959026	NLS_BirA	BirA_JUN_WT	nucleus,nucleoplasm,nuclear euchromatin,perichromatin fibrils,cytosol	p53 binding,chromatin binding,transcription coactivator activity,protein tyrosine kinase activity,ubiquitin-protein transferase activity,receptor binding,protein binding,zinc ion binding,ligand-dependent nuclear receptor binding,estrogen response element binding,ubiquitin protein ligase activity,lysine-acetylated histone binding,methylated histone binding	transcription from RNA polymerase II promoter,negative regulation of cell proliferation,protein ubiquitination,peptidyl-tyrosine phosphorylation,protein catabolic process,regulation of protein stability,regulation of apoptotic process,negative regulation of transcription, DNA-templated,positive regulation of transcription, DNA-templated,protein autophosphorylation,calcium ion homeostasis,regulati…
NLS_BirA / BirA_JUN_M14	P53814	P53814	-2.6257	2.6257	1.14994e-23	2.56802e-22	156	P53814	SMTN	Smoothelin	SMTN_HUMAN	24	-83.7974	0.162026	NLS_BirA	BirA_JUN_M14	cytoplasm,cytoskeleton,actin cytoskeleton	actin binding,structural constituent of muscle	smooth muscle contraction,muscle organ development
NLS_BirA / JUN_WT_BirA	Q13206	Q13206	3.09543	3.09543	1.31156e-23	2.92202e-22	112	Q13206	DDX10	Probable ATP-dependent RNA helicase DDX10	DDX10_HUMAN	18	754.707	8.54707	NLS_BirA	JUN_WT_BirA	nucleolus,cytoplasm	RNA binding,RNA helicase activity,ATP-dependent RNA helicase activity,ATP binding	RNA secondary structure unwinding
NLS_BirA / BirA_JUN_M14	O43290	O43290	1.87607	1.87607	1.3527e-23	3.00656e-22	168	O43290	SART1	U4/U6.U5 tri-snRNP-associated protein 1	SNUT1_HUMAN	32	267.075	3.67075	NLS_BirA	BirA_JUN_M14	nucleoplasm,cytoplasm,Golgi apparatus,cytosol,Cajal body,nuclear speck,U4/U6 x U5 tri-snRNP complex,catalytic step 2 spliceosome	RNA binding,protein binding	spliceosomal snRNP assembly,mRNA splicing, via spliceosome,maturation of 5S rRNA,cell cycle arrest,mRNA cis splicing, via spliceosome,positive regulation of cytotoxic T cell differentiation,intrinsic apoptotic signaling pathway
NLS_BirA / BirA_JUN_M14	Q9H4A4	Q9H4A4	-0.821321	0.821321	1.53505e-23	3.40384e-22	144	Q9H4A4	RNPEP	Aminopeptidase B	AMPB_HUMAN	23	-43.4077	0.565923	NLS_BirA	BirA_JUN_M14	extracellular region,plasma membrane,secretory granule,extracellular exosome	aminopeptidase activity,epoxide hydrolase activity,metalloexopeptidase activity,zinc ion binding,peptide binding,metalloaminopeptidase activity	proteolysis,peptide catabolic process,negative regulation of blood pressure
NLS_BirA / BirA_JUN_WT	P10412	P10412	5.10022	5.10022	1.84794e-23	4.08803e-22	92	P10412	HIST1H1E	Histone H1.4	H14_HUMAN	12	3330.2	34.302	NLS_BirA	BirA_JUN_WT	nuclear nucleosome,nucleus,nuclear heterochromatin,extracellular exosome	double-stranded DNA binding,RNA binding,calcium ion binding,protein binding,ATP binding,GTP binding,AMP binding,chromatin DNA binding,dATP binding,ADP binding	negative regulation of transcription from RNA polymerase II promoter,nucleosome assembly,nucleosome positioning,histone H3-K4 trimethylation,histone H3-K27 trimethylation
JUN_WT_BirA / BirA_JUN_WT	P49327	P49327	-0.429621	0.429621	2.01646e-23	4.45039e-22	524	P49327	FASN	Fatty acid synthase	FAS_HUMAN	88	-25.7543	0.742457	JUN_WT_BirA	BirA_JUN_WT	mitochondrion,Golgi apparatus,cytosol,plasma membrane,membrane,melanosome,glycogen granule,extracellular exosome	RNA binding,fatty acid synthase activity,[acyl-carrier-protein] S-acetyltransferase activity,[acyl-carrier-protein] S-malonyltransferase activity,3-oxoacyl-[acyl-carrier-protein] synthase activity,3-oxoacyl-[acyl-carrier-protein] reductase (NADPH) activity,3-hydroxypalmitoyl-[acyl-carrier-protein] dehydratase activity,enoyl-[acyl-carrier-protein] reductase (NADPH, B-specific) activity,oleoyl-[acy…	osteoblast differentiation,acetyl-CoA metabolic process,fatty acid metabolic process,fatty acid biosynthetic process,pantothenate metabolic process,mammary gland development,positive regulation of cellular metabolic process,regulation of cholesterol biosynthetic process,fatty-acyl-CoA biosynthetic process,oxidation-reduction process,cellular response to interleukin-4
NLS_BirA / BirA_JUN_M14	O75683	O75683	3.86463	3.86463	2.0216e-23	4.4513e-22	80	O75683	SURF6	Surfeit locus protein 6	SURF6_HUMAN	13	1356.69	14.5669	NLS_BirA	BirA_JUN_M14	granular component,nucleoplasm,nucleolus,cytosolic large ribosomal subunit	DNA binding,RNA binding,protein binding	ribosomal large subunit biogenesis,ribosomal small subunit biogenesis
NLS_BirA / BirA_JUN_WT	Q9BXS6	Q9BXS6	3.7998	3.7998	2.04468e-23	4.49162e-22	84	Q9BXS6	NUSAP1	Nucleolar and spindle-associated protein 1	NUSAP_HUMAN	15	1292.69	13.9269	NLS_BirA	BirA_JUN_WT	chromosome,nucleolus,cytoplasm,spindle microtubule	DNA binding,RNA binding,protein binding,microtubule binding	mitotic sister chromatid segregation,mitotic cytokinesis,mitotic chromosome condensation,establishment of mitotic spindle localization,positive regulation of mitotic nuclear division
NLS_BirA / BirA_JUN_M14	P53618	P53618	-2.31035	2.31035	2.44935e-23	5.36806e-22	128	P53618	COPB1	Coatomer subunit beta	COPB_HUMAN	23	-79.8388	0.201612	NLS_BirA	BirA_JUN_M14	Golgi membrane,endoplasmic reticulum membrane,endoplasmic reticulum-Golgi intermediate compartment,Golgi apparatus,Golgi-associated vesicle,cytosol,plasma membrane,membrane,COPI vesicle coat,transport vesicle,secretory granule membrane,intracellular membrane-bounded organelle,tertiary granule membrane,ficolin-1-rich granule membrane	structural molecule activity,protein binding	intracellular protein transport,ER to Golgi vesicle-mediated transport,retrograde vesicle-mediated transport, Golgi to ER,intra-Golgi vesicle-mediated transport,viral process,neutrophil degranulation
NLS_BirA / BirA_JUN_M14	Q9HCK8	Q9HCK8	-2.6154	2.6154	2.872e-23	6.27976e-22	156	Q9HCK8	CHD8	Chromodomain-helicase-DNA-binding protein 8	CHD8_HUMAN	37	-83.6812	0.163188	NLS_BirA	BirA_JUN_M14	nucleus,nucleoplasm,protein complex,MLL1 complex	p53 binding,DNA binding,DNA helicase activity,chromatin binding,protein binding,ATP binding,beta-catenin binding,DNA-dependent ATPase activity,methylated histone binding,histone binding,armadillo repeat domain binding	negative regulation of transcription from RNA polymerase II promoter,in utero embryonic development,transcription, DNA-templated,brain development,chromatin modification,negative regulation of Wnt signaling pathway,DNA duplex unwinding,ATP-dependent chromatin remodeling,negative regulation of transcription, DNA-templated,positive regulation of transcription, DNA-templated,positive regulation of t…
NLS_BirA / BirA_JUN_M14	Q14573	Q14573	-2.39039	2.39039	3.24264e-23	7.07377e-22	84	Q14573	ITPR3	Inositol 1,4,5-trisphosphate receptor type 3	ITPR3_HUMAN	19	-80.9269	0.190731	NLS_BirA	BirA_JUN_M14	nuclear outer membrane,nucleoplasm,nucleolus,cytoplasm,endoplasmic reticulum,endoplasmic reticulum membrane,plasma membrane,integral component of plasma membrane,brush border,membrane,platelet dense tubular network membrane,neuronal cell body,myelin sheath,receptor complex,apical part of cell	inositol hexakisphosphate binding,inositol 1,4,5-trisphosphate-sensitive calcium-release channel activity,calcium ion binding,protein binding,calcium-release channel activity,phosphatidylinositol binding,inositol 1,3,4,5 tetrakisphosphate binding,inositol 1,4,5 trisphosphate binding	G-protein coupled receptor signaling pathway,positive regulation of cytosolic calcium ion concentration,memory,platelet activation,inositol phosphate-mediated signaling,regulation of insulin secretion,sensory perception of bitter taste,sensory perception of sweet taste,sensory perception of umami taste,release of sequestered calcium ion into cytosol,protein homooligomerization,protein heterooligo…
NLS_BirA / BirA_JUN_M14	Q5T6F2	Q5T6F2	2.0051	2.0051	3.63749e-23	7.91679e-22	144	Q5T6F2	UBAP2	Ubiquitin-associated protein 2	UBAP2_HUMAN	21	301.418	4.01418	NLS_BirA	BirA_JUN_M14	nucleus,cytoplasm	RNA binding,cadherin binding	positive regulation of gene expression
NLS_BirA / BirA_JUN_M14	P04181	P04181	-1.77239	1.77239	3.8946e-23	8.45685e-22	100	P04181	OAT	Ornithine aminotransferase, mitochondrial	OAT_HUMAN	16	-70.7276	0.292724	NLS_BirA	BirA_JUN_M14	nucleoplasm,mitochondrion,mitochondrial matrix	ornithine-oxo-acid transaminase activity,pyridoxal phosphate binding,identical protein binding	visual perception,cellular amino acid biosynthetic process,protein hexamerization,L-proline biosynthetic process
NLS_BirA / BirA_JUN_M14	Q9UPN9	Q9UPN9	-3.21818	3.21818	4.00827e-23	8.68367e-22	92	Q9UPN9	TRIM33	E3 ubiquitin-protein ligase TRIM33	TRI33_HUMAN	20	-89.2544	0.107456	NLS_BirA	BirA_JUN_M14	nucleus,nucleoplasm	DNA binding,ubiquitin-protein transferase activity,protein binding,zinc ion binding,co-SMAD binding,R-SMAD binding	negative regulation of transcription from RNA polymerase II promoter,transcription, DNA-templated,protein ubiquitination,regulation of transforming growth factor beta receptor signaling pathway,negative regulation of BMP signaling pathway,negative regulation of transcription, DNA-templated
NLS_BirA / JUN_WT_BirA	O75369	O75369	0.509634	0.509634	4.50895e-23	9.74594e-22	840	O75369	FLNB	Filamin-B	FLNB_HUMAN	132	42.3689	1.42369	NLS_BirA	JUN_WT_BirA	stress fiber,cytoplasm,cytosol,plasma membrane,brush border,focal adhesion,cell cortex,actin cytoskeleton,integral component of membrane,Z disc,extracellular matrix,phagocytic vesicle,extracellular exosome	RNA binding,actin binding,protein binding,identical protein binding,cadherin binding	keratinocyte development,epithelial cell morphogenesis,cytoskeletal anchoring at plasma membrane,signal transduction,skeletal muscle tissue development,actin cytoskeleton organization,cellular response to interferon-gamma
NLS_BirA / JUN_WT_BirA	Q99733	Q99733	2.97928	2.97928	4.75594e-23	1.02563e-21	84	Q99733	NAP1L4	Nucleosome assembly protein 1-like 4	NP1L4_HUMAN	13	688.593	7.88593	NLS_BirA	JUN_WT_BirA	nucleus,cytoplasm	RNA binding,protein binding,nucleosome binding,unfolded protein binding	nucleosome assembly
NLS_BirA / BirA_JUN_M14	Q92841	Q92841	-2.04903	2.04903	5.28249e-23	1.13658e-21	136	Q92841	DDX17	Probable ATP-dependent RNA helicase DDX17	DDX17_HUMAN	21	-75.8353	0.241647	NLS_BirA	BirA_JUN_M14	nucleus,nucleoplasm,nucleolus,cytoplasm,cytosol,membrane,nuclear speck	transcription coactivator activity,RNA binding,RNA helicase activity,ATP-dependent RNA helicase activity,protein binding,ATP binding,RNA-dependent ATPase activity	alternative mRNA splicing, via spliceosome,regulation of alternative mRNA splicing, via spliceosome,epithelial to mesenchymal transition,transcription, DNA-templated,regulation of transcription from RNA polymerase II promoter,rRNA processing,RNA processing,RNA secondary structure unwinding,miRNA metabolic process,intracellular estrogen receptor signaling pathway,androgen receptor signaling pathwa…
NLS_BirA / BirA_JUN_M14	P51610	P51610	-1.85052	1.85052	5.3331e-23	1.14486e-21	208	P51610	HCFC1	Host cell factor 1	HCFC1_HUMAN	39	-72.2708	0.277292	NLS_BirA	BirA_JUN_M14	histone acetyltransferase complex,nucleus,nucleoplasm,cytoplasm,membrane,axon,dendrite,neuronal cell body,Set1C/COMPASS complex,MLL1 complex,Ada2/Gcn5/Ada3 transcription activator complex,SAGA-type complex	transcriptional activator activity, RNA polymerase II distal enhancer sequence-specific binding,chromatin binding,transcription factor activity, sequence-specific DNA binding,transcription coactivator activity,protein binding,activating transcription factor binding,identical protein binding,cadherin binding,histone acetyltransferase activity (H4-K5 specific),histone acetyltransferase activity (H4…	negative regulation of transcription from RNA polymerase II promoter,regulation of transcription, DNA-templated,transcription from RNA polymerase II promoter,mitochondrion organization,cell cycle,positive regulation of gene expression,protein deubiquitination,release from viral latency,regulation of protein complex assembly,histone H4-K5 acetylation,histone H4-K8 acetylation,histone H4-K16 acetyl…
NLS_BirA / BirA_JUN_M14	Q01813	Q01813	-1.71043	1.71043	6.05593e-23	1.29707e-21	172	Q01813	PFKP	ATP-dependent 6-phosphofructokinase, platelet type	PFKAP_HUMAN	26	-69.4431	0.305569	NLS_BirA	BirA_JUN_M14	nucleus,cytoplasm,cytosol,membrane,extracellular matrix,extracellular exosome	6-phosphofructokinase activity,ATP binding,protein complex binding,cadherin binding,metal ion binding	fructose 6-phosphate metabolic process,canonical glycolysis,cellular response to leukemia inhibitory factor
NLS_BirA / JUN_WT_BirA	P55010	P55010	3.85113	3.85113	6.97883e-23	1.49135e-21	72	P55010	EIF5	Eukaryotic translation initiation factor 5	IF5_HUMAN	15	1343.13	14.4313	NLS_BirA	JUN_WT_BirA	cytoplasm,cytosol,plasma membrane,nucleus	RNA binding,translation initiation factor activity,GTPase activity,protein binding,GTP binding,translation factor activity, RNA binding,cadherin binding	translational initiation,regulation of translational initiation
NLS_BirA / BirA_JUN_M14	P10412	P10412	4.95423	4.95423	7.31349e-23	1.55933e-21	92	P10412	HIST1H1E	Histone H1.4	H14_HUMAN	12	3000.07	31.0007	NLS_BirA	BirA_JUN_M14	nuclear nucleosome,nucleus,nuclear heterochromatin,extracellular exosome	double-stranded DNA binding,RNA binding,calcium ion binding,protein binding,ATP binding,GTP binding,AMP binding,chromatin DNA binding,dATP binding,ADP binding	negative regulation of transcription from RNA polymerase II promoter,nucleosome assembly,nucleosome positioning,histone H3-K4 trimethylation,histone H3-K27 trimethylation
NLS_BirA / BirA_JUN_M14	P40227	P40227	-1.37583	1.37583	7.44573e-23	1.58394e-21	172	P40227	CCT6A	T-complex protein 1 subunit zeta	TCPZ_HUMAN	22	-61.467	0.38533	NLS_BirA	BirA_JUN_M14	cytoplasm,cytosol,chaperonin-containing T-complex,microtubule,extracellular matrix,extracellular exosome	RNA binding,protein binding,ATP binding,protein binding involved in protein folding,unfolded protein binding,WD40-repeat domain binding	protein folding,'de novo' protein folding,positive regulation of telomere maintenance via telomerase,protein stabilization,chaperone-mediated protein folding,positive regulation of establishment of protein localization to telomere,positive regulation of protein localization to Cajal body,positive regulation of telomerase RNA localization to Cajal body
BirA_JUN_M14 / JUN_WT_BirA	P35658	P35658	0.506566	0.506566	8.00384e-23	1.69883e-21	324	P35658	NUP214	Nuclear pore complex protein Nup214	NU214_HUMAN	49	42.0665	1.42066	BirA_JUN_M14	JUN_WT_BirA	nucleus,nucleoplasm,cytosol,focal adhesion,intracellular membrane-bounded organelle,host cell,nuclear pore central transport channel,nuclear pore nuclear basket,cytoplasmic side of nuclear pore	nuclear export signal receptor activity,nucleocytoplasmic transporter activity,protein binding,nuclear localization sequence binding,structural constituent of nuclear pore	regulation of glycolytic process,RNA export from nucleus,mRNA export from nucleus,tRNA export from nucleus,protein import into nucleus,protein export from nucleus,mitotic nuclear envelope disassembly,viral process,protein sumoylation,viral transcription,regulation of mRNA stability,regulation of nucleocytoplasmic transport,regulation of cell cycle,regulation of gene silencing by miRNA,intracellul…
NLS_BirA / BirA_JUN_M14	Q9ULW0	Q9ULW0	1.84607	1.84607	1.04403e-22	2.21099e-21	172	Q9ULW0	TPX2	Targeting protein for Xklp2	TPX2_HUMAN	31	259.52	3.5952	NLS_BirA	BirA_JUN_M14	nucleus,nucleoplasm,microtubule organizing center,spindle,cytosol,microtubule,microtubule cytoskeleton,axon hillock,intercellular bridge,mitotic spindle,spindle pole	protein binding,ATP binding,GTP binding,protein kinase binding,importin-alpha family protein binding	mitotic cell cycle,apoptotic process,cell proliferation,regulation of G2/M transition of mitotic cell cycle,activation of protein kinase activity,cell division,regulation of mitotic spindle organization,mitotic spindle assembly,regulation of signal transduction by p53 class mediator
NLS_BirA / BirA_JUN_M14	P11216	P11216	-1.24963	1.24963	1.18483e-22	2.50354e-21	188	P11216	PYGB	Glycogen phosphorylase, brain form	PYGB_HUMAN	33	-57.9444	0.420556	NLS_BirA	BirA_JUN_M14	extracellular region,cytoplasm,membrane,azurophil granule lumen,extracellular exosome	protein binding,glycogen phosphorylase activity,pyridoxal phosphate binding,Requires Ontology	glycogen catabolic process,neutrophil degranulation
NLS_BirA / JUN_WT_BirA	P42704	P42704	-1.65524	1.65524	1.49434e-22	3.15048e-21	236	P42704	LRPPRC	Leucine-rich PPR motif-containing protein, mitochondrial	LPPRC_HUMAN	44	-68.2514	0.317486	NLS_BirA	JUN_WT_BirA	condensed nuclear chromosome,nucleus,nuclear inner membrane,nuclear outer membrane,nucleoplasm,mitochondrion,cytoskeleton,microtubule,membrane,intracellular ribonucleoprotein complex,mitochondrial nucleoid,perinuclear region of cytoplasm	single-stranded DNA binding,RNA binding,endonuclease activity,protein binding,microtubule binding,ubiquitin protein ligase binding,beta-tubulin binding,actin filament binding	negative regulation of mitochondrial RNA catabolic process,transcription, DNA-templated,regulation of transcription, DNA-templated,RNA modification,mitochondrion transport along microtubule,mRNA transport,regulation of mitochondrial translation,nucleic acid phosphodiester bond hydrolysis
NLS_BirA / BirA_JUN_M14	Q9Y265	Q9Y265	-1.56579	1.56579	1.60899e-22	3.38462e-21	156	Q9Y265	RUVBL1	RuvB-like 1	RUVB1_HUMAN	21	-66.2207	0.337793	NLS_BirA	BirA_JUN_M14	Swr1 complex,nucleus,nucleoplasm,microtubule organizing center,cytosol,membrane,nuclear matrix,intracellular ribonucleoprotein complex,Ino80 complex,NuA4 histone acetyltransferase complex,extracellular exosome,MLL1 complex,R2TP complex	TFIID-class transcription factor binding,DNA helicase activity,ATP-dependent DNA helicase activity,protein binding,ATP binding,ATPase activity,ATP-dependent 5'-3' DNA helicase activity,ADP binding,cadherin binding,ATPase binding	box C/D snoRNP assembly,DNA repair,DNA recombination,chromatin remodeling,transcription, DNA-templated,regulation of transcription from RNA polymerase II promoter,cell cycle,spermatogenesis,protein deubiquitination,DNA duplex unwinding,CENP-A containing nucleosome assembly,regulation of growth,histone H4 acetylation,histone H2A acetylation,cell division,regulation of mitophagy,positive regulation…
BirA_JUN_M14 / BirA_JUN_WT	P39880	P39880	-0.857124	0.857124	1.73006e-22	3.63121e-21	244	P39880	CUX1	Homeobox protein cut-like 1	CUX1_HUMAN	49	-44.7948	0.552052	BirA_JUN_M14	BirA_JUN_WT	Golgi membrane,nucleus,nucleoplasm,Golgi apparatus,cytosol	RNA polymerase II regulatory region sequence-specific DNA binding,protein tyrosine kinase activity,protein binding, bridging,sequence-specific DNA binding	negative regulation of transcription from RNA polymerase II promoter,retrograde transport, vesicle recycling within Golgi,transcription, DNA-templated,regulation of transcription from RNA polymerase II promoter,multicellular organism development,peptidyl-tyrosine phosphorylation,Golgi vesicle transport,positive regulation of dendrite morphogenesis
NLS_BirA / BirA_JUN_M14	P16401	P16401	5.75379	5.75379	1.83455e-22	3.84196e-21	76	P16401	HIST1H1B	Histone H1.5	H15_HUMAN	9	5295.9	53.959	NLS_BirA	BirA_JUN_M14	nucleosome,nuclear chromatin,nucleus,nuclear heterochromatin,extracellular exosome	RNA binding,protein binding,chromatin DNA binding,histone deacetylase binding	negative regulation of transcription from RNA polymerase II promoter,chromatin organization,nucleosome assembly,positive regulation of cell growth,protein stabilization,positive regulation of histone H3-K9 methylation,establishment of protein localization to chromatin
NLS_BirA / BirA_JUN_WT	P15408	P15408	-4.75591	4.75591	2.18585e-22	4.5675e-21	88	P15408	FOSL2	Fos-related antigen 2	FOSL2_HUMAN	11	-96.2989	0.0370109	NLS_BirA	BirA_JUN_WT	nucleus,nucleoplasm	RNA polymerase II regulatory region sequence-specific DNA binding,transcriptional activator activity, RNA polymerase II transcription regulatory region sequence-specific binding,chromatin binding,transcription factor activity, sequence-specific DNA binding,protein binding	keratinocyte development,regulation of transcription from RNA polymerase II promoter,transcription from RNA polymerase II promoter,cell death,positive regulation of transcription from RNA polymerase II promoter,positive regulation of fibroblast proliferation
NLS_BirA / BirA_JUN_M14	Q5UIP0	Q5UIP0	1.46208	1.46208	2.2938e-22	4.78248e-21	184	Q5UIP0	RIF1	Telomere-associated protein RIF1	RIF1_HUMAN	43	175.506	2.75506	NLS_BirA	BirA_JUN_M14	chromosome, telomeric region,nuclear chromatin,condensed chromosome,female pronucleus,male pronucleus,nucleus,nucleoplasm,cytoplasm,plasma membrane,nuclear body,nuclear membrane,site of double-strand break,spindle midzone	protein binding	negative regulation of transcription from RNA polymerase II promoter,telomere maintenance,double-strand break repair via nonhomologous end joining,chromatin silencing at telomere,cellular response to DNA damage stimulus,cell cycle,stem cell population maintenance,telomere maintenance in response to DNA damage,positive regulation of isotype switching,positive regulation of histone H3-K9 methylatio…
NLS_BirA / BirA_JUN_WT	P11586	P11586	-0.947964	0.947964	2.70735e-22	5.63223e-21	172	P11586	MTHFD1	C-1-tetrahydrofolate synthase, cytoplasmic	C1TC_HUMAN	30	-48.1636	0.518364	NLS_BirA	BirA_JUN_WT	cytoplasm,mitochondrion,cytosol,membrane,extracellular exosome	formate-tetrahydrofolate ligase activity,methenyltetrahydrofolate cyclohydrolase activity,methylenetetrahydrofolate dehydrogenase [NAD(P)+] activity,methylenetetrahydrofolate dehydrogenase (NAD+) activity,methylenetetrahydrofolate dehydrogenase (NADP+) activity,protein binding,ATP binding	histidine biosynthetic process,neutrophil homeostasis,neural tube closure,purine nucleotide biosynthetic process,methionine metabolic process,one-carbon metabolic process,heart development,serine family amino acid metabolic process,serine family amino acid biosynthetic process,methionine biosynthetic process,purine nucleobase biosynthetic process,10-formyltetrahydrofolate biosynthetic process,tra…
NLS_BirA / JUN_WT_BirA	Q9H910	Q9H910	2.26325	2.26325	2.95365e-22	6.13109e-21	52	Q9H910	HN1L	Hematological and neurological expressed 1-like protein	HN1L_HUMAN	7	380.072	4.80072	NLS_BirA	JUN_WT_BirA	nucleus,cytosol,plasma membrane
NLS_BirA / JUN_WT_BirA	P46937	P46937	-1.91471	1.91471	3.07862e-22	6.37646e-21	176	P46937	YAP1	Transcriptional coactivator YAP1	YAP1_HUMAN	18	-73.4775	0.265225	NLS_BirA	JUN_WT_BirA	nucleus,nucleoplasm,cytoplasm,cytosol,membrane,TEAD-1-YAP complex,TEAD-2-YAP complex	RNA polymerase II core promoter proximal region sequence-specific DNA binding,transcription factor activity, RNA polymerase II transcription factor binding,chromatin binding,transcription coactivator activity,transcription corepressor activity,protein binding,protein C-terminus binding,activating transcription factor binding,transcription regulatory region DNA binding,protein heterodimerization a…	cell morphogenesis,vasculogenesis,embryonic heart tube morphogenesis,transcription initiation from RNA polymerase II promoter,protein complex assembly,cellular response to DNA damage stimulus,cell proliferation,positive regulation of cell proliferation,regulation of keratinocyte proliferation,keratinocyte differentiation,negative regulation of epithelial cell differentiation,notochord development…
NLS_BirA / JUN_WT_BirA	Q96L91	Q96L91	-2.88856	2.88856	3.12401e-22	6.45629e-21	212	Q96L91	EP400	E1A-binding protein p400	EP400_HUMAN	43	-86.4962	0.135038	NLS_BirA	JUN_WT_BirA	Swr1 complex,nucleoplasm,nuclear speck,NuA4 histone acetyltransferase complex	DNA binding,chromatin binding,helicase activity,protein binding,ATP binding,protein antigen binding	histone H4 acetylation,histone H2A acetylation
NLS_BirA / BirA_JUN_WT	Q06210	Q06210	-2.00327	2.00327	3.32742e-22	6.86161e-21	100	Q06210	GFPT1	Glutamine--fructose-6-phosphate aminotransferase [isomerizing] 1	GFPT1_HUMAN	19	-75.0565	0.249435	NLS_BirA	BirA_JUN_WT	cytosol,extracellular exosome	glutamine-fructose-6-phosphate transaminase (isomerizing) activity,carbohydrate derivative binding	fructose 6-phosphate metabolic process,UDP-N-acetylglucosamine metabolic process,UDP-N-acetylglucosamine biosynthetic process,energy reserve metabolic process,protein N-linked glycosylation,glutamine metabolic process,circadian regulation of gene expression,IRE1-mediated unfolded protein response
NLS_BirA / BirA_JUN_WT	Q8NFC6	Q8NFC6	2.34507	2.34507	3.43433e-22	7.06663e-21	144	Q8NFC6	BOD1L1	Biorientation of chromosomes in cell division protein 1-like 1	BD1L1_HUMAN	33	408.085	5.08085	NLS_BirA	BirA_JUN_WT	nucleoplasm,chromosome		DNA repair,cellular response to DNA damage stimulus,replication fork processing
NLS_BirA / BirA_JUN_M14	P54709	P54709	-4.16677	4.16677	3.69692e-22	7.59036e-21	44	P54709	ATP1B3	Sodium/potassium-transporting ATPase subunit beta-3	AT1B3_HUMAN	7	-94.4323	0.0556772	NLS_BirA	BirA_JUN_M14	plasma membrane,sodium:potassium-exchanging ATPase complex,caveola,melanosome,extracellular exosome	ATPase activator activity,sodium:potassium-exchanging ATPase activity,ATPase binding	transport,cellular sodium ion homeostasis,potassium ion import,establishment or maintenance of transmembrane electrochemical gradient,cellular potassium ion homeostasis,positive regulation of ATPase activity,ion transmembrane transport,sodium ion export from cell,protein stabilization,leukocyte migration,protein localization to plasma membrane,membrane repolarization,ATP hydrolysis coupled transm…
NLS_BirA / BirA_JUN_WT	P16144	P16144	-0.855999	0.855999	4.28353e-22	8.77565e-21	244	P16144	ITGB4	Integrin beta-4	ITB4_HUMAN	40	-44.7518	0.552482	NLS_BirA	BirA_JUN_WT	plasma membrane,integrin complex,cell surface,cell junction,hemidesmosome,cell leading edge,receptor complex,extracellular exosome	G-protein coupled receptor binding,receptor activity,protein binding,insulin-like growth factor I binding,neuregulin binding	autophagy,cell adhesion,cell-matrix adhesion,integrin-mediated signaling pathway,response to wounding,extracellular matrix organization,hemidesmosome assembly,nail development,skin development,mesodermal cell differentiation,digestive tract development,cell motility,renal system development,amelogenesis
BirA_JUN_M14 / BirA_JUN_WT	P52594	P52594	2.35299	2.35299	4.31393e-22	8.81875e-21	84	P52594	AGFG1	Arf-GAP domain and FG repeat-containing protein 1	AGFG1_HUMAN	12	410.883	5.10883	BirA_JUN_M14	BirA_JUN_WT	nuclear pore,cytosol,cytoplasmic vesicle,cell projection,neuronal cell body,intracellular membrane-bounded organelle	DNA binding,RNA binding,GTPase activator activity,protein binding,metal ion binding	acrosome assembly,mRNA export from nucleus,multicellular organism development,spermatid nucleus differentiation,positive regulation of GTPase activity,intermediate filament organization,membrane organization
NLS_BirA / JUN_WT_BirA	Q7Z4H7	Q7Z4H7	4.45633	4.45633	4.35296e-22	8.87929e-21	52	Q7Z4H7	HAUS6	HAUS augmin-like complex subunit 6	HAUS6_HUMAN	15	2095.28	21.9528	NLS_BirA	JUN_WT_BirA	centrosome,microtubule organizing center,spindle,cytosol,microtubule,nuclear speck,HAUS complex	molecular_function,protein binding	G2/M transition of mitotic cell cycle,centrosome cycle,regulation of G2/M transition of mitotic cell cycle,spindle assembly,cell division,ciliary basal body docking
BirA_JUN_M14 / JUN_WT_BirA	Q9BVJ6	Q9BVJ6	0.856661	0.856661	4.51045e-22	9.18066e-21	244	Q9BVJ6	UTP14A	U3 small nucleolar RNA-associated protein 14 homolog A	UT14A_HUMAN	38	81.0843	1.81084	BirA_JUN_M14	JUN_WT_BirA	nucleoplasm,nucleolus,cytosol,small-subunit processome	RNA binding,protein binding	rRNA processing,maturation of SSU-rRNA
NLS_BirA / BirA_JUN_M14	P51531	P51531	-2.36295	2.36295	6.00206e-22	1.21904e-20	164	P51531	SMARCA2	Probable global transcription activator SNF2L2	SMCA2_HUMAN	31	-80.5607	0.194393	NLS_BirA	BirA_JUN_M14	nuclear chromatin,nucleus,nucleoplasm,SWI/SNF complex,intracellular membrane-bounded organelle,intermediate filament cytoskeleton,npBAF complex,nBAF complex	RNA polymerase II transcription coactivator activity,chromatin binding,transcription coactivator activity,helicase activity,protein binding,ATP binding,DNA-dependent ATPase activity,histone binding,transcription regulatory region DNA binding	negative regulation of transcription from RNA polymerase II promoter,chromatin remodeling,regulation of transcription, DNA-templated,regulation of transcription from RNA polymerase II promoter,transcription from RNA polymerase II promoter,spermatid development,nervous system development,negative regulation of cell proliferation,negative regulation of cell growth,negative regulation of transcripti…
NLS_BirA / BirA_JUN_WT	Q14166	Q14166	-1.60436	1.60436	6.02566e-22	1.2212e-20	104	Q14166	TTLL12	Tubulin--tyrosine ligase-like protein 12	TTL12_HUMAN	19	-67.1119	0.328881	NLS_BirA	BirA_JUN_WT		catalytic activity,ATP binding	cellular protein modification process
NLS_BirA / BirA_JUN_WT	P46060	P46060	1.82891	1.82891	6.06639e-22	1.22682e-20	112	P46060	RANGAP1	Ran GTPase-activating protein 1	RAGP1_HUMAN	22	255.269	3.55269	NLS_BirA	BirA_JUN_WT	condensed chromosome kinetochore,spindle pole,nuclear envelope,nuclear pore,cytoplasm,cytosol,aggresome,dendrite,nuclear membrane,intracellular membrane-bounded organelle,nuclear pore cytoplasmic filaments,perinuclear region of cytoplasm,mitotic spindle,axon cytoplasm,cytoplasmic periphery of the nuclear pore complex,kinetochore	RNA binding,GTPase activator activity,protein binding,Ran GTPase binding,ubiquitin protein ligase binding,cadherin binding	sister chromatid cohesion,signal transduction,protein sumoylation,positive regulation of GTPase activity,negative regulation of protein export from nucleus,response to axon injury,cellular response to vasopressin
JUN_WT_BirA / BirA_JUN_WT	P39880	P39880	0.79171	0.79171	6.24959e-22	1.26116e-20	244	P39880	CUX1	Homeobox protein cut-like 1	CUX1_HUMAN	49	73.1125	1.73112	JUN_WT_BirA	BirA_JUN_WT	Golgi membrane,nucleus,nucleoplasm,Golgi apparatus,cytosol	RNA polymerase II regulatory region sequence-specific DNA binding,protein tyrosine kinase activity,protein binding, bridging,sequence-specific DNA binding	negative regulation of transcription from RNA polymerase II promoter,retrograde transport, vesicle recycling within Golgi,transcription, DNA-templated,regulation of transcription from RNA polymerase II promoter,multicellular organism development,peptidyl-tyrosine phosphorylation,Golgi vesicle transport,positive regulation of dendrite morphogenesis
BirA_JUN_M14 / BirA_JUN_WT	P53814	P53814	1.25391	1.25391	6.91776e-22	1.39301e-20	156	P53814	SMTN	Smoothelin	SMTN_HUMAN	24	138.486	2.38486	BirA_JUN_M14	BirA_JUN_WT	cytoplasm,cytoskeleton,actin cytoskeleton	actin binding,structural constituent of muscle	smooth muscle contraction,muscle organ development
BirA_JUN_M14 / BirA_JUN_WT	Q9Y446	Q9Y446	1.55823	1.55823	7.97344e-22	1.60217e-20	128	Q9Y446	PKP3	Plakophilin-3	PKP3_HUMAN	21	194.493	2.94493	BirA_JUN_M14	BirA_JUN_WT	cornified envelope,nucleoplasm,plasma membrane,cell-cell junction,cell-cell adherens junction,cell junction,desmosome,messenger ribonucleoprotein complex	protein binding,enzyme binding,alpha-catenin binding,cell adhesion molecule binding,cadherin binding involved in cell-cell adhesion,RNA binding,translation regulator activity	desmosome assembly,positive regulation of gene expression,keratinization,cornification,protein localization to plasma membrane,cell-cell adhesion,negative regulation of mRNA catabolic process,regulation of translation
NLS_BirA / BirA_JUN_WT	P62701	P62701	-0.787778	0.787778	8.50114e-22	1.70457e-20	148	P62701	RPS4X	40S ribosomal protein S4, X isoform	RS4X_HUMAN	21	-42.0764	0.579236	NLS_BirA	BirA_JUN_WT	nucleoplasm,cytosol,ribosome,polysome,focal adhesion,small ribosomal subunit,membrane,cytosolic small ribosomal subunit,intracellular ribonucleoprotein complex,extracellular matrix,cytoplasmic ribonucleoprotein granule,extracellular exosome	RNA binding,structural constituent of ribosome,protein binding,rRNA binding	nuclear-transcribed mRNA catabolic process, nonsense-mediated decay,rRNA processing,translation,translational initiation,SRP-dependent cotranslational protein targeting to membrane,multicellular organism development,positive regulation of cell proliferation,viral transcription,response to ethanol,positive regulation of translation
NLS_BirA / BirA_JUN_M14	Q9UHB6	Q9UHB6	1.80501	1.80501	8.71771e-22	1.74428e-20	152	Q9UHB6	LIMA1	LIM domain and actin-binding protein 1	LIMA1_HUMAN	27	249.433	3.49433	NLS_BirA	BirA_JUN_M14	stress fiber,cytosol,plasma membrane,brush border,focal adhesion,actin cytoskeleton,cleavage furrow	actin monomer binding,protein binding,cadherin binding,metal ion binding,actin filament binding	negative regulation of actin filament depolymerization,ruffle organization,actin filament bundle assembly
BirA_JUN_M14 / BirA_JUN_WT	P27816	P27816	-1.23136	1.23136	9.23602e-22	1.84407e-20	348	P27816	MAP4	Microtubule-associated protein 4	MAP4_HUMAN	47	-57.4084	0.425916	BirA_JUN_M14	BirA_JUN_WT	cytosol,microtubule,microtubule associated complex,plasma membrane,axoneme,postsynaptic density,microtubule cytoskeleton,neuron projection,extracellular exosome,mitotic spindle	RNA binding,structural molecule activity,protein binding,microtubule binding	mitotic spindle organization,neuron projection development,microtubule sliding,establishment of spindle orientation,cell division,negative regulation of nonmotile primary cilium assembly
NLS_BirA / BirA_JUN_WT	P55196	P55196	2.31303	2.31303	9.49385e-22	1.89154e-20	92	P55196	MLLT4	Afadin	AFAD_HUMAN	18	396.927	4.96927	NLS_BirA	BirA_JUN_WT	nucleoplasm,cytosol,plasma membrane,cell-cell junction,cell-cell adherens junction,nuclear speck,cell junction	protein binding,protein C-terminus binding,Ras GTPase binding,cadherin binding	cell adhesion,signal transduction,cell-cell signaling,regulation of protein localization,adherens junction organization,positive regulation of GTPase activity,establishment of endothelial intestinal barrier
NLS_BirA / BirA_JUN_WT	Q14573	Q14573	-2.43249	2.43249	9.56651e-22	1.902e-20	84	Q14573	ITPR3	Inositol 1,4,5-trisphosphate receptor type 3	ITPR3_HUMAN	19	-81.4754	0.185246	NLS_BirA	BirA_JUN_WT	nuclear outer membrane,nucleoplasm,nucleolus,cytoplasm,endoplasmic reticulum,endoplasmic reticulum membrane,plasma membrane,integral component of plasma membrane,brush border,membrane,platelet dense tubular network membrane,neuronal cell body,myelin sheath,receptor complex,apical part of cell	inositol hexakisphosphate binding,inositol 1,4,5-trisphosphate-sensitive calcium-release channel activity,calcium ion binding,protein binding,calcium-release channel activity,phosphatidylinositol binding,inositol 1,3,4,5 tetrakisphosphate binding,inositol 1,4,5 trisphosphate binding	G-protein coupled receptor signaling pathway,positive regulation of cytosolic calcium ion concentration,memory,platelet activation,inositol phosphate-mediated signaling,regulation of insulin secretion,sensory perception of bitter taste,sensory perception of sweet taste,sensory perception of umami taste,release of sequestered calcium ion into cytosol,protein homooligomerization,protein heterooligo…
NLS_BirA / BirA_JUN_M14	Q96RK0	Q96RK0	-2.63638	2.63638	1.01309e-21	2.00997e-20	140	Q96RK0	CIC	Protein capicua homolog	CIC_HUMAN	30	-83.9169	0.160831	NLS_BirA	BirA_JUN_M14	nucleus,nucleoplasm,intracellular membrane-bounded organelle,protein complex	DNA binding,chromatin binding,protein binding	negative regulation of transcription from RNA polymerase II promoter,transcription, DNA-templated,brain development,learning,memory,social behavior,negative regulation of transcription, DNA-templated,lung alveolus development
NLS_BirA / BirA_JUN_WT	Q9BRP8	Q9BRP8	4.04769	4.04769	1.05111e-21	2.08102e-20	52	Q9BRP8	WIBG	Partner of Y14 and mago	WIBG_HUMAN	9	1553.77	16.5377	NLS_BirA	BirA_JUN_WT	nucleus,nucleoplasm,nucleolus,cytosol,cell junction,exon-exon junction complex	RNA binding,protein binding,ribosome binding	nuclear-transcribed mRNA catabolic process, nonsense-mediated decay,positive regulation of translation,exon-exon junction complex disassembly
NLS_BirA / BirA_JUN_M14	Q02218	Q02218	-2.72644	2.72644	1.18488e-21	2.34095e-20	88	Q02218	OGDH	2-oxoglutarate dehydrogenase, mitochondrial	ODO1_HUMAN	19	-84.8901	0.151099	NLS_BirA	BirA_JUN_M14	mitochondrion,mitochondrial matrix,mitochondrial membrane,oxoglutarate dehydrogenase complex,cytosol	oxoglutarate dehydrogenase (succinyl-transferring) activity,thiamine pyrophosphate binding,heat shock protein binding,oxoglutarate dehydrogenase (NAD+) activity,metal ion binding,chaperone binding	generation of precursor metabolites and energy,glycolytic process,tricarboxylic acid cycle,2-oxoglutarate metabolic process,succinyl-CoA metabolic process,lysine catabolic process,NADH metabolic process,cerebellar cortex development,striatum development,hippocampus development,thalamus development,pyramidal neuron development,tangential migration from the subventricular zone to the olfactory bulb…
NLS_BirA / BirA_JUN_WT	P06737	P06737	-2.63124	2.63124	1.22526e-21	2.41566e-20	128	P06737	PYGL	Glycogen phosphorylase, liver form	PYGL_HUMAN	23	-83.8594	0.161406	NLS_BirA	BirA_JUN_WT	extracellular region,cytoplasm,cytosol,secretory granule lumen,extracellular exosome,ficolin-1-rich granule lumen	purine nucleobase binding,protein binding,ATP binding,glucose binding,drug binding,glycogen phosphorylase activity,AMP binding,vitamin binding,pyridoxal phosphate binding,bile acid binding,protein homodimerization activity,Requires Ontology	glycogen metabolic process,glycogen catabolic process,5-phosphoribose 1-diphosphate biosynthetic process,glucose homeostasis,neutrophil degranulation,necroptotic process
NLS_BirA / BirA_JUN_WT	P16401	P16401	5.41518	5.41518	1.34138e-21	2.63907e-20	76	P16401	HIST1H1B	Histone H1.5	H15_HUMAN	9	4167.1	42.671	NLS_BirA	BirA_JUN_WT	nucleosome,nuclear chromatin,nucleus,nuclear heterochromatin,extracellular exosome	RNA binding,protein binding,chromatin DNA binding,histone deacetylase binding	negative regulation of transcription from RNA polymerase II promoter,chromatin organization,nucleosome assembly,positive regulation of cell growth,protein stabilization,positive regulation of histone H3-K9 methylation,establishment of protein localization to chromatin
NLS_BirA / BirA_JUN_M14	Q99798	Q99798	-2.0826	2.0826	1.48383e-21	2.91326e-20	168	Q99798	ACO2	Aconitate hydratase, mitochondrial	ACON_HUMAN	29	-76.3911	0.236089	NLS_BirA	BirA_JUN_M14	mitochondrion,mitochondrial matrix,myelin sheath	aconitate hydratase activity,iron ion binding,3 iron, 4 sulfur cluster binding,4 iron, 4 sulfur cluster binding	liver development,generation of precursor metabolites and energy,tricarboxylic acid cycle,citrate metabolic process,isocitrate metabolic process,response to isolation stress
NLS_BirA / BirA_JUN_WT	Q9UGU0	Q9UGU0	-1.06996	1.06996	1.498e-21	2.93496e-20	316	Q9UGU0	TCF20	Transcription factor 20	TCF20_HUMAN	54	-52.3667	0.476333	NLS_BirA	BirA_JUN_WT	nucleus,nucleoplasm,nuclear body	DNA binding,transcription factor activity, sequence-specific DNA binding,transcription coactivator activity,RNA binding,transcription regulatory region DNA binding,metal ion binding	transcription, DNA-templated,regulation of transcription, DNA-templated,positive regulation of transcription from RNA polymerase II promoter
NLS_BirA / BirA_JUN_M14	O00231	O00231	-2.04527	2.04527	1.58729e-21	3.10345e-20	144	O00231	PSMD11	26S proteasome non-ATPase regulatory subunit 11	PSD11_HUMAN	23	-75.7723	0.242277	NLS_BirA	BirA_JUN_M14	proteasome complex,extracellular region,nucleus,nucleoplasm,cytosol,proteasome regulatory particle, lid subcomplex,membrane,proteasome accessory complex,secretory granule lumen,extracellular exosome,ficolin-1-rich granule lumen	structural molecule activity,protein binding	MAPK cascade,protein polyubiquitination,stimulatory C-type lectin receptor signaling pathway,antigen processing and presentation of exogenous peptide antigen via MHC class I, TAP-dependent,ubiquitin-dependent protein catabolic process,regulation of cellular amino acid metabolic process,negative regulation of G2/M transition of mitotic cell cycle,protein deubiquitination,anaphase-promoting complex…
NLS_BirA / BirA_JUN_WT	Q7Z5L9	Q7Z5L9	-3.51151	3.51151	1.64526e-21	3.21014e-20	68	Q7Z5L9	IRF2BP2	Interferon regulatory factor 2-binding protein 2	I2BP2_HUMAN	12	-91.2314	0.0876862	NLS_BirA	BirA_JUN_WT	nucleus,nucleoplasm,cytoplasm	metal ion binding	transcription, DNA-templated,regulation of transcription, DNA-templated
NLS_BirA / BirA_JUN_WT	Q9UKY7	Q9UKY7	4.17024	4.17024	1.65183e-21	3.21628e-20	88	Q9UKY7	CDV3	Protein CDV3 homolog	CDV3_HUMAN	11	1700.4	18.004	NLS_BirA	BirA_JUN_WT	cytosol,plasma membrane	molecular_function	cell proliferation
NLS_BirA / JUN_WT_BirA	O00151	O00151	3.11523	3.11523	1.73777e-21	3.37665e-20	88	O00151	PDLIM1	PDZ and LIM domain protein 1	PDLI1_HUMAN	14	766.521	8.66521	NLS_BirA	JUN_WT_BirA	transcription factor complex,cytoskeleton,cell-cell adherens junction,focal adhesion,Z disc	transcription coactivator activity,metal ion binding,cadherin binding involved in cell-cell adhesion	response to hypoxia,regulation of transcription, DNA-templated,response to oxidative stress,cell-cell adhesion
NLS_BirA / BirA_JUN_M14	Q9Y2D5	Q9Y2D5	4.0342	4.0342	1.77699e-21	3.44576e-20	64	Q9Y2D5	AKAP2	A-kinase anchor protein 2	AKAP2_HUMAN	15	1538.39	16.3839	NLS_BirA	BirA_JUN_M14
NLS_BirA / BirA_JUN_M14	P55010	P55010	3.86015	3.86015	1.9882e-21	3.8474e-20	72	P55010	EIF5	Eukaryotic translation initiation factor 5	IF5_HUMAN	15	1352.19	14.5219	NLS_BirA	BirA_JUN_M14	cytoplasm,cytosol,plasma membrane,nucleus	RNA binding,translation initiation factor activity,GTPase activity,protein binding,GTP binding,translation factor activity, RNA binding,cadherin binding	translational initiation,regulation of translational initiation
NLS_BirA / JUN_WT_BirA	Q9P2J5	Q9P2J5	-1.54268	1.54268	2.08311e-21	4.0228e-20	184	Q9P2J5	LARS	Leucine--tRNA ligase, cytoplasmic	SYLC_HUMAN	34	-65.6753	0.343247	NLS_BirA	JUN_WT_BirA	cytoplasm,lysosome,endoplasmic reticulum,cytosol,endomembrane system,nuclear body,aminoacyl-tRNA synthetase multienzyme complex	aminoacyl-tRNA editing activity,glutamine-tRNA ligase activity,leucine-tRNA ligase activity,valine-tRNA ligase activity,GTPase activator activity,protein binding,ATP binding	tRNA aminoacylation for protein translation,glutaminyl-tRNA aminoacylation,leucyl-tRNA aminoacylation,valyl-tRNA aminoacylation,protein targeting to lysosome,regulation of cell size,negative regulation of autophagy,cellular response to amino acid starvation,positive regulation of GTPase activity,cellular response to amino acid stimulus,cellular response to leucine,Requires Ontology,positive regul…
NLS_BirA / BirA_JUN_WT	P46940	P46940	-1.10556	1.10556	2.20801e-21	4.25528e-20	352	P46940	IQGAP1	Ras GTPase-activating-like protein IQGAP1	IQGA1_HUMAN	62	-53.5277	0.464723	NLS_BirA	BirA_JUN_WT	ruffle,nucleus,cytoplasm,cytosol,microtubule,actin filament,plasma membrane,focal adhesion,lateral plasma membrane,axon,growth cone,midbody,secretory granule membrane,extrinsic component of cytoplasmic side of plasma membrane,slit diaphragm,cytoplasmic ribonucleoprotein granule,neuron projection,protein complex,membrane raft,extracellular exosome,actin cytoskeleton,microtubule cytoskeleton	GTPase inhibitor activity,GTPase activator activity,calcium ion binding,protein binding,calmodulin binding,phosphatidylinositol-3,4,5-trisphosphate binding,protein kinase binding,protein phosphatase binding,protein domain specific binding,protein complex binding,protein serine/threonine kinase activator activity,S100 protein binding,cadherin binding,Rac GTPase binding,mitogen-activated protein ki…	regulation of cytokine production,signal transduction,epidermal growth factor receptor signaling pathway,fibroblast growth factor receptor signaling pathway,negative regulation of GTPase activity,negative regulation of dephosphorylation,cellular response to platelet-derived growth factor stimulus,neutrophil degranulation,positive regulation of MAP kinase activity,positive regulation of GTPase act…
NLS_BirA / BirA_JUN_M14	O75475	O75475	2.72668	2.72668	2.56414e-21	4.93152e-20	72	O75475	PSIP1	PC4 and SFRS1-interacting protein	PSIP1_HUMAN	12	561.932	6.61932	NLS_BirA	BirA_JUN_M14	nucleoplasm,cytosol,transcriptionally active chromatin	RNA binding,protein binding,supercoiled DNA binding	mRNA 5'-splice site recognition,transcription, DNA-templated,regulation of transcription, DNA-templated,response to oxidative stress,response to heat,nuclear transport,establishment of integrated proviral latency
NLS_BirA / BirA_JUN_M14	Q1ED39	Q1ED39	2.5545	2.5545	2.87136e-21	5.51114e-20	124	Q1ED39	KNOP1	Lysine-rich nucleolar protein 1	KNOP1_HUMAN	20	487.464	5.87464	NLS_BirA	BirA_JUN_M14	nucleolus	RNA binding
NLS_BirA / JUN_WT_BirA	Q14134	Q14134	0.980783	0.980783	2.8848e-21	5.52569e-20	256	Q14134	TRIM29	Tripartite motif-containing protein 29	TRI29_HUMAN	37	97.3536	1.97354	NLS_BirA	JUN_WT_BirA	cytoplasm,cell-cell adherens junction	p53 binding,transcription factor activity, sequence-specific DNA binding,protein binding,zinc ion binding,identical protein binding,cadherin binding involved in cell-cell adhesion	negative regulation of transcription from RNA polymerase II promoter,transcription from RNA polymerase II promoter,cell-cell adhesion,negative regulation of protein localization to nucleus
NLS_BirA / BirA_JUN_M14	O75369	O75369	0.803529	0.803529	3.10082e-21	5.92742e-20	840	O75369	FLNB	Filamin-B	FLNB_HUMAN	132	74.5365	1.74537	NLS_BirA	BirA_JUN_M14	stress fiber,cytoplasm,cytosol,plasma membrane,brush border,focal adhesion,cell cortex,actin cytoskeleton,integral component of membrane,Z disc,extracellular matrix,phagocytic vesicle,extracellular exosome	RNA binding,actin binding,protein binding,identical protein binding,cadherin binding	keratinocyte development,epithelial cell morphogenesis,cytoskeletal anchoring at plasma membrane,signal transduction,skeletal muscle tissue development,actin cytoskeleton organization,cellular response to interferon-gamma
NLS_BirA / BirA_JUN_WT	Q14966	Q14966	1.16751	1.16751	3.12269e-21	5.95713e-20	136	Q14966	ZNF638	Zinc finger protein 638	ZN638_HUMAN	29	124.624	2.24624	NLS_BirA	BirA_JUN_WT	nucleoplasm,cytoplasm,nuclear speck,intracellular membrane-bounded organelle	double-stranded DNA binding,RNA binding,zinc ion binding	transcription, DNA-templated,regulation of transcription, DNA-templated,RNA splicing
BirA_JUN_M14 / BirA_JUN_WT	Q14247	Q14247	-2.52943	2.52943	3.21713e-21	6.1249e-20	232	Q14247	CTTN	Src substrate cortactin	SRC8_HUMAN	34	-82.6792	0.173208	BirA_JUN_M14	BirA_JUN_WT	ruffle,podosome,cytoplasm,Golgi apparatus,cytosol,cytoskeleton,plasma membrane,clathrin-coated pit,focal adhesion,cell cortex,lamellipodium,cortical cytoskeleton,dendritic spine,intracellular membrane-bounded organelle,extracellular exosome,mitotic spindle midzone,actin filament,voltage-gated potassium channel complex,growth cone	protein binding,profilin binding,cadherin binding	intracellular protein transport,receptor-mediated endocytosis,substrate-dependent cell migration, cell extension,actin filament polymerization,regulation of axon extension,positive regulation of actin filament polymerization,actin cytoskeleton reorganization,positive regulation of smooth muscle contraction,focal adhesion assembly,neuron projection morphogenesis,cell motility,membrane organization…
NLS_BirA / BirA_JUN_WT	Q14684	Q14684	2.67539	2.67539	3.46701e-21	6.58731e-20	84	Q14684	RRP1B	Ribosomal RNA processing protein 1 homolog B	RRP1B_HUMAN	17	538.812	6.38812	NLS_BirA	BirA_JUN_WT	euchromatin,heterochromatin,granular component,nucleus,nucleoplasm,nucleolus,cytosol,preribosome, large subunit precursor,preribosome, small subunit precursor	RNA polymerase II transcription coactivator activity,RNA binding,protein binding	rRNA processing,transcription from RNA polymerase II promoter,mRNA processing,apoptotic process,RNA splicing,negative regulation of phosphatase activity,negative regulation of GTPase activity,positive regulation of apoptotic process,regulation of RNA splicing,positive regulation by host of viral transcription,positive regulation of transcription from RNA polymerase II promoter,cellular response t…
BirA_JUN_M14 / JUN_WT_BirA	Q9NRA8	Q9NRA8	1.12386	1.12386	3.61667e-21	6.85785e-20	128	Q9NRA8	EIF4ENIF1	Eukaryotic translation initiation factor 4E transporter	4ET_HUMAN	21	117.929	2.17929	BirA_JUN_M14	JUN_WT_BirA	cytoplasmic mRNA processing body,nucleus,cytoplasm,cytosol,membrane,PML body,nuclear speck,intracellular membrane-bounded organelle	RNA binding,mRNA binding,protein binding,protein transporter activity	protein transport,negative regulation of translation,stem cell population maintenance,negative regulation of neuron differentiation
NLS_BirA / JUN_WT_BirA	Q14966	Q14966	1.50198	1.50198	3.91147e-21	7.40194e-20	136	Q14966	ZNF638	Zinc finger protein 638	ZN638_HUMAN	29	183.232	2.83232	NLS_BirA	JUN_WT_BirA	nucleoplasm,cytoplasm,nuclear speck,intracellular membrane-bounded organelle	double-stranded DNA binding,RNA binding,zinc ion binding	transcription, DNA-templated,regulation of transcription, DNA-templated,RNA splicing
BirA_JUN_M14 / JUN_WT_BirA	Q14686	Q14686	-1.39004	1.39004	3.92741e-21	7.40239e-20	140	Q14686	NCOA6	Nuclear receptor coactivator 6	NCOA6_HUMAN	23	-61.8446	0.381554	BirA_JUN_M14	JUN_WT_BirA	nucleus,nucleoplasm,transcription factor complex,cytosol,histone methyltransferase complex,intracellular membrane-bounded organelle	chromatin binding,transcription coactivator activity,protein binding,enzyme binding,estrogen receptor binding,ligand-dependent nuclear receptor transcription coactivator activity,retinoid X receptor binding,thyroid hormone receptor binding	DNA replication,DNA repair,DNA recombination,DNA-templated transcription, initiation,cellular response to DNA damage stimulus,brain development,heart development,response to hormone,regulation of lipid metabolic process,myeloid cell differentiation,intracellular estrogen receptor signaling pathway,glucocorticoid receptor signaling pathway,positive regulation of transcription, DNA-templated,positi…
NLS_BirA / BirA_JUN_WT	Q86T24	Q86T24	-3.11715	3.11715	3.9264e-21	7.40239e-20	128	Q86T24	ZBTB33	Transcriptional regulator Kaiso	KAISO_HUMAN	19	-88.4749	0.115251	NLS_BirA	BirA_JUN_WT	nucleus,nucleoplasm,nucleolus,cytosol,plasma membrane	protein binding,methyl-CpG binding,sequence-specific DNA binding,metal ion binding	transcription, DNA-templated,Wnt signaling pathway,intracellular signal transduction,negative regulation of transcription, DNA-templated
NLS_BirA / BirA_JUN_WT	Q04637	Q04637	1.70687	1.70687	4.27322e-21	8.02208e-20	264	Q04637	EIF4G1	Eukaryotic translation initiation factor 4 gamma 1	IF4G1_HUMAN	44	226.452	3.26452	NLS_BirA	BirA_JUN_WT	nucleus,cytoplasm,cytosol,polysome,membrane,eukaryotic translation initiation factor 4F complex,cytosolic small ribosomal subunit	RNA binding,mRNA binding,translation initiation factor activity,protein binding,ATP binding,translation factor activity, RNA binding,eukaryotic initiation factor 4E binding,translation initiation factor binding,protein complex scaffold,identical protein binding,cadherin binding	nuclear-transcribed mRNA catabolic process, nonsense-mediated decay,nuclear-transcribed mRNA poly(A) tail shortening,behavioral fear response,cap-dependent translational initiation,translation,translational initiation,regulation of translational initiation,mitochondrion organization,positive regulation of cell proliferation,negative regulation of autophagy,negative regulation of peptidyl-threonin…
NLS_BirA / BirA_JUN_M14	Q9H910	Q9H910	2.687	2.687	4.27126e-21	8.02208e-20	52	Q9H910	HN1L	Hematological and neurological expressed 1-like protein	HN1L_HUMAN	7	543.971	6.43971	NLS_BirA	BirA_JUN_M14	nucleus,cytosol,plasma membrane
NLS_BirA / BirA_JUN_WT	P39023	P39023	-1.998	1.998	4.36011e-21	8.16891e-20	172	P39023	RPL3	60S ribosomal protein L3	RL3_HUMAN	20	-74.9654	0.250346	NLS_BirA	BirA_JUN_WT	nucleus,nucleolus,cytoplasm,cytosol,focal adhesion,cytosolic large ribosomal subunit,protein complex,extracellular exosome	RNA binding,structural constituent of ribosome,protein binding,5S rRNA binding	ribosomal large subunit assembly,nuclear-transcribed mRNA catabolic process, nonsense-mediated decay,rRNA processing,translation,translational initiation,SRP-dependent cotranslational protein targeting to membrane,viral transcription,cellular response to interleukin-4
BirA_JUN_M14 / JUN_WT_BirA	Q5SW79	Q5SW79	0.815586	0.815586	5.37784e-21	1.00557e-19	372	Q5SW79	CEP170	Centrosomal protein of 170 kDa	CE170_HUMAN	63	76.0013	1.76001	BirA_JUN_M14	JUN_WT_BirA	centrosome,centriole,spindle,cytosol,microtubule,plasma membrane,Requires Ontology	protein binding
NLS_BirA / JUN_WT_BirA	Q8NEF9	Q8NEF9	2.93757	2.93757	5.54615e-21	1.03499e-19	56	Q8NEF9	SRFBP1	Serum response factor-binding protein 1	SRFB1_HUMAN	11	666.118	7.66118	NLS_BirA	JUN_WT_BirA	nucleus,90S preribosome,perinuclear region of cytoplasm	RNA binding	transcription, DNA-templated,regulation of transcription, DNA-templated,maturation of SSU-rRNA
BirA_JUN_M14 / BirA_JUN_WT	Q5T6F2	Q5T6F2	1.43169	1.43169	5.93136e-21	1.10469e-19	144	Q5T6F2	UBAP2	Ubiquitin-associated protein 2	UBAP2_HUMAN	21	169.762	2.69762	BirA_JUN_M14	BirA_JUN_WT	nucleus,cytoplasm	RNA binding,cadherin binding	positive regulation of gene expression
NLS_BirA / BirA_JUN_WT	O75475	O75475	2.73183	2.73183	6.08044e-21	1.13022e-19	72	O75475	PSIP1	PC4 and SFRS1-interacting protein	PSIP1_HUMAN	12	564.297	6.64297	NLS_BirA	BirA_JUN_WT	nucleoplasm,cytosol,transcriptionally active chromatin	RNA binding,protein binding,supercoiled DNA binding	mRNA 5'-splice site recognition,transcription, DNA-templated,regulation of transcription, DNA-templated,response to oxidative stress,response to heat,nuclear transport,establishment of integrated proviral latency
NLS_BirA / BirA_JUN_M14	Q7KZF4	Q7KZF4	-0.87304	0.87304	6.11401e-21	1.13422e-19	192	Q7KZF4	SND1	Staphylococcal nuclease domain-containing protein 1	SND1_HUMAN	32	-45.4005	0.545995	NLS_BirA	BirA_JUN_M14	nucleus,cytoplasm,mitochondrion,cytosol,membrane,RISC complex,melanosome,extracellular exosome,dense body	transcription cofactor activity,RNA binding,nuclease activity,protein binding,cadherin binding	osteoblast differentiation,transcription, DNA-templated,regulation of transcription, DNA-templated,RNA catabolic process,viral process,gene silencing by RNA,nucleic acid phosphodiester bond hydrolysis
NLS_BirA / JUN_WT_BirA	Q03188	Q03188	4.22678	4.22678	6.29878e-21	1.1662e-19	44	Q03188	CENPC	Centromere protein C	CENPC_HUMAN	11	1772.36	18.7236	NLS_BirA	JUN_WT_BirA	kinetochore,condensed nuclear chromosome kinetochore,condensed nuclear chromosome, centromeric region,nucleoplasm,pericentric heterochromatin,cytosol,nuclear body,midbody,nuclear pericentric heterochromatin,cleavage furrow,intercellular bridge,Flemming body	DNA binding,centromeric DNA binding	mitotic cell cycle,chromosome segregation,sister chromatid cohesion,CENP-A containing nucleosome assembly,cell division,attachment of mitotic spindle microtubules to kinetochore,kinetochore assembly,attachment of spindle microtubules to kinetochore involved in homologous chromosome segregation
NLS_BirA / BirA_JUN_M14	Q99832	Q99832	-1.32071	1.32071	7.01538e-21	1.29633e-19	200	Q99832	CCT7	T-complex protein 1 subunit eta	TCPH_HUMAN	29	-59.9662	0.400338	NLS_BirA	BirA_JUN_M14	zona pellucida receptor complex,cytoplasm,mitochondrion,cytosol,chaperonin-containing T-complex,microtubule,cell body,extracellular exosome	protein binding,ATP binding,identical protein binding,protein binding involved in protein folding,unfolded protein binding	protein folding,'de novo' protein folding,binding of sperm to zona pellucida,positive regulation of telomere maintenance via telomerase,protein stabilization,chaperone-mediated protein folding,toxin transport,positive regulation of establishment of protein localization to telomere,positive regulation of protein localization to Cajal body,positive regulation of telomerase RNA localization to Cajal…
NLS_BirA / JUN_WT_BirA	O43491	O43491	1.99128	1.99128	7.35183e-21	1.35585e-19	88	O43491	EPB41L2	Band 4.1-like protein 2	E41L2_HUMAN	20	297.59	3.9759	NLS_BirA	JUN_WT_BirA	nucleus,nucleoplasm,cytosol,plasma membrane,focal adhesion,spectrin,cell junction,extracellular exosome,cell cortex region,COP9 signalosome	actin binding,structural constituent of cytoskeleton,protein binding,spectrin binding,PH domain binding	cell cycle,cortical actin cytoskeleton organization,actomyosin structure organization,cell division,positive regulation of protein localization to cell cortex
NLS_BirA / BirA_JUN_WT	P15336	P15336	-3.987	3.987	7.61496e-21	1.40163e-19	80	P15336	ATF2	Cyclic AMP-dependent transcription factor ATF-2	ATF2_HUMAN	11	-93.6934	0.0630658	NLS_BirA	BirA_JUN_WT	nucleus,nucleoplasm,cytoplasm,mitochondrial outer membrane,site of double-strand break	RNA polymerase II regulatory region sequence-specific DNA binding,RNA polymerase II distal enhancer sequence-specific DNA binding,transcription factor activity, RNA polymerase II transcription factor binding,transcriptional activator activity, RNA polymerase II core promoter proximal region sequence-specific binding,RNA polymerase II activating transcription factor binding,enhancer sequence-speci…	negative regulation of transcription from RNA polymerase II promoter,outflow tract morphogenesis,regulation of transcription, DNA-templated,regulation of transcription from RNA polymerase II promoter,transcription from RNA polymerase II promoter,response to osmotic stress,cellular response to DNA damage stimulus,response to water deprivation,positive regulation of gene expression,negative regulat…
NLS_BirA / BirA_JUN_WT	Q6P4R8	Q6P4R8	-2.56022	2.56022	7.69431e-21	1.41347e-19	140	Q6P4R8	NFRKB	Nuclear factor related to kappa-B-binding protein	NFRKB_HUMAN	30	-83.045	0.16955	NLS_BirA	BirA_JUN_WT	nucleus,nucleoplasm,Ino80 complex	protease binding,DNA binding,protein binding	DNA repair,DNA recombination,regulation of transcription, DNA-templated,transcription from RNA polymerase II promoter,inflammatory response,protein deubiquitination
NLS_BirA / BirA_JUN_M14	P39023	P39023	-1.53043	1.53043	8.19768e-21	1.50301e-19	172	P39023	RPL3	60S ribosomal protein L3	RL3_HUMAN	20	-65.3826	0.346174	NLS_BirA	BirA_JUN_M14	nucleus,nucleolus,cytoplasm,cytosol,focal adhesion,cytosolic large ribosomal subunit,protein complex,extracellular exosome	RNA binding,structural constituent of ribosome,protein binding,5S rRNA binding	ribosomal large subunit assembly,nuclear-transcribed mRNA catabolic process, nonsense-mediated decay,rRNA processing,translation,translational initiation,SRP-dependent cotranslational protein targeting to membrane,viral transcription,cellular response to interleukin-4
NLS_BirA / BirA_JUN_WT	Q14814	Q14814	-3.45204	3.45204	1.14245e-20	2.09057e-19	60	Q14814	MEF2D	Myocyte-specific enhancer factor 2D	MEF2D_HUMAN	9	-90.8624	0.0913763	NLS_BirA	BirA_JUN_WT	nucleus,nucleoplasm,cytoplasm,intracellular membrane-bounded organelle	RNA polymerase II regulatory region sequence-specific DNA binding,RNA polymerase II core promoter proximal region sequence-specific DNA binding,RNA polymerase II transcription factor activity, sequence-specific DNA binding,transcriptional activator activity, RNA polymerase II core promoter proximal region sequence-specific binding,transcription factor activity, sequence-specific DNA binding,prote…	osteoblast differentiation,endochondral ossification,chondrocyte differentiation,transcription from RNA polymerase II promoter,apoptotic process,nervous system development,adult heart development,muscle organ development,skeletal muscle cell differentiation,positive regulation of transcription from RNA polymerase II promoter
BirA_JUN_M14 / BirA_JUN_WT	Q9P2N5	Q9P2N5	0.58309	0.58309	1.23932e-20	2.26345e-19	148	Q9P2N5	RBM27	RNA-binding protein 27	RBM27_HUMAN	27	49.8054	1.49805	BirA_JUN_M14	BirA_JUN_WT	cytoplasm,nuclear speck	RNA binding,metal ion binding	mRNA processing
NLS_BirA / JUN_WT_BirA	Q5T3I0	Q5T3I0	4.33363	4.33363	1.3076e-20	2.38353e-19	72	Q5T3I0	GPATCH4	G patch domain-containing protein 4	GPTC4_HUMAN	13	1916.29	20.1629	NLS_BirA	JUN_WT_BirA		RNA binding,protein binding
NLS_BirA / BirA_JUN_WT	Q9UBC2	Q9UBC2	2.96375	2.96375	1.36949e-20	2.49152e-19	68	Q9UBC2	EPS15L1	Epidermal growth factor receptor substrate 15-like 1	EP15R_HUMAN	14	680.149	7.80149	NLS_BirA	BirA_JUN_WT	nucleus,cytosol,plasma membrane,membrane,clathrin coat of coated pit	calcium ion binding,protein binding,cadherin binding	endocytosis,negative regulation of epidermal growth factor receptor signaling pathway,membrane organization
NLS_BirA / JUN_WT_BirA	P53396	P53396	-1.17647	1.17647	1.40725e-20	2.55528e-19	220	P53396	ACLY	ATP-citrate synthase	ACLY_HUMAN	36	-55.7568	0.442432	NLS_BirA	JUN_WT_BirA	extracellular region,nucleoplasm,cytosol,plasma membrane,citrate lyase complex,membrane,azurophil granule lumen,extracellular exosome,ficolin-1-rich granule lumen	ATP citrate synthase activity,protein binding,ATP binding,metal ion binding,cofactor binding	acetyl-CoA biosynthetic process,citrate metabolic process,oxaloacetate metabolic process,fatty acid biosynthetic process,cholesterol biosynthetic process,lipid biosynthetic process,coenzyme A metabolic process,positive regulation of cellular metabolic process,neutrophil degranulation,fatty-acyl-CoA biosynthetic process
JUN_WT_BirA / BirA_JUN_WT	Q9Y5K6	Q9Y5K6	-1.64828	1.64828	1.44445e-20	2.61779e-19	232	Q9Y5K6	CD2AP	CD2-associated protein	CD2AP_HUMAN	38	-68.098	0.31902	JUN_WT_BirA	BirA_JUN_WT	ruffle,cytoplasm,plasma membrane,cell-cell junction,actin cytoskeleton,endocytic vesicle,filamentous actin,perinuclear region of cytoplasm,extracellular exosome	vascular endothelial growth factor receptor binding,structural constituent of cytoskeleton,protein binding,beta-catenin binding,protein C-terminus binding,SH3 domain binding,protein complex binding,cadherin binding	protein complex assembly,substrate-dependent cell migration, cell extension,actin filament organization,cell cycle,signal transduction,vesicle organization,negative regulation of transforming growth factor beta1 production,proteasome-mediated ubiquitin-dependent protein catabolic process,regulation of receptor-mediated endocytosis,negative regulation of small GTPase mediated signal transduction,c…
NLS_BirA / JUN_WT_BirA	Q14764	Q14764	-1.5258	1.5258	1.45023e-20	2.62321e-19	156	Q14764	MVP	Major vault protein	MVP_HUMAN	27	-65.2713	0.347287	NLS_BirA	JUN_WT_BirA	extracellular region,nucleus,nuclear pore,cytoplasm,cytosol,cytoskeleton,membrane,intracellular ribonucleoprotein complex,secretory granule lumen,perinuclear region of cytoplasm,extracellular exosome,ficolin-1-rich granule lumen	protein binding,protein kinase binding,protein phosphatase binding,identical protein binding	protein transport,negative regulation of signaling,negative regulation of protein autophosphorylation,ERBB signaling pathway,neutrophil degranulation,mRNA transport,negative regulation of protein tyrosine kinase activity
NLS_BirA / BirA_JUN_WT	O94992	O94992	2.50063	2.50063	1.57001e-20	2.83443e-19	40	O94992	HEXIM1	Protein HEXIM1	HEXI1_HUMAN	6	465.933	5.65933	NLS_BirA	BirA_JUN_WT	nucleus,nucleoplasm,cytoplasm	cyclin-dependent protein serine/threonine kinase inhibitor activity,protein binding,snRNA binding,7SK snRNA binding	negative regulation of transcription from RNA polymerase II promoter,activation of innate immune response,transcription, DNA-templated,heart development,innate immune response,negative regulation of cyclin-dependent protein serine/threonine kinase activity,negative regulation of transcription, DNA-templated,positive regulation of signal transduction by p53 class mediator
NLS_BirA / BirA_JUN_M14	Q8NEF9	Q8NEF9	1.80637	1.80637	1.65494e-20	2.98206e-19	56	Q8NEF9	SRFBP1	Serum response factor-binding protein 1	SRFB1_HUMAN	11	249.76	3.4976	NLS_BirA	BirA_JUN_M14	nucleus,90S preribosome,perinuclear region of cytoplasm	RNA binding	transcription, DNA-templated,regulation of transcription, DNA-templated,maturation of SSU-rRNA
NLS_BirA / JUN_WT_BirA	Q8N9T8	Q8N9T8	3.99151	3.99151	1.78713e-20	3.21411e-19	36	Q8N9T8	KRI1	Protein KRI1 homolog	KRI1_HUMAN	7	1490.61	15.9061	NLS_BirA	JUN_WT_BirA	nucleolus,90S preribosome	RNA binding	endonucleolytic cleavage in ITS1 to separate SSU-rRNA from 5.8S rRNA and LSU-rRNA from tricistronic rRNA transcript (SSU-rRNA, 5.8S rRNA, LSU-rRNA)
BirA_JUN_M14 / BirA_JUN_WT	Q8WWI1	Q8WWI1	2.46018	2.46018	2.00838e-20	3.60514e-19	116	Q8WWI1	LMO7	LIM domain only protein 7	LMO7_HUMAN	26	450.284	5.50284	BirA_JUN_M14	BirA_JUN_WT	ubiquitin ligase complex,nucleus,cytoplasm,cytosol,focal adhesion	ubiquitin-protein transferase activity,metal ion binding	protein polyubiquitination,protein ubiquitination,regulation of signaling,regulation of cell adhesion,post-translational protein modification
NLS_BirA / BirA_JUN_M14	Q14697	Q14697	-1.43826	1.43826	2.02943e-20	3.636e-19	168	Q14697	GANAB	Neutral alpha-glucosidase AB	GANAB_HUMAN	32	-63.0989	0.369011	NLS_BirA	BirA_JUN_M14	endoplasmic reticulum lumen,Golgi apparatus,membrane,glucosidase II complex,extracellular matrix,melanosome,extracellular exosome	RNA binding,carbohydrate binding,glucan 1,3-alpha-glucosidase activity	carbohydrate metabolic process,protein folding
NLS_BirA / BirA_JUN_M14	O43396	O43396	-2.20529	2.20529	2.25386e-20	4.03043e-19	64	O43396	TXNL1	Thioredoxin-like protein 1	TXNL1_HUMAN	11	-78.3159	0.216841	NLS_BirA	BirA_JUN_M14	proteasome complex,nucleus,cytoplasm,cytosol,extracellular exosome	thioredoxin-disulfide reductase activity,protein disulfide oxidoreductase activity,disulfide oxidoreductase activity,oxidoreductase activity, acting on a sulfur group of donors, disulfide as acceptor,protein-disulfide reductase activity	cellular response to oxidative stress,cell redox homeostasis,oxidation-reduction process,cellular oxidant detoxification
NLS_BirA / BirA_JUN_WT	Q9Y265	Q9Y265	-2.11491	2.11491	2.30784e-20	4.11914e-19	156	Q9Y265	RUVBL1	RuvB-like 1	RUVB1_HUMAN	21	-76.914	0.23086	NLS_BirA	BirA_JUN_WT	Swr1 complex,nucleus,nucleoplasm,microtubule organizing center,cytosol,membrane,nuclear matrix,intracellular ribonucleoprotein complex,Ino80 complex,NuA4 histone acetyltransferase complex,extracellular exosome,MLL1 complex,R2TP complex	TFIID-class transcription factor binding,DNA helicase activity,ATP-dependent DNA helicase activity,protein binding,ATP binding,ATPase activity,ATP-dependent 5'-3' DNA helicase activity,ADP binding,cadherin binding,ATPase binding	box C/D snoRNP assembly,DNA repair,DNA recombination,chromatin remodeling,transcription, DNA-templated,regulation of transcription from RNA polymerase II promoter,cell cycle,spermatogenesis,protein deubiquitination,DNA duplex unwinding,CENP-A containing nucleosome assembly,regulation of growth,histone H4 acetylation,histone H2A acetylation,cell division,regulation of mitophagy,positive regulation…
BirA_JUN_M14 / BirA_JUN_WT	Q01543	Q01543	-1.46591	1.46591	2.60362e-20	4.63829e-19	112	Q01543	FLI1	Friend leukemia integration 1 transcription factor	FLI1_HUMAN	16	-63.7992	0.362008	BirA_JUN_M14	BirA_JUN_WT	nucleus,cytosol,nuclear body	RNA polymerase II core promoter proximal region sequence-specific DNA binding,RNA polymerase II distal enhancer sequence-specific DNA binding,RNA polymerase II transcription factor activity, sequence-specific DNA binding,transcriptional activator activity, RNA polymerase II core promoter proximal region sequence-specific binding,DNA binding,chromatin binding,transcription factor activity, sequenc…	regulation of transcription from RNA polymerase II promoter,transcription from RNA polymerase II promoter,hemostasis,blood circulation,animal organ morphogenesis,cell differentiation,megakaryocyte development,positive regulation of transcription, DNA-templated,positive regulation of transcription from RNA polymerase II promoter
NLS_BirA / BirA_JUN_M14	Q9Y3I0	Q9Y3I0	-1.60719	1.60719	2.6428e-20	4.69919e-19	112	Q9Y3I0	RTCB	tRNA-splicing ligase RtcB homolog	RTCB_HUMAN	19	-67.1763	0.328237	NLS_BirA	BirA_JUN_M14	nucleus,nuclear envelope,nucleoplasm,cytoplasm,endoplasmic reticulum membrane,cytosol,intracellular membrane-bounded organelle,tRNA-splicing ligase complex	RNA binding,RNA ligase (ATP) activity,protein binding,ATP binding,vinculin binding,metal ion binding	in utero embryonic development,placenta development,tRNA splicing, via endonucleolytic cleavage and ligation
NLS_BirA / BirA_JUN_M14	P04844	P04844	-1.56597	1.56597	2.87349e-20	5.09976e-19	132	P04844	RPN2	Dolichyl-diphosphooligosaccharide--protein glycosyltransferase subunit 2	RPN2_HUMAN	20	-66.2249	0.337751	NLS_BirA	BirA_JUN_M14	autophagosome membrane,endoplasmic reticulum membrane,rough endoplasmic reticulum,oligosaccharyltransferase complex,membrane,integral component of membrane	protein binding,ribosome binding,dolichyl-diphosphooligosaccharide-protein glycotransferase activity	cellular protein modification process,protein N-linked glycosylation,aging,protein N-linked glycosylation via asparagine,response to drug
NLS_BirA / BirA_JUN_WT	Q96L91	Q96L91	-2.88582	2.88582	3.04573e-20	5.39529e-19	212	Q96L91	EP400	E1A-binding protein p400	EP400_HUMAN	43	-86.4705	0.135295	NLS_BirA	BirA_JUN_WT	Swr1 complex,nucleoplasm,nuclear speck,NuA4 histone acetyltransferase complex	DNA binding,chromatin binding,helicase activity,protein binding,ATP binding,protein antigen binding	histone H4 acetylation,histone H2A acetylation
NLS_BirA / BirA_JUN_WT	P51610	P51610	-2.42113	2.42113	3.34277e-20	5.91036e-19	208	P51610	HCFC1	Host cell factor 1	HCFC1_HUMAN	39	-81.329	0.18671	NLS_BirA	BirA_JUN_WT	histone acetyltransferase complex,nucleus,nucleoplasm,cytoplasm,membrane,axon,dendrite,neuronal cell body,Set1C/COMPASS complex,MLL1 complex,Ada2/Gcn5/Ada3 transcription activator complex,SAGA-type complex	transcriptional activator activity, RNA polymerase II distal enhancer sequence-specific binding,chromatin binding,transcription factor activity, sequence-specific DNA binding,transcription coactivator activity,protein binding,activating transcription factor binding,identical protein binding,cadherin binding,histone acetyltransferase activity (H4-K5 specific),histone acetyltransferase activity (H4…	negative regulation of transcription from RNA polymerase II promoter,regulation of transcription, DNA-templated,transcription from RNA polymerase II promoter,mitochondrion organization,cell cycle,positive regulation of gene expression,protein deubiquitination,release from viral latency,regulation of protein complex assembly,histone H4-K5 acetylation,histone H4-K8 acetylation,histone H4-K16 acetyl…
NLS_BirA / JUN_WT_BirA	P50479	P50479	2.85815	2.85815	3.37427e-20	5.9549e-19	60	P50479	PDLIM4	PDZ and LIM domain protein 4	PDLI4_HUMAN	10	625.084	7.25084	NLS_BirA	JUN_WT_BirA	stress fiber,nucleus,cytoplasm,cytoskeleton,lamellipodium,cell junction,early endosome membrane,early endosome lumen,filamentous actin,recycling endosome lumen,dendritic spine,postsynaptic membrane,perinuclear region of cytoplasm,recycling endosome membrane	protein binding,protein phosphatase binding,protein homodimerization activity,metal ion binding,alpha-actinin binding	actin cytoskeleton reorganization,excitatory chemical synaptic transmission
JUN_WT_BirA / BirA_JUN_WT	P27816	P27816	-1.35153	1.35153	3.3811e-20	5.95578e-19	348	P27816	MAP4	Microtubule-associated protein 4	MAP4_HUMAN	47	-60.8124	0.391876	JUN_WT_BirA	BirA_JUN_WT	cytosol,microtubule,microtubule associated complex,plasma membrane,axoneme,postsynaptic density,microtubule cytoskeleton,neuron projection,extracellular exosome,mitotic spindle	RNA binding,structural molecule activity,protein binding,microtubule binding	mitotic spindle organization,neuron projection development,microtubule sliding,establishment of spindle orientation,cell division,negative regulation of nonmotile primary cilium assembly
BirA_JUN_M14 / BirA_JUN_WT	Q8WXI9	Q8WXI9	1.5322	1.5322	3.40126e-20	5.98012e-19	128	Q8WXI9	GATAD2B	Transcriptional repressor p66-beta	P66B_HUMAN	19	189.226	2.89226	BirA_JUN_M14	BirA_JUN_WT	nuclear chromatin,nucleoplasm,nuclear speck,protein complex	transcription factor activity, sequence-specific DNA binding,protein binding,zinc ion binding,RNA polymerase II core promoter proximal region sequence-specific DNA binding,RNA polymerase II distal enhancer sequence-specific DNA binding,nucleosomal DNA binding	transcription, DNA-templated,regulation of transcription, DNA-templated,ATP-dependent chromatin remodeling
JUN_WT_BirA / BirA_JUN_WT	P52948	P52948	1.57612	1.57612	3.42136e-20	6.00427e-19	292	P52948	NUP98	Nuclear pore complex protein Nup98-Nup96	NUP98_HUMAN	37	198.167	2.98167	JUN_WT_BirA	BirA_JUN_WT	nuclear envelope,nuclear pore,nucleoplasm,cytosol,nuclear body,intracellular ribonucleoprotein complex,nuclear pore outer ring,nuclear membrane,nuclear periphery,nuclear inclusion body,intracellular membrane-bounded organelle,host cell,nuclear pore cytoplasmic filaments,nuclear pore nuclear basket,kinetochore	RNA polymerase II transcription coactivator activity,RNA binding,mRNA binding,transporter activity,nucleocytoplasmic transporter activity,protein binding,nuclear localization sequence binding,serine-type peptidase activity,structural constituent of nuclear pore,promoter-specific chromatin binding	posttranscriptional tethering of RNA polymerase II gene DNA at nuclear periphery,regulation of glycolytic process,DNA replication,transcription from RNA polymerase II promoter,RNA export from nucleus,mRNA export from nucleus,tRNA export from nucleus,proteolysis,protein import into nucleus,nucleocytoplasmic transport,nuclear pore organization,sister chromatid cohesion,mitotic nuclear envelope disa…
NLS_BirA / JUN_WT_BirA	Q15154	Q15154	3.54193	3.54193	3.49451e-20	6.12123e-19	48	Q15154	PCM1	Pericentriolar material 1 protein	PCM1_HUMAN	10	1064.74	11.6474	NLS_BirA	JUN_WT_BirA	pericentriolar material,cytoplasm,centrosome,centriole,cytosol,membrane,nuclear membrane,centriolar satellite,ciliary transition zone,ciliary basal body,protein complex,apical part of cell,Requires Ontology	protein binding,identical protein binding	G2/M transition of mitotic cell cycle,neuron migration,centrosome cycle,regulation of G2/M transition of mitotic cell cycle,interkinetic nuclear migration,cytoplasmic microtubule organization,microtubule anchoring,microtubule anchoring at centrosome,social behavior,intraciliary transport involved in cilium morphogenesis,negative regulation of neurogenesis,cilium morphogenesis,protein localization…
NLS_BirA / BirA_JUN_M14	Q9Y262	Q9Y262	-1.71964	1.71964	3.51403e-20	6.14401e-19	116	Q9Y262	EIF3L	Eukaryotic translation initiation factor 3 subunit L	EIF3L_HUMAN	21	-69.6375	0.303625	NLS_BirA	BirA_JUN_M14	fibrillar center,nucleoplasm,cytosol,eukaryotic translation initiation factor 3 complex,membrane	RNA binding,protein binding,translation initiation factor activity	translational initiation,viral translational termination-reinitiation
NLS_BirA / BirA_JUN_M14	P55786	P55786	-1.41784	1.41784	3.69233e-20	6.44379e-19	92	P55786	NPEPPS	Puromycin-sensitive aminopeptidase	PSA_HUMAN	22	-62.5729	0.374271	NLS_BirA	BirA_JUN_M14	nucleus,cytoplasm,cytosol,extracellular exosome	aminopeptidase activity,zinc ion binding,peptide binding,metalloaminopeptidase activity	protein polyubiquitination,proteolysis,peptide catabolic process,cellular response to hypoxia,positive regulation of protein targeting to mitochondrion
NLS_BirA / JUN_WT_BirA	P42166	P42166	0.260937	0.260937	3.86017e-20	6.72425e-19	160	P42166	TMPO	Lamina-associated polypeptide 2, isoform alpha	LAP2A_HUMAN	24	19.8257	1.19826	NLS_BirA	JUN_WT_BirA	chromatin,nucleus,nuclear envelope	DNA binding,lamin binding,cadherin binding	regulation of transcription, DNA-templated
NLS_BirA / JUN_WT_BirA	Q6ZSR9	Q6ZSR9	3.26846	3.26846	4.68379e-20	8.14392e-19	44	Q6ZSR9	NaN	Uncharacterized protein FLJ45252	YJ005_HUMAN	9	863.619	9.63619	NLS_BirA	JUN_WT_BirA
JUN_WT_BirA / BirA_JUN_WT	P35658	P35658	0.990499	0.990499	5.08062e-20	8.81764e-19	324	P35658	NUP214	Nuclear pore complex protein Nup214	NU214_HUMAN	49	98.6872	1.98687	JUN_WT_BirA	BirA_JUN_WT	nucleus,nucleoplasm,cytosol,focal adhesion,intracellular membrane-bounded organelle,host cell,nuclear pore central transport channel,nuclear pore nuclear basket,cytoplasmic side of nuclear pore	nuclear export signal receptor activity,nucleocytoplasmic transporter activity,protein binding,nuclear localization sequence binding,structural constituent of nuclear pore	regulation of glycolytic process,RNA export from nucleus,mRNA export from nucleus,tRNA export from nucleus,protein import into nucleus,protein export from nucleus,mitotic nuclear envelope disassembly,viral process,protein sumoylation,viral transcription,regulation of mRNA stability,regulation of nucleocytoplasmic transport,regulation of cell cycle,regulation of gene silencing by miRNA,intracellul…
BirA_JUN_M14 / JUN_WT_BirA	Q8IVT2	Q8IVT2	0.992258	0.992258	5.13978e-20	8.90391e-19	148	Q8IVT2	MISP	Mitotic interactor and substrate of PLK1	MISP_HUMAN	29	98.9296	1.9893	BirA_JUN_M14	JUN_WT_BirA	cytoskeleton,plasma membrane,focal adhesion,cell cortex,intracellular membrane-bounded organelle	actin binding	cell cycle,cell division
NLS_BirA / JUN_WT_BirA	Q14573	Q14573	-2.40337	2.40337	5.41029e-20	9.35533e-19	84	Q14573	ITPR3	Inositol 1,4,5-trisphosphate receptor type 3	ITPR3_HUMAN	19	-81.0978	0.189022	NLS_BirA	JUN_WT_BirA	nuclear outer membrane,nucleoplasm,nucleolus,cytoplasm,endoplasmic reticulum,endoplasmic reticulum membrane,plasma membrane,integral component of plasma membrane,brush border,membrane,platelet dense tubular network membrane,neuronal cell body,myelin sheath,receptor complex,apical part of cell	inositol hexakisphosphate binding,inositol 1,4,5-trisphosphate-sensitive calcium-release channel activity,calcium ion binding,protein binding,calcium-release channel activity,phosphatidylinositol binding,inositol 1,3,4,5 tetrakisphosphate binding,inositol 1,4,5 trisphosphate binding	G-protein coupled receptor signaling pathway,positive regulation of cytosolic calcium ion concentration,memory,platelet activation,inositol phosphate-mediated signaling,regulation of insulin secretion,sensory perception of bitter taste,sensory perception of sweet taste,sensory perception of umami taste,release of sequestered calcium ion into cytosol,protein homooligomerization,protein heterooligo…
NLS_BirA / JUN_WT_BirA	O60832	O60832	2.28355	2.28355	5.95136e-20	1.02721e-18	96	O60832	DKC1	H/ACA ribonucleoprotein complex subunit 4	DKC1_HUMAN	20	386.875	4.86875	NLS_BirA	JUN_WT_BirA	fibrillar center,nucleus,nucleoplasm,telomerase holoenzyme complex,nucleolus,cytoplasm,box H/ACA snoRNP complex,box H/ACA scaRNP complex,box H/ACA telomerase RNP complex	telomerase activity,RNA binding,protein binding,pseudouridine synthase activity,box H/ACA snoRNA binding,telomerase RNA binding	box H/ACA snoRNA 3'-end processing,rRNA processing,RNA processing,telomere maintenance via telomerase,cell proliferation,rRNA pseudouridine synthesis,snRNA pseudouridine synthesis,positive regulation of telomere maintenance via telomerase,positive regulation of telomerase activity,telomerase RNA stabilization,positive regulation of establishment of protein localization to telomere,regulation of t…
NLS_BirA / JUN_WT_BirA	Q9UGU0	Q9UGU0	-1.17736	1.17736	6.42267e-20	1.10653e-18	316	Q9UGU0	TCF20	Transcription factor 20	TCF20_HUMAN	54	-55.784	0.44216	NLS_BirA	JUN_WT_BirA	nucleus,nucleoplasm,nuclear body	DNA binding,transcription factor activity, sequence-specific DNA binding,transcription coactivator activity,RNA binding,transcription regulatory region DNA binding,metal ion binding	transcription, DNA-templated,regulation of transcription, DNA-templated,positive regulation of transcription from RNA polymerase II promoter
BirA_JUN_M14 / JUN_WT_BirA	Q9UKV3	Q9UKV3	1.5296	1.5296	7.26278e-20	1.24899e-18	220	Q9UKV3	ACIN1	Apoptotic chromatin condensation inducer in the nucleus	ACINU_HUMAN	41	188.706	2.88706	BirA_JUN_M14	JUN_WT_BirA	nucleus,nucleoplasm,nucleolus,cytosol,plasma membrane,nuclear speck,ASAP complex	nucleic acid binding,RNA binding,protein binding,ATPase activity,enzyme binding	mRNA processing,RNA splicing,erythrocyte differentiation,apoptotic chromosome condensation,positive regulation of monocyte differentiation,execution phase of apoptosis
NLS_BirA / BirA_JUN_WT	P42704	P42704	-1.58888	1.58888	7.97466e-20	1.36836e-18	236	P42704	LRPPRC	Leucine-rich PPR motif-containing protein, mitochondrial	LPPRC_HUMAN	44	-66.7571	0.332429	NLS_BirA	BirA_JUN_WT	condensed nuclear chromosome,nucleus,nuclear inner membrane,nuclear outer membrane,nucleoplasm,mitochondrion,cytoskeleton,microtubule,membrane,intracellular ribonucleoprotein complex,mitochondrial nucleoid,perinuclear region of cytoplasm	single-stranded DNA binding,RNA binding,endonuclease activity,protein binding,microtubule binding,ubiquitin protein ligase binding,beta-tubulin binding,actin filament binding	negative regulation of mitochondrial RNA catabolic process,transcription, DNA-templated,regulation of transcription, DNA-templated,RNA modification,mitochondrion transport along microtubule,mRNA transport,regulation of mitochondrial translation,nucleic acid phosphodiester bond hydrolysis
BirA_JUN_M14 / JUN_WT_BirA	Q8NFD5	Q8NFD5	-0.815014	0.815014	7.98596e-20	1.36836e-18	360	Q8NFD5	ARID1B	AT-rich interactive domain-containing protein 1B	ARI1B_HUMAN	52	-43.1597	0.568403	BirA_JUN_M14	JUN_WT_BirA	nucleoplasm,cytosol,plasma membrane,SWI/SNF complex,nBAF complex	DNA binding,transcription coactivator activity,protein binding	response to ischemia,transcription, DNA-templated,neuron-neuron synaptic transmission,chromatin modification,chromatin-mediated maintenance of transcription,dendritic spine development,dendritic cell dendrite assembly,cellular response to angiotensin
NLS_BirA / BirA_JUN_WT	P53618	P53618	-2.82546	2.82546	8.1258e-20	1.38979e-18	128	P53618	COPB1	Coatomer subunit beta	COPB_HUMAN	23	-85.8924	0.141076	NLS_BirA	BirA_JUN_WT	Golgi membrane,endoplasmic reticulum membrane,endoplasmic reticulum-Golgi intermediate compartment,Golgi apparatus,Golgi-associated vesicle,cytosol,plasma membrane,membrane,COPI vesicle coat,transport vesicle,secretory granule membrane,intracellular membrane-bounded organelle,tertiary granule membrane,ficolin-1-rich granule membrane	structural molecule activity,protein binding	intracellular protein transport,ER to Golgi vesicle-mediated transport,retrograde vesicle-mediated transport, Golgi to ER,intra-Golgi vesicle-mediated transport,viral process,neutrophil degranulation
NLS_BirA / BirA_JUN_WT	Q9H910	Q9H910	2.26218	2.26218	8.43596e-20	1.44023e-18	52	Q9H910	HN1L	Hematological and neurological expressed 1-like protein	HN1L_HUMAN	7	379.717	4.79717	NLS_BirA	BirA_JUN_WT	nucleus,cytosol,plasma membrane
NLS_BirA / BirA_JUN_WT	P49792	P49792	1.04313	1.04313	8.85132e-20	1.50841e-18	416	P49792	RANBP2	E3 SUMO-protein ligase RanBP2	RBP2_HUMAN	80	106.07	2.0607	NLS_BirA	BirA_JUN_WT	nuclear envelope,annulate lamellae,nuclear pore,cytoplasm,mitochondrion,centrosome,cytosol,membrane,nuclear membrane,nuclear inclusion body,host cell,nuclear pore cytoplasmic filaments,nuclear pore nuclear basket,cytoplasmic periphery of the nuclear pore complex	RNA binding,peptidyl-prolyl cis-trans isomerase activity,protein binding,Ran GTPase binding,ligase activity,SUMO transferase activity,protein complex binding,metal ion binding,GTPase activator activity	G1/S transition of mitotic cell cycle,protein peptidyl-prolyl isomerization,response to amphetamine,regulation of glycolytic process,RNA export from nucleus,mRNA export from nucleus,tRNA export from nucleus,protein folding,ubiquitin-dependent protein catabolic process,NLS-bearing protein import into nucleus,spindle organization,sister chromatid cohesion,mitotic nuclear envelope disassembly,viral …
NLS_BirA / BirA_JUN_M14	P09960	P09960	-0.965849	0.965849	8.92498e-20	1.51821e-18	152	P09960	LTA4H	Leukotriene A-4 hydrolase	LKHA4_HUMAN	25	-48.8023	0.511977	NLS_BirA	BirA_JUN_M14	extracellular region,nucleus,nucleoplasm,cytoplasm,cytosol,extracellular exosome,tertiary granule lumen,ficolin-1-rich granule lumen	RNA binding,aminopeptidase activity,epoxide hydrolase activity,leukotriene-A4 hydrolase activity,protein binding,peptidase activity,zinc ion binding,peptide binding,metalloaminopeptidase activity	proteolysis,leukotriene metabolic process,leukotriene biosynthetic process,peptide catabolic process,neutrophil degranulation,cellular lipid metabolic process,cellular protein metabolic process
NLS_BirA / BirA_JUN_M14	Q9UK76	Q9UK76	3.03223	3.03223	1.01696e-19	1.72682e-18	32	Q9UK76	HN1	Hematological and neurological expressed 1 protein	HN1_HUMAN	4	718.071	8.18071	NLS_BirA	BirA_JUN_M14	nucleus,nucleolus,cytoplasm,nuclear membrane
NLS_BirA / BirA_JUN_WT	Q5T3I0	Q5T3I0	3.78232	3.78232	1.02666e-19	1.74016e-18	72	Q5T3I0	GPATCH4	G patch domain-containing protein 4	GPTC4_HUMAN	13	1275.92	13.7592	NLS_BirA	BirA_JUN_WT		RNA binding,protein binding
NLS_BirA / JUN_WT_BirA	Q9UK76	Q9UK76	3.0183	3.0183	1.06622e-19	1.80396e-18	32	Q9UK76	HN1	Hematological and neurological expressed 1 protein	HN1_HUMAN	4	710.215	8.10215	NLS_BirA	JUN_WT_BirA	nucleus,nucleolus,cytoplasm,nuclear membrane
BirA_JUN_M14 / JUN_WT_BirA	Q9Y265	Q9Y265	0.606549	0.606549	1.10124e-19	1.85988e-18	156	Q9Y265	RUVBL1	RuvB-like 1	RUVB1_HUMAN	21	52.2612	1.52261	BirA_JUN_M14	JUN_WT_BirA	Swr1 complex,nucleus,nucleoplasm,microtubule organizing center,cytosol,membrane,nuclear matrix,intracellular ribonucleoprotein complex,Ino80 complex,NuA4 histone acetyltransferase complex,extracellular exosome,MLL1 complex,R2TP complex	TFIID-class transcription factor binding,DNA helicase activity,ATP-dependent DNA helicase activity,protein binding,ATP binding,ATPase activity,ATP-dependent 5'-3' DNA helicase activity,ADP binding,cadherin binding,ATPase binding	box C/D snoRNP assembly,DNA repair,DNA recombination,chromatin remodeling,transcription, DNA-templated,regulation of transcription from RNA polymerase II promoter,cell cycle,spermatogenesis,protein deubiquitination,DNA duplex unwinding,CENP-A containing nucleosome assembly,regulation of growth,histone H4 acetylation,histone H2A acetylation,cell division,regulation of mitophagy,positive regulation…
NLS_BirA / BirA_JUN_M14	Q96L91	Q96L91	-1.98492	1.98492	1.13117e-19	1.90701e-18	212	Q96L91	EP400	E1A-binding protein p400	EP400_HUMAN	43	-74.7373	0.252627	NLS_BirA	BirA_JUN_M14	Swr1 complex,nucleoplasm,nuclear speck,NuA4 histone acetyltransferase complex	DNA binding,chromatin binding,helicase activity,protein binding,ATP binding,protein antigen binding	histone H4 acetylation,histone H2A acetylation
NLS_BirA / JUN_WT_BirA	Q7Z5L9	Q7Z5L9	-3.44468	3.44468	1.19044e-19	2.00334e-18	68	Q7Z5L9	IRF2BP2	Interferon regulatory factor 2-binding protein 2	I2BP2_HUMAN	12	-90.8157	0.0918433	NLS_BirA	JUN_WT_BirA	nucleus,nucleoplasm,cytoplasm	metal ion binding	transcription, DNA-templated,regulation of transcription, DNA-templated
BirA_JUN_M14 / JUN_WT_BirA	Q5VT52	Q5VT52	0.368676	0.368676	1.41748e-19	2.38116e-18	200	Q5VT52	RPRD2	Regulation of nuclear pre-mRNA domain-containing protein 2	RPRD2_HUMAN	35	29.1167	1.29117	BirA_JUN_M14	JUN_WT_BirA	nucleoplasm,DNA-directed RNA polymerase II, holoenzyme		snRNA transcription from RNA polymerase II promoter
NLS_BirA / JUN_WT_BirA	Q8IVT2	Q8IVT2	1.16406	1.16406	1.50686e-19	2.52681e-18	148	Q8IVT2	MISP	Mitotic interactor and substrate of PLK1	MISP_HUMAN	29	124.087	2.24087	NLS_BirA	JUN_WT_BirA	cytoskeleton,plasma membrane,focal adhesion,cell cortex,intracellular membrane-bounded organelle	actin binding	cell cycle,cell division
NLS_BirA / JUN_WT_BirA	O94992	O94992	2.61713	2.61713	1.67442e-19	2.8028e-18	40	O94992	HEXIM1	Protein HEXIM1	HEXI1_HUMAN	6	513.53	6.1353	NLS_BirA	JUN_WT_BirA	nucleus,nucleoplasm,cytoplasm	cyclin-dependent protein serine/threonine kinase inhibitor activity,protein binding,snRNA binding,7SK snRNA binding	negative regulation of transcription from RNA polymerase II promoter,activation of innate immune response,transcription, DNA-templated,heart development,innate immune response,negative regulation of cyclin-dependent protein serine/threonine kinase activity,negative regulation of transcription, DNA-templated,positive regulation of signal transduction by p53 class mediator
NLS_BirA / BirA_JUN_WT	P52948	P52948	1.15884	1.15884	1.70035e-19	2.84115e-18	292	P52948	NUP98	Nuclear pore complex protein Nup98-Nup96	NUP98_HUMAN	37	123.278	2.23278	NLS_BirA	BirA_JUN_WT	nuclear envelope,nuclear pore,nucleoplasm,cytosol,nuclear body,intracellular ribonucleoprotein complex,nuclear pore outer ring,nuclear membrane,nuclear periphery,nuclear inclusion body,intracellular membrane-bounded organelle,host cell,nuclear pore cytoplasmic filaments,nuclear pore nuclear basket,kinetochore	RNA polymerase II transcription coactivator activity,RNA binding,mRNA binding,transporter activity,nucleocytoplasmic transporter activity,protein binding,nuclear localization sequence binding,serine-type peptidase activity,structural constituent of nuclear pore,promoter-specific chromatin binding	posttranscriptional tethering of RNA polymerase II gene DNA at nuclear periphery,regulation of glycolytic process,DNA replication,transcription from RNA polymerase II promoter,RNA export from nucleus,mRNA export from nucleus,tRNA export from nucleus,proteolysis,protein import into nucleus,nucleocytoplasmic transport,nuclear pore organization,sister chromatid cohesion,mitotic nuclear envelope disa…
NLS_BirA / BirA_JUN_M14	Q16222	Q16222	-2.2638	2.2638	1.71698e-19	2.86387e-18	116	Q16222	UAP1	UDP-N-acetylhexosamine pyrophosphorylase	UAP1_HUMAN	20	-79.1777	0.208223	NLS_BirA	BirA_JUN_M14	nucleoplasm,cytosol,plasma membrane	UDP-N-acetylglucosamine diphosphorylase activity,carbohydrate binding,identical protein binding	UDP-N-acetylglucosamine biosynthetic process
NLS_BirA / BirA_JUN_WT	Q9H814	Q9H814	1.86802	1.86802	1.72697e-19	2.87544e-18	72	Q9H814	PHAX	Phosphorylated adapter RNA export protein	PHAX_HUMAN	14	265.031	3.65031	NLS_BirA	BirA_JUN_WT	nucleus,nucleoplasm,centrosome,cytosol,Cajal body,neuronal cell body	RNA binding,protein binding,toxic substance binding	snRNA export from nucleus,protein transport,snRNA transcription from RNA polymerase II promoter,nuclear export
NLS_BirA / BirA_JUN_M14	P52209	P52209	-1.554	1.554	1.86781e-19	3.10446e-18	104	P52209	PGD	6-phosphogluconate dehydrogenase, decarboxylating	6PGD_HUMAN	18	-65.9435	0.340565	NLS_BirA	BirA_JUN_M14	nucleus,cytosol,extracellular exosome	phosphogluconate dehydrogenase (decarboxylating) activity	pentose-phosphate shunt,pentose-phosphate shunt, oxidative branch,pentose biosynthetic process,D-gluconate metabolic process,oxidation-reduction process
BirA_JUN_M14 / JUN_WT_BirA	Q8NDV7	Q8NDV7	0.708626	0.708626	2.05046e-19	3.40203e-18	196	Q8NDV7	TNRC6A	Trinucleotide repeat-containing gene 6A protein	TNR6A_HUMAN	38	63.4247	1.63425	BirA_JUN_M14	JUN_WT_BirA	cytoplasmic mRNA processing body,nucleoplasm,Golgi apparatus,cytosol,micro-ribonucleoprotein complex,intracellular membrane-bounded organelle	RNA binding,protein binding	Wnt signaling pathway, calcium modulating pathway,posttranscriptional gene silencing by RNA,gene silencing by miRNA,miRNA mediated inhibition of translation,regulation of megakaryocyte differentiation,regulation of gene silencing by miRNA
NLS_BirA / BirA_JUN_M14	Q07157	Q07157	2.63144	2.63144	2.11295e-19	3.49955e-18	144	Q07157	TJP1	Tight junction protein ZO-1	ZO1_HUMAN	29	519.643	6.19643	NLS_BirA	BirA_JUN_M14	cytoplasm,cytosol,plasma membrane,cell-cell adherens junction,gap junction,bicellular tight junction,basolateral plasma membrane,cell junction,apical junction complex,apical part of cell	protein binding,calmodulin binding,cadherin binding	cell-cell junction assembly,hippo signaling,establishment of endothelial intestinal barrier,cell-cell signaling involved in cell-cell junction organization,regulation of bicellular tight junction assembly
NLS_BirA / BirA_JUN_WT	Q15398	Q15398	2.97433	2.97433	2.21953e-19	3.66963e-18	72	Q15398	DLGAP5	Disks large-associated protein 5	DLGP5_HUMAN	16	685.89	7.8589	NLS_BirA	BirA_JUN_WT	nucleus,mitochondrion,microtubule organizing center,cytosol,spindle pole centrosome	phosphoprotein phosphatase activity,protein binding	protein complex assembly,protein dephosphorylation,mitotic chromosome movement towards spindle pole,cell proliferation,signaling,positive regulation of mitotic metaphase/anaphase transition
NLS_BirA / BirA_JUN_WT	Q6ZSR9	Q6ZSR9	2.35962	2.35962	2.34753e-19	3.87445e-18	44	Q6ZSR9	NaN	Uncharacterized protein FLJ45252	YJ005_HUMAN	9	413.234	5.13234	NLS_BirA	BirA_JUN_WT
NLS_BirA / BirA_JUN_M14	Q641Q2	Q641Q2	4.10919	4.10919	2.36659e-19	3.89908e-18	32	Q641Q2	FAM21A	WASH complex subunit FAM21A	FA21A_HUMAN	7	1625.79	17.2579	NLS_BirA	BirA_JUN_M14	nucleolus,early endosome,cytosol,plasma membrane,early endosome membrane,intracellular membrane-bounded organelle,WASH complex	protein binding,lipid binding	protein transport,retrograde transport, endosome to Golgi
NLS_BirA / BirA_JUN_M14	Q6ZSR9	Q6ZSR9	3.00228	3.00228	2.44465e-19	4.02066e-18	44	Q6ZSR9	NaN	Uncharacterized protein FLJ45252	YJ005_HUMAN	9	701.265	8.01265	NLS_BirA	BirA_JUN_M14
NLS_BirA / JUN_WT_BirA	Q9Y4K1	Q9Y4K1	1.96824	1.96824	2.45497e-19	4.03061e-18	168	Q9Y4K1	AIM1	Absent in melanoma 1 protein	AIM1_HUMAN	32	291.291	3.91291	NLS_BirA	JUN_WT_BirA	cellular_component	molecular_function,carbohydrate binding	biological_process
NLS_BirA / JUN_WT_BirA	Q6ZRV2	Q6ZRV2	-2.21691	2.21691	2.83282e-19	4.63627e-18	172	Q6ZRV2	FAM83H	Protein FAM83H	FA83H_HUMAN	39	-78.4899	0.215101	NLS_BirA	JUN_WT_BirA	cytoplasm,keratin filament	protein kinase binding,keratin filament binding	positive regulation of cell migration,biomineral tissue development,protein localization to cytoskeleton,intermediate filament cytoskeleton organization
NLS_BirA / BirA_JUN_WT	Q8NEF9	Q8NEF9	2.2741	2.2741	2.83372e-19	4.63627e-18	56	Q8NEF9	SRFBP1	Serum response factor-binding protein 1	SRFB1_HUMAN	11	383.696	4.83696	NLS_BirA	BirA_JUN_WT	nucleus,90S preribosome,perinuclear region of cytoplasm	RNA binding	transcription, DNA-templated,regulation of transcription, DNA-templated,maturation of SSU-rRNA
NLS_BirA / JUN_WT_BirA	Q07157	Q07157	3.07123	3.07123	2.93443e-19	4.79273e-18	144	Q07157	TJP1	Tight junction protein ZO-1	ZO1_HUMAN	29	740.49	8.4049	NLS_BirA	JUN_WT_BirA	cytoplasm,cytosol,plasma membrane,cell-cell adherens junction,gap junction,bicellular tight junction,basolateral plasma membrane,cell junction,apical junction complex,apical part of cell	protein binding,calmodulin binding,cadherin binding	cell-cell junction assembly,hippo signaling,establishment of endothelial intestinal barrier,cell-cell signaling involved in cell-cell junction organization,regulation of bicellular tight junction assembly
NLS_BirA / BirA_JUN_WT	P42166	P42166	0.479145	0.479145	3.04985e-19	4.97263e-18	160	P42166	TMPO	Lamina-associated polypeptide 2, isoform alpha	LAP2A_HUMAN	24	39.3917	1.39392	NLS_BirA	BirA_JUN_WT	chromatin,nucleus,nuclear envelope	DNA binding,lamin binding,cadherin binding	regulation of transcription, DNA-templated
NLS_BirA / JUN_WT_BirA	P16144	P16144	-0.863452	0.863452	3.21112e-19	5.22653e-18	244	P16144	ITGB4	Integrin beta-4	ITB4_HUMAN	40	-45.0364	0.549636	NLS_BirA	JUN_WT_BirA	plasma membrane,integrin complex,cell surface,cell junction,hemidesmosome,cell leading edge,receptor complex,extracellular exosome	G-protein coupled receptor binding,receptor activity,protein binding,insulin-like growth factor I binding,neuregulin binding	autophagy,cell adhesion,cell-matrix adhesion,integrin-mediated signaling pathway,response to wounding,extracellular matrix organization,hemidesmosome assembly,nail development,skin development,mesodermal cell differentiation,digestive tract development,cell motility,renal system development,amelogenesis
NLS_BirA / JUN_WT_BirA	P39023	P39023	-2.06362	2.06362	3.23003e-19	5.24825e-18	172	P39023	RPL3	60S ribosomal protein L3	RL3_HUMAN	20	-76.0785	0.239215	NLS_BirA	JUN_WT_BirA	nucleus,nucleolus,cytoplasm,cytosol,focal adhesion,cytosolic large ribosomal subunit,protein complex,extracellular exosome	RNA binding,structural constituent of ribosome,protein binding,5S rRNA binding	ribosomal large subunit assembly,nuclear-transcribed mRNA catabolic process, nonsense-mediated decay,rRNA processing,translation,translational initiation,SRP-dependent cotranslational protein targeting to membrane,viral transcription,cellular response to interleukin-4
NLS_BirA / JUN_WT_BirA	Q13435	Q13435	1.27305	1.27305	3.87934e-19	6.29241e-18	244	Q13435	SF3B2	Splicing factor 3B subunit 2	SF3B2_HUMAN	39	141.672	2.41672	NLS_BirA	JUN_WT_BirA	nucleoplasm,spliceosomal complex,U2-type spliceosomal complex,U2 snRNP,U12-type spliceosomal complex,nuclear speck,precatalytic spliceosome,catalytic step 2 spliceosome	RNA binding,protein binding	mRNA splicing, via spliceosome,mRNA processing,RNA splicing,viral process
NLS_BirA / BirA_JUN_WT	P04843	P04843	-1.23647	1.23647	3.95872e-19	6.41013e-18	160	P04843	RPN1	Dolichyl-diphosphooligosaccharide--protein glycosyltransferase subunit 1	RPN1_HUMAN	25	-57.5591	0.424409	NLS_BirA	BirA_JUN_WT	endoplasmic reticulum,endoplasmic reticulum membrane,rough endoplasmic reticulum,cytosol,oligosaccharyltransferase complex,membrane,integral component of membrane,extracellular matrix,melanosome	RNA binding,protein binding,dolichyl-diphosphooligosaccharide-protein glycotransferase activity	cellular protein modification process,protein N-linked glycosylation via asparagine
NLS_BirA / BirA_JUN_WT	Q01813	Q01813	-1.62419	1.62419	3.97243e-19	6.4213e-18	172	Q01813	PFKP	ATP-dependent 6-phosphofructokinase, platelet type	PFKAP_HUMAN	26	-67.5609	0.324391	NLS_BirA	BirA_JUN_WT	nucleus,cytoplasm,cytosol,membrane,extracellular matrix,extracellular exosome	6-phosphofructokinase activity,ATP binding,protein complex binding,cadherin binding,metal ion binding	fructose 6-phosphate metabolic process,canonical glycolysis,cellular response to leukemia inhibitory factor
BirA_JUN_M14 / BirA_JUN_WT	Q9Y5K6	Q9Y5K6	-1.66085	1.66085	4.32441e-19	6.9783e-18	232	Q9Y5K6	CD2AP	CD2-associated protein	CD2AP_HUMAN	38	-68.3747	0.316253	BirA_JUN_M14	BirA_JUN_WT	ruffle,cytoplasm,plasma membrane,cell-cell junction,actin cytoskeleton,endocytic vesicle,filamentous actin,perinuclear region of cytoplasm,extracellular exosome	vascular endothelial growth factor receptor binding,structural constituent of cytoskeleton,protein binding,beta-catenin binding,protein C-terminus binding,SH3 domain binding,protein complex binding,cadherin binding	protein complex assembly,substrate-dependent cell migration, cell extension,actin filament organization,cell cycle,signal transduction,vesicle organization,negative regulation of transforming growth factor beta1 production,proteasome-mediated ubiquitin-dependent protein catabolic process,regulation of receptor-mediated endocytosis,negative regulation of small GTPase mediated signal transduction,c…
NLS_BirA / BirA_JUN_WT	Q8WWI1	Q8WWI1	3.19434	3.19434	4.80596e-19	7.74212e-18	116	Q8WWI1	LMO7	LIM domain only protein 7	LMO7_HUMAN	26	815.359	9.15359	NLS_BirA	BirA_JUN_WT	ubiquitin ligase complex,nucleus,cytoplasm,cytosol,focal adhesion	ubiquitin-protein transferase activity,metal ion binding	protein polyubiquitination,protein ubiquitination,regulation of signaling,regulation of cell adhesion,post-translational protein modification
NLS_BirA / BirA_JUN_WT	O43491	O43491	1.69983	1.69983	6.44334e-19	1.03621e-17	88	O43491	EPB41L2	Band 4.1-like protein 2	E41L2_HUMAN	20	224.863	3.24863	NLS_BirA	BirA_JUN_WT	nucleus,nucleoplasm,cytosol,plasma membrane,focal adhesion,spectrin,cell junction,extracellular exosome,cell cortex region,COP9 signalosome	actin binding,structural constituent of cytoskeleton,protein binding,spectrin binding,PH domain binding	cell cycle,cortical actin cytoskeleton organization,actomyosin structure organization,cell division,positive regulation of protein localization to cell cortex
NLS_BirA / JUN_WT_BirA	Q9Y2D5	Q9Y2D5	3.95256	3.95256	6.99022e-19	1.12225e-17	64	Q9Y2D5	AKAP2	A-kinase anchor protein 2	AKAP2_HUMAN	15	1448.24	15.4824	NLS_BirA	JUN_WT_BirA
NLS_BirA / BirA_JUN_WT	Q9UQ35	Q9UQ35	1.15642	1.15642	7.44059e-19	1.19252e-17	184	Q9UQ35	SRRM2	Serine/arginine repetitive matrix protein 2	SRRM2_HUMAN	34	122.903	2.22903	NLS_BirA	BirA_JUN_WT	nucleoplasm,Cajal body,nuclear speck,catalytic step 2 spliceosome	RNA binding,protein N-terminus binding,C2H2 zinc finger domain binding	mRNA splicing, via spliceosome
NLS_BirA / BirA_JUN_M14	P47897	P47897	-1.25764	1.25764	8.08199e-19	1.29312e-17	88	P47897	QARS	Glutamine--tRNA ligase	SYQ_HUMAN	19	-58.1771	0.418229	NLS_BirA	BirA_JUN_M14	cytoplasm,mitochondrial matrix,cytosol,aminoacyl-tRNA synthetase multienzyme complex,protein complex	glutamine-tRNA ligase activity,protein kinase inhibitor activity,protein binding,ATP binding,protein kinase binding	tRNA aminoacylation for protein translation,glutaminyl-tRNA aminoacylation,negative regulation of protein kinase activity,brain development,negative regulation of stress-activated MAPK cascade,negative regulation of transcription, DNA-templated,negative regulation of apoptotic signaling pathway
NLS_BirA / BirA_JUN_M14	P55084	P55084	-1.09774	1.09774	9.02839e-19	1.44209e-17	180	P55084	HADHB	Trifunctional enzyme subunit beta, mitochondrial	ECHB_HUMAN	25	-53.2752	0.467248	NLS_BirA	BirA_JUN_M14	mitochondrion,mitochondrial envelope,mitochondrial outer membrane,mitochondrial inner membrane,endoplasmic reticulum,mitochondrial nucleoid,extracellular exosome	RNA binding,3-hydroxyacyl-CoA dehydrogenase activity,acetyl-CoA C-acyltransferase activity,enoyl-CoA hydratase activity,protein binding,long-chain-3-hydroxyacyl-CoA dehydrogenase activity	fatty acid beta-oxidation,cardiolipin acyl-chain remodeling
NLS_BirA / BirA_JUN_M14	Q86T24	Q86T24	-2.26649	2.26649	9.5366e-19	1.52069e-17	128	Q86T24	ZBTB33	Transcriptional regulator Kaiso	KAISO_HUMAN	19	-79.2165	0.207835	NLS_BirA	BirA_JUN_M14	nucleus,nucleoplasm,nucleolus,cytosol,plasma membrane	protein binding,methyl-CpG binding,sequence-specific DNA binding,metal ion binding	transcription, DNA-templated,Wnt signaling pathway,intracellular signal transduction,negative regulation of transcription, DNA-templated
JUN_WT_BirA / BirA_JUN_WT	Q9Y265	Q9Y265	-1.15567	1.15567	9.80676e-19	1.56113e-17	156	Q9Y265	RUVBL1	RuvB-like 1	RUVB1_HUMAN	21	-55.1141	0.448859	JUN_WT_BirA	BirA_JUN_WT	Swr1 complex,nucleus,nucleoplasm,microtubule organizing center,cytosol,membrane,nuclear matrix,intracellular ribonucleoprotein complex,Ino80 complex,NuA4 histone acetyltransferase complex,extracellular exosome,MLL1 complex,R2TP complex	TFIID-class transcription factor binding,DNA helicase activity,ATP-dependent DNA helicase activity,protein binding,ATP binding,ATPase activity,ATP-dependent 5'-3' DNA helicase activity,ADP binding,cadherin binding,ATPase binding	box C/D snoRNP assembly,DNA repair,DNA recombination,chromatin remodeling,transcription, DNA-templated,regulation of transcription from RNA polymerase II promoter,cell cycle,spermatogenesis,protein deubiquitination,DNA duplex unwinding,CENP-A containing nucleosome assembly,regulation of growth,histone H4 acetylation,histone H2A acetylation,cell division,regulation of mitophagy,positive regulation…
NLS_BirA / JUN_WT_BirA	P55786	P55786	-1.48988	1.48988	1.03211e-18	1.64024e-17	92	P55786	NPEPPS	Puromycin-sensitive aminopeptidase	PSA_HUMAN	22	-64.3957	0.356043	NLS_BirA	JUN_WT_BirA	nucleus,cytoplasm,cytosol,extracellular exosome	aminopeptidase activity,zinc ion binding,peptide binding,metalloaminopeptidase activity	protein polyubiquitination,proteolysis,peptide catabolic process,cellular response to hypoxia,positive regulation of protein targeting to mitochondrion
BirA_JUN_M14 / BirA_JUN_WT	Q6P2H3	Q6P2H3	3.20707	3.20707	1.11238e-18	1.76482e-17	56	Q6P2H3	CEP85	Centrosomal protein of 85 kDa	CEP85_HUMAN	12	823.47	9.2347	BirA_JUN_M14	BirA_JUN_WT	pericentriolar material,spindle pole,nucleolus,mitochondrion,Golgi apparatus,centrosome,microtubule organizing center,cytosol	protein binding	negative regulation of protein kinase activity,chromosome segregation,regulation of mitotic centrosome separation
NLS_BirA / BirA_JUN_WT	P67809	P67809	2.41397	2.41397	1.11705e-18	1.76926e-17	144	P67809	YBX1	Nuclease-sensitive element-binding protein 1	YBOX1_HUMAN	20	432.939	5.32939	NLS_BirA	BirA_JUN_WT	nucleus,nucleoplasm,U12-type spliceosomal complex,cytoplasm,cytosol,cytoplasmic stress granule,intracellular ribonucleoprotein complex,nuclear membrane,intracellular membrane-bounded organelle,extracellular exosome,CRD-mediated mRNA stability complex,histone pre-mRNA 3'end processing complex	RNA polymerase II core promoter proximal region sequence-specific DNA binding,transcriptional activator activity, RNA polymerase II core promoter proximal region sequence-specific binding,DNA binding,chromatin binding,double-stranded DNA binding,single-stranded DNA binding,transcription factor activity, sequence-specific DNA binding,RNA binding,protein binding,GTPase binding	negative regulation of transcription from RNA polymerase II promoter,mRNA splicing, via spliceosome,in utero embryonic development,regulation of transcription, DNA-templated,transcription from RNA polymerase II promoter,positive regulation of transcription from RNA polymerase II promoter,negative regulation of striated muscle cell differentiation,positive regulation of cell division,CRD-mediated …
NLS_BirA / BirA_JUN_M14	P49915	P49915	-1.43237	1.43237	1.12001e-18	1.77097e-17	108	P49915	GMPS	GMP synthase [glutamine-hydrolyzing]	GUAA_HUMAN	16	-62.9479	0.370521	NLS_BirA	BirA_JUN_M14	cytosol	GMP synthase activity,GMP synthase (glutamine-hydrolyzing) activity,ATP binding,pyrophosphatase activity	GMP biosynthetic process,glutamine metabolic process,purine nucleobase biosynthetic process,purine ribonucleoside monophosphate biosynthetic process
NLS_BirA / JUN_WT_BirA	O00469	O00469	-2.48378	2.48378	1.21922e-18	1.92461e-17	88	O00469	PLOD2	Procollagen-lysine,2-oxoglutarate 5-dioxygenase 2	PLOD2_HUMAN	16	-82.1224	0.178776	NLS_BirA	JUN_WT_BirA	endoplasmic reticulum,endoplasmic reticulum membrane,rough endoplasmic reticulum membrane,extracellular exosome	iron ion binding,procollagen-lysine 5-dioxygenase activity,L-ascorbic acid binding,procollagen glucosyltransferase activity	response to hypoxia,cellular protein modification process,peptidyl-lysine hydroxylation,hydroxylysine biosynthetic process,oxidation-reduction process,protein O-linked glycosylation
NLS_BirA / BirA_JUN_M14	Q6ZRV2	Q6ZRV2	-2.40503	2.40503	1.28333e-18	2.02243e-17	172	Q6ZRV2	FAM83H	Protein FAM83H	FA83H_HUMAN	39	-81.1195	0.188805	NLS_BirA	BirA_JUN_M14	cytoplasm,keratin filament	protein kinase binding,keratin filament binding	positive regulation of cell migration,biomineral tissue development,protein localization to cytoskeleton,intermediate filament cytoskeleton organization
NLS_BirA / BirA_JUN_WT	P11216	P11216	-1.47838	1.47838	1.43507e-18	2.25778e-17	188	P11216	PYGB	Glycogen phosphorylase, brain form	PYGB_HUMAN	33	-64.1108	0.358892	NLS_BirA	BirA_JUN_WT	extracellular region,cytoplasm,membrane,azurophil granule lumen,extracellular exosome	protein binding,glycogen phosphorylase activity,pyridoxal phosphate binding,Requires Ontology	glycogen catabolic process,neutrophil degranulation
NLS_BirA / BirA_JUN_M14	Q9H2P0	Q9H2P0	-1.91777	1.91777	1.49018e-18	2.34058e-17	196	Q9H2P0	ADNP	Activity-dependent neuroprotector homeobox protein	ADNP_HUMAN	38	-73.5337	0.264663	NLS_BirA	BirA_JUN_M14	extracellular space,nucleus,cytoplasm,axon,dendrite,neuronal cell body	DNA binding,chromatin binding,copper ion binding,protein binding,peptide binding,beta-tubulin binding	transcription, DNA-templated,regulation of transcription, DNA-templated,short-term memory,response to carbohydrate,response to inorganic substance,negative regulation of gene expression,regulation of protein ADP-ribosylation,positive regulation of cGMP biosynthetic process,cellular response to extracellular stimulus,negative regulation of protein binding,activation of protein kinase activity,nitr…
NLS_BirA / BirA_JUN_WT	P55010	P55010	2.26505	2.26505	1.77624e-18	2.78524e-17	72	P55010	EIF5	Eukaryotic translation initiation factor 5	IF5_HUMAN	15	380.671	4.80671	NLS_BirA	BirA_JUN_WT	cytoplasm,cytosol,plasma membrane,nucleus	RNA binding,translation initiation factor activity,GTPase activity,protein binding,GTP binding,translation factor activity, RNA binding,cadherin binding	translational initiation,regulation of translational initiation
NLS_BirA / JUN_WT_BirA	P51531	P51531	-3.23531	3.23531	1.7888e-18	2.80027e-17	164	P51531	SMARCA2	Probable global transcription activator SNF2L2	SMCA2_HUMAN	31	-89.3813	0.106187	NLS_BirA	JUN_WT_BirA	nuclear chromatin,nucleus,nucleoplasm,SWI/SNF complex,intracellular membrane-bounded organelle,intermediate filament cytoskeleton,npBAF complex,nBAF complex	RNA polymerase II transcription coactivator activity,chromatin binding,transcription coactivator activity,helicase activity,protein binding,ATP binding,DNA-dependent ATPase activity,histone binding,transcription regulatory region DNA binding	negative regulation of transcription from RNA polymerase II promoter,chromatin remodeling,regulation of transcription, DNA-templated,regulation of transcription from RNA polymerase II promoter,transcription from RNA polymerase II promoter,spermatid development,nervous system development,negative regulation of cell proliferation,negative regulation of cell growth,negative regulation of transcripti…
BirA_JUN_M14 / BirA_JUN_WT	P15408	P15408	-2.58941	2.58941	1.84988e-18	2.8911e-17	88	P15408	FOSL2	Fos-related antigen 2	FOSL2_HUMAN	11	-83.3847	0.166153	BirA_JUN_M14	BirA_JUN_WT	nucleus,nucleoplasm	RNA polymerase II regulatory region sequence-specific DNA binding,transcriptional activator activity, RNA polymerase II transcription regulatory region sequence-specific binding,chromatin binding,transcription factor activity, sequence-specific DNA binding,protein binding	keratinocyte development,regulation of transcription from RNA polymerase II promoter,transcription from RNA polymerase II promoter,cell death,positive regulation of transcription from RNA polymerase II promoter,positive regulation of fibroblast proliferation
NLS_BirA / JUN_WT_BirA	Q9BY89	Q9BY89	1.04203	1.04203	1.90701e-18	2.97544e-17	180	Q9BY89	KIAA1671	Uncharacterized protein KIAA1671	K1671_HUMAN	33	105.912	2.05912	NLS_BirA	JUN_WT_BirA
NLS_BirA / JUN_WT_BirA	P53618	P53618	-2.56887	2.56887	1.95298e-18	3.04213e-17	128	P53618	COPB1	Coatomer subunit beta	COPB_HUMAN	23	-83.1464	0.168536	NLS_BirA	JUN_WT_BirA	Golgi membrane,endoplasmic reticulum membrane,endoplasmic reticulum-Golgi intermediate compartment,Golgi apparatus,Golgi-associated vesicle,cytosol,plasma membrane,membrane,COPI vesicle coat,transport vesicle,secretory granule membrane,intracellular membrane-bounded organelle,tertiary granule membrane,ficolin-1-rich granule membrane	structural molecule activity,protein binding	intracellular protein transport,ER to Golgi vesicle-mediated transport,retrograde vesicle-mediated transport, Golgi to ER,intra-Golgi vesicle-mediated transport,viral process,neutrophil degranulation
NLS_BirA / BirA_JUN_M14	Q9H0D6	Q9H0D6	-2.36609	2.36609	1.97205e-18	3.06677e-17	88	Q9H0D6	XRN2	5'-3' exoribonuclease 2	XRN2_HUMAN	18	-80.603	0.19397	NLS_BirA	BirA_JUN_M14	nucleus,nucleoplasm,nucleolus,membrane,aggresome	3'-5'-exoribonuclease activity,transcription termination site sequence-specific DNA binding,RNA binding,nuclease activity,5'-3' exoribonuclease activity,protein binding,5'-3' exonuclease activity,metal ion binding	DNA catabolic process, exonucleolytic,DNA-templated transcription, termination,regulation of transcription, DNA-templated,rRNA processing,RNA processing,mRNA processing,RNA catabolic process,spermatogenesis,RNA metabolic process,hippocampus development,neuron differentiation,retina development in camera-type eye,RNA phosphodiester bond hydrolysis, exonucleolytic
NLS_BirA / BirA_JUN_M14	Q92922	Q92922	-2.07093	2.07093	2.16541e-18	3.36135e-17	172	Q92922	SMARCC1	SWI/SNF complex subunit SMARCC1	SMRC1_HUMAN	27	-76.1993	0.238007	NLS_BirA	BirA_JUN_M14	nuclear chromatin,XY body,nucleus,nucleoplasm,cytoplasm,SWI/SNF complex,protein complex,npBAF complex,nBAF complex	transcription coactivator activity,protein binding,protein N-terminus binding,RNA polymerase II core promoter proximal region sequence-specific DNA binding,RNA polymerase II distal enhancer sequence-specific DNA binding,nucleosomal DNA binding	nucleosome disassembly,chromatin remodeling,transcription, DNA-templated,regulation of transcription from RNA polymerase II promoter,nervous system development,insulin receptor signaling pathway,animal organ morphogenesis,chromatin modification,prostate gland development,negative regulation of proteasomal ubiquitin-dependent protein catabolic process,ATP-dependent chromatin remodeling,positive re…
BirA_JUN_M14 / JUN_WT_BirA	Q9BY89	Q9BY89	0.848974	0.848974	2.16861e-18	3.36135e-17	180	Q9BY89	KIAA1671	Uncharacterized protein KIAA1671	K1671_HUMAN	33	80.1219	1.80122	BirA_JUN_M14	JUN_WT_BirA
NLS_BirA / BirA_JUN_M14	Q5T3I0	Q5T3I0	3.26609	3.26609	2.28653e-18	3.5383e-17	72	Q5T3I0	GPATCH4	G patch domain-containing protein 4	GPTC4_HUMAN	13	862.038	9.62038	NLS_BirA	BirA_JUN_M14		RNA binding,protein binding
NLS_BirA / BirA_JUN_M14	P62495	P62495	-2.11972	2.11972	2.32074e-18	3.58535e-17	88	P62495	ETF1	Eukaryotic peptide chain release factor subunit 1	ERF1_HUMAN	17	-76.9909	0.230091	NLS_BirA	BirA_JUN_M14	cytoplasm,cytosol,nucleus	RNA binding,translation release factor activity,protein binding,translation termination factor activity,ribosome binding,sequence-specific mRNA binding	nuclear-transcribed mRNA catabolic process, nonsense-mediated decay,translational termination,regulation of translational termination,protein methylation
NLS_BirA / BirA_JUN_M14	P45880	P45880	-1.32114	1.32114	2.36996e-18	3.65539e-17	84	P45880	VDAC2	Voltage-dependent anion-selective channel protein 2	VDAC2_HUMAN	12	-59.9781	0.400219	NLS_BirA	BirA_JUN_M14	acrosomal vesicle,nucleus,mitochondrion,mitochondrial outer membrane,mitochondrial inner membrane,synaptic vesicle,mitochondrial nucleoid,myelin sheath,pore complex,extracellular exosome	nucleotide binding,protein binding,voltage-gated anion channel activity,porin activity	anion transport,binding of sperm to zona pellucida,negative regulation of protein polymerization,anion transmembrane transport,negative regulation of intrinsic apoptotic signaling pathway
NLS_BirA / JUN_WT_BirA	Q15050	Q15050	3.49406	3.49406	2.45922e-18	3.78687e-17	116	Q15050	RRS1	Ribosome biogenesis regulatory protein homolog	RRS1_HUMAN	18	1026.72	11.2672	NLS_BirA	JUN_WT_BirA	condensed nuclear chromosome,fibrillar center,nucleus,nucleolus,endoplasmic reticulum,preribosome, large subunit precursor	RNA binding,protein binding,5S rRNA binding	ribosomal large subunit assembly,ribosomal large subunit export from nucleus,endonucleolytic cleavage in ITS1 to separate SSU-rRNA from 5.8S rRNA and LSU-rRNA from tricistronic rRNA transcript (SSU-rRNA, 5.8S rRNA, LSU-rRNA),hematopoietic progenitor cell differentiation,mitotic metaphase plate congression,ribosomal large subunit biogenesis,regulation of signal transduction by p53 class mediator,p…
BirA_JUN_M14 / BirA_JUN_WT	P29692	P29692	-2.0269	2.0269	2.9003e-18	4.45261e-17	104	P29692	EEF1D	Elongation factor 1-delta	EF1D_HUMAN	16	-75.4618	0.245382	BirA_JUN_M14	BirA_JUN_WT	fibrillar center,nucleus,cytoplasm,cytosol,eukaryotic translation elongation factor 1 complex,endoplasmic reticulum	DNA binding,translation elongation factor activity,signal transducer activity,protein binding,translation factor activity, RNA binding,cadherin binding	transcription, DNA-templated,regulation of transcription, DNA-templated,translational elongation,signal transduction,positive regulation of I-kappaB kinase/NF-kappaB signaling,cellular response to ionizing radiation
NLS_BirA / BirA_JUN_WT	P49368	P49368	-2.13569	2.13569	2.901e-18	4.45261e-17	200	P49368	CCT3	T-complex protein 1 subunit gamma	TCPG_HUMAN	29	-77.2441	0.227559	NLS_BirA	BirA_JUN_WT	zona pellucida receptor complex,cytosol,chaperonin-containing T-complex,cytoskeleton,microtubule,plasma membrane,myelin sheath,cell body,extracellular exosome	RNA binding,protein binding,ATP binding,protein binding involved in protein folding,unfolded protein binding	protein folding,'de novo' protein folding,binding of sperm to zona pellucida,positive regulation of telomere maintenance via telomerase,pore complex assembly,protein stabilization,chaperone-mediated protein folding,toxin transport,positive regulation of protein localization to Cajal body,positive regulation of telomerase RNA localization to Cajal body
NLS_BirA / BirA_JUN_WT	Q8WU90	Q8WU90	2.9221	2.9221	2.98809e-18	4.57882e-17	84	Q8WU90	ZC3H15	Zinc finger CCCH domain-containing protein 15	ZC3HF_HUMAN	15	657.951	7.57951	NLS_BirA	BirA_JUN_WT	nucleolus,cytosol	RNA binding,protein binding,cadherin binding,metal ion binding	cytokine-mediated signaling pathway
NLS_BirA / BirA_JUN_WT	Q9P2D1	Q9P2D1	-2.71039	2.71039	3.17549e-18	4.85809e-17	108	Q9P2D1	CHD7	Chromodomain-helicase-DNA-binding protein 7	CHD7_HUMAN	26	-84.7211	0.152789	NLS_BirA	BirA_JUN_WT	nucleus,nucleoplasm,nucleolus	RNA polymerase II core promoter proximal region sequence-specific DNA binding,chromatin binding,helicase activity,protein binding,ATP binding,promoter-specific chromatin binding	skeletal system development,in utero embryonic development,blood vessel remodeling,heart morphogenesis,ventricular trabecula myocardium morphogenesis,right ventricular compact myocardium morphogenesis,chromatin remodeling,transcription, DNA-templated,regulation of transcription, DNA-templated,rRNA processing,central nervous system development,adult heart development,sensory perception of sound,ad…
BirA_JUN_M14 / BirA_JUN_WT	Q92817	Q92817	1.74668	1.74668	3.24159e-18	4.95117e-17	76	Q92817	EVPL	Envoplakin	EVPL_HUMAN	18	235.585	3.35585	BirA_JUN_M14	BirA_JUN_WT	cornified envelope,cytosol,desmosome,intermediate filament cytoskeleton,extracellular exosome	structural molecule activity,intermediate filament binding,protein binding, bridging,cadherin binding	epidermis development,peptide cross-linking,keratinocyte differentiation,cornification
BirA_JUN_M14 / BirA_JUN_WT	P00558	P00558	1.18912	1.18912	3.42596e-18	5.22431e-17	248	P00558	PGK1	Phosphoglycerate kinase 1	PGK1_HUMAN	28	128.013	2.28013	BirA_JUN_M14	BirA_JUN_WT	extracellular space,cytosol,membrane,membrane raft,extracellular exosome	phosphoglycerate kinase activity,protein binding,ATP binding,protein-disulfide reductase activity	gluconeogenesis,glycolytic process,phosphorylation,negative regulation of angiogenesis,epithelial cell differentiation,plasminogen activation,canonical glycolysis,cellular response to hypoxia
NLS_BirA / BirA_JUN_M14	P50479	P50479	2.48357	2.48357	3.58708e-18	5.46116e-17	60	P50479	PDLIM4	PDZ and LIM domain protein 4	PDLI4_HUMAN	10	459.28	5.5928	NLS_BirA	BirA_JUN_M14	stress fiber,nucleus,cytoplasm,cytoskeleton,lamellipodium,cell junction,early endosome membrane,early endosome lumen,filamentous actin,recycling endosome lumen,dendritic spine,postsynaptic membrane,perinuclear region of cytoplasm,recycling endosome membrane	protein binding,protein phosphatase binding,protein homodimerization activity,metal ion binding,alpha-actinin binding	actin cytoskeleton reorganization,excitatory chemical synaptic transmission
NLS_BirA / JUN_WT_BirA	Q9UPN9	Q9UPN9	-3.6256	3.6256	3.80712e-18	5.78682e-17	92	Q9UPN9	TRIM33	E3 ubiquitin-protein ligase TRIM33	TRI33_HUMAN	20	-91.8981	0.0810189	NLS_BirA	JUN_WT_BirA	nucleus,nucleoplasm	DNA binding,ubiquitin-protein transferase activity,protein binding,zinc ion binding,co-SMAD binding,R-SMAD binding	negative regulation of transcription from RNA polymerase II promoter,transcription, DNA-templated,protein ubiquitination,regulation of transforming growth factor beta receptor signaling pathway,negative regulation of BMP signaling pathway,negative regulation of transcription, DNA-templated
NLS_BirA / BirA_JUN_WT	P17544	P17544	-4.6899	4.6899	3.87735e-18	5.88408e-17	72	P17544	ATF7	Cyclic AMP-dependent transcription factor ATF-7	ATF7_HUMAN	9	-96.1256	0.0387436	NLS_BirA	BirA_JUN_WT	nucleus,nucleoplasm,cytoplasm,nuclear periphery	DNA binding,transcription factor activity, sequence-specific DNA binding,protein binding,transcription factor binding,enzyme binding,metal ion binding,mitogen-activated protein kinase binding	transcription, DNA-templated,regulation of transcription, DNA-templated,viral process
NLS_BirA / JUN_WT_BirA	Q08211	Q08211	-1.35877	1.35877	4.04037e-18	6.12161e-17	288	Q08211	DHX9	ATP-dependent RNA helicase A	DHX9_HUMAN	45	-61.0085	0.389915	NLS_BirA	JUN_WT_BirA	nucleus,nucleoplasm,perichromatin fibrils,nucleolus,cytoplasm,centrosome,cytosol,polysome,actin cytoskeleton,membrane,nuclear body,intracellular ribonucleoprotein complex,micro-ribonucleoprotein complex,cytoplasmic ribonucleoprotein granule,polysomal ribosome,protein complex,RISC-loading complex,CRD-mediated mRNA stability complex,nuclear stress granule	RNA polymerase II core binding,core promoter binding,regulatory region RNA binding,RNA polymerase II transcription factor binding,RNA polymerase II transcription cofactor activity,RNA polymerase II transcription coactivator activity,DNA binding,DNA replication origin binding,double-stranded DNA binding,single-stranded DNA binding,RNA binding,RNA helicase activity,double-stranded RNA binding,singl…	alternative mRNA splicing, via spliceosome,mRNA splicing, via spliceosome,osteoblast differentiation,DNA replication,DNA-templated transcription, termination,regulation of transcription from RNA polymerase II promoter,transcription from RNA polymerase II promoter,RNA processing,inflammatory response,RNA secondary structure unwinding,targeting of mRNA for destruction involved in RNA interference,p…
NLS_BirA / JUN_WT_BirA	Q14126	Q14126	3.88152	3.88152	4.07528e-18	6.1646e-17	60	Q14126	DSG2	Desmoglein-2	DSG2_HUMAN	9	1373.85	14.7385	NLS_BirA	JUN_WT_BirA	cornified envelope,plasma membrane,cell-cell junction,cell surface,intercalated disc,integral component of membrane,apical plasma membrane,lateral plasma membrane,cell junction,desmosome,intracellular membrane-bounded organelle,extracellular exosome	calcium ion binding,cell adhesion molecule binding,cell adhesive protein binding involved in bundle of His cell-Purkinje myocyte communication	desmosome organization,Purkinje myocyte development,cell adhesion,homophilic cell adhesion via plasma membrane adhesion molecules,keratinization,response to progesterone,maternal process involved in female pregnancy,cornification,bundle of His cell-Purkinje myocyte adhesion involved in cell communication,regulation of heart rate by cardiac conduction,regulation of ventricular cardiac muscle cell …
NLS_BirA / BirA_JUN_WT	P40939	P40939	-0.973605	0.973605	4.11463e-18	6.21415e-17	236	P40939	HADHA	Trifunctional enzyme subunit alpha, mitochondrial	ECHA_HUMAN	26	-49.0768	0.509232	NLS_BirA	BirA_JUN_WT	mitochondrion,mitochondrial inner membrane,mitochondrial fatty acid beta-oxidation multienzyme complex,extracellular matrix,mitochondrial nucleoid	fatty-acyl-CoA binding,3-hydroxyacyl-CoA dehydrogenase activity,acetyl-CoA C-acetyltransferase activity,enoyl-CoA hydratase activity,protein binding,long-chain-enoyl-CoA hydratase activity,long-chain-3-hydroxyacyl-CoA dehydrogenase activity,protein complex binding,NAD binding	fatty acid beta-oxidation,response to insulin,cardiolipin acyl-chain remodeling,response to drug
NLS_BirA / BirA_JUN_M14	Q13206	Q13206	2.6602	2.6602	4.23934e-18	6.39224e-17	112	Q13206	DDX10	Probable ATP-dependent RNA helicase DDX10	DDX10_HUMAN	18	532.123	6.32123	NLS_BirA	BirA_JUN_M14	nucleolus,cytoplasm	RNA binding,RNA helicase activity,ATP-dependent RNA helicase activity,ATP binding	RNA secondary structure unwinding
[truncated: 21,557 more rows]
