# Supplementary material for: A non-canonical repressor function of JUN restrains YAP activity and liver cancer growth
Source: EMBO J. 2024 Aug 29;43(20):4578–603. doi: 10.1038/s44318-024-00188-0 (PMC11480203; doi:10.1038/s44318-024-00188-0)
Supplement: Supplementary file 8 — Source data Fig. 1 [file 44318_2024_188_MOESM8_ESM.zip]

Archive with 40 entries (32 files):
- Figure_1/
- __MACOSX/._Figure_1
- Figure_1/.DS_Store
- __MACOSX/Figure_1/._.DS_Store
- Figure_1/1H/
- __MACOSX/Figure_1/._1H
- Figure_1/1A/
- __MACOSX/Figure_1/._1A
- Figure_1/1I/
- __MACOSX/Figure_1/._1I
- Figure_1/1B/
- __MACOSX/Figure_1/._1B
- Figure_1/1D/
- __MACOSX/Figure_1/._1D
- Figure_1/1C/
- __MACOSX/Figure_1/._1C
- Figure_1/1J/
- __MACOSX/Figure_1/._1J
- Figure_1/1H/Figure_1H.tif
- __MACOSX/Figure_1/1H/._Figure_1H.tif
- Figure_1/1A/Figure_1A_CYR61.tif
- __MACOSX/Figure_1/1A/._Figure_1A_CYR61.tif
- Figure_1/1A/.DS_Store
- __MACOSX/Figure_1/1A/._.DS_Store
- Figure_1/1A/Figure_1A_YAP_VINCULIN.tif
- __MACOSX/Figure_1/1A/._Figure_1A_YAP_VINCULIN.tif
- Figure_1/1I/Figure_1I.txt
- __MACOSX/Figure_1/1I/._Figure_1I.txt
- Figure_1/1B/Figure_1B_iYAP5SA.txt
- __MACOSX/Figure_1/1B/._Figure_1B_iYAP5SA.txt
- Figure_1/1B/Figure_1B_constitutive.txt
- __MACOSX/Figure_1/1B/._Figure_1B_constitutive.txt
- Figure_1/1D/Figure_1D.tif
- __MACOSX/Figure_1/1D/._Figure_1D.tif
- Figure_1/1C/Figure_1C.txt
- __MACOSX/Figure_1/1C/._Figure_1C.txt
- Figure_1/1J/.DS_Store
- __MACOSX/Figure_1/1J/._.DS_Store
- Figure_1/1J/Figure_1J.tif
- __MACOSX/Figure_1/1J/._Figure_1J.tif
