# Supplementary material for: A non-canonical repressor function of JUN restrains YAP activity and liver cancer growth
Source: EMBO J. 2024 Aug 29;43(20):4578–603. doi: 10.1038/s44318-024-00188-0 (PMC11480203; doi:10.1038/s44318-024-00188-0)
Supplement: Supplementary file 8 — Source data Fig. 1 [file 44318_2024_188_MOESM8_ESM.zip › Figure_1/1I/Figure_1I.txt]

Day	condition	wells	Absorbance
3	NTC#1	rep_1_norm	0.017333333333333326
3	NTC#1	rep_2_norm	0.019733333333333332
3	NTC#1	rep_3_norm	0.021333333333333322
6	NTC#1	rep_1_norm	0.11823333333333333
6	NTC#1	rep_2_norm	0.13323333333333331
6	NTC#1	rep_3_norm	0.12383333333333332
9	NTC#1	rep_1_norm	0.47213333333333335
9	NTC#1	rep_2_norm	0.4989333333333334
9	NTC#1	rep_3_norm	0.5392333333333333
3	JUN#1	rep_1_norm	0.08963333333333331
3	JUN#1	rep_2_norm	0.08823333333333333
3	JUN#1	rep_3_norm	0.09333333333333332
6	JUN#1	rep_1_norm	0.5950333333333333
6	JUN#1	rep_2_norm	0.6024333333333333
6	JUN#1	rep_3_norm	0.5914333333333333
9	JUN#1	rep_1_norm	2.1850333333333336
9	JUN#1	rep_2_norm	2.2010333333333336
9	JUN#1	rep_3_norm	2.2000333333333333
3	JUN#2	rep_1_norm	0.03413333333333333
3	JUN#2	rep_2_norm	0.03533333333333332
3	JUN#2	rep_3_norm	0.03033333333333333
6	JUN#2	rep_1_norm	0.36373333333333335
6	JUN#2	rep_2_norm	0.34523333333333334
6	JUN#2	rep_3_norm	0.30963333333333337
9	JUN#2	rep_1_norm	3.4020333333333337
9	JUN#2	rep_2_norm	3.1190333333333338
9	JUN#2	rep_3_norm	3.2330333333333336
3	MYC#1	rep_1_norm	0.037933333333333326
3	MYC#1	rep_2_norm	0.040333333333333325
3	MYC#1	rep_3_norm	0.03703333333333333
6	MYC#1	rep_1_norm	0.38043333333333335
6	MYC#1	rep_2_norm	0.40093333333333336
6	MYC#1	rep_3_norm	0.35663333333333336
9	MYC#1	rep_1_norm	3.175033333333334
9	MYC#1	rep_2_norm	3.0510333333333333
9	MYC#1	rep_3_norm	3.0700333333333334
3	MYC#2	rep_1_norm	0.017133333333333327
3	MYC#2	rep_2_norm	0.016833333333333325
3	MYC#2	rep_3_norm	0.017933333333333322
6	MYC#2	rep_1_norm	0.3156333333333333
6	MYC#2	rep_2_norm	0.32143333333333335
6	MYC#2	rep_3_norm	0.30543333333333333
9	MYC#2	rep_1_norm	3.0810333333333335
9	MYC#2	rep_2_norm	3.0620333333333334
9	MYC#2	rep_3_norm	2.7960333333333334
