# Supplementary material for: A non-canonical repressor function of JUN restrains YAP activity and liver cancer growth
Source: EMBO J. 2024 Aug 29;43(20):4578–603. doi: 10.1038/s44318-024-00188-0 (PMC11480203; doi:10.1038/s44318-024-00188-0)
Supplement: Supplementary file 8 — Source data Fig. 1 [file 44318_2024_188_MOESM8_ESM.zip › Figure_1/1B/Figure_1B_iYAP5SA.txt]

Time	cell_line	confluency	condition
0	i5SA_EtOH_1	14.78848	EtOH
0	i5SA_EtOH_2	16.08871	EtOH
0	i5SA_EtOH_3	16.51579	EtOH
0	i5SA_Dox_1	21.38608	Dox
0	i5SA_Dox_2	20.06538	Dox
0	i5SA_Dox_3	14.00597	Dox
3	i5SA_EtOH_1	17.35718	EtOH
3	i5SA_EtOH_2	18.36305	EtOH
3	i5SA_EtOH_3	18.73308	EtOH
3	i5SA_Dox_1	25.43863	Dox
3	i5SA_Dox_2	23.3155	Dox
3	i5SA_Dox_3	15.80282	Dox
6	i5SA_EtOH_1	20.42986	EtOH
6	i5SA_EtOH_2	20.5597	EtOH
6	i5SA_EtOH_3	21.26812	EtOH
6	i5SA_Dox_1	29.61764	Dox
6	i5SA_Dox_2	27.40149	Dox
6	i5SA_Dox_3	18.06791	Dox
9	i5SA_EtOH_1	24.48005	EtOH
9	i5SA_EtOH_2	24.35099	EtOH
9	i5SA_EtOH_3	25.0114	EtOH
9	i5SA_Dox_1	37.44673	Dox
9	i5SA_Dox_2	34.85667	Dox
9	i5SA_Dox_3	21.93168	Dox
12	i5SA_EtOH_1	29.83322	EtOH
12	i5SA_EtOH_2	29.42749	EtOH
12	i5SA_EtOH_3	30.05508	EtOH
12	i5SA_Dox_1	46.00632	Dox
12	i5SA_Dox_2	43.18669	Dox
12	i5SA_Dox_3	27.27469	Dox
15	i5SA_EtOH_1	34.02424	EtOH
15	i5SA_EtOH_2	33.7165	EtOH
15	i5SA_EtOH_3	34.02264	EtOH
15	i5SA_Dox_1	54.31099	Dox
15	i5SA_Dox_2	51.35167	Dox
15	i5SA_Dox_3	32.85112	Dox
18	i5SA_EtOH_1	39.33087	EtOH
18	i5SA_EtOH_2	38.49846	EtOH
18	i5SA_EtOH_3	38.49571	EtOH
18	i5SA_Dox_1	62.23443	Dox
18	i5SA_Dox_2	59.60323	Dox
18	i5SA_Dox_3	38.99598	Dox
21	i5SA_EtOH_1	44.76498	EtOH
21	i5SA_EtOH_2	44.79534	EtOH
21	i5SA_EtOH_3	44.3856	EtOH
21	i5SA_Dox_1	70.99535	Dox
21	i5SA_Dox_2	69.43344	Dox
21	i5SA_Dox_3	46.73327	Dox
24	i5SA_EtOH_1	51.38708	EtOH
24	i5SA_EtOH_2	51.51233	EtOH
24	i5SA_EtOH_3	50.57475	EtOH
24	i5SA_Dox_1	79.92601	Dox
24	i5SA_Dox_2	79.66594	Dox
24	i5SA_Dox_3	55.09739	Dox
27	i5SA_EtOH_1	57.32418	EtOH
27	i5SA_EtOH_2	58.32372	EtOH
27	i5SA_EtOH_3	56.53047	EtOH
27	i5SA_Dox_1	86.10027	Dox
27	i5SA_Dox_2	86.71938	Dox
27	i5SA_Dox_3	63.23615	Dox
30	i5SA_EtOH_1	63.66994	EtOH
30	i5SA_EtOH_2	63.95018	EtOH
30	i5SA_EtOH_3	62.31792	EtOH
30	i5SA_Dox_1	90.69614	Dox
30	i5SA_Dox_2	91.85477	Dox
30	i5SA_Dox_3	70.81033	Dox
33	i5SA_EtOH_1	70.89085	EtOH
33	i5SA_EtOH_2	69.50315	EtOH
33	i5SA_EtOH_3	67.89811	EtOH
33	i5SA_Dox_1	94.06822	Dox
33	i5SA_Dox_2	95.56895	Dox
33	i5SA_Dox_3	77.8608	Dox
36	i5SA_EtOH_1	77.13719	EtOH
36	i5SA_EtOH_2	76.0779	EtOH
36	i5SA_EtOH_3	74.08136	EtOH
36	i5SA_Dox_1	96.4164	Dox
36	i5SA_Dox_2	97.98234	Dox
36	i5SA_Dox_3	84.40542	Dox
39	i5SA_EtOH_1	83.33324	EtOH
39	i5SA_EtOH_2	80.52533	EtOH
39	i5SA_EtOH_3	78.47871	EtOH
39	i5SA_Dox_1	97.96712	Dox
39	i5SA_Dox_2	99.1982	Dox
39	i5SA_Dox_3	89.52785	Dox
42	i5SA_EtOH_1	88.96568	EtOH
42	i5SA_EtOH_2	84.17931	EtOH
42	i5SA_EtOH_3	82.51456	EtOH
42	i5SA_Dox_1	98.90521	Dox
42	i5SA_Dox_2	99.66122	Dox
42	i5SA_Dox_3	92.77875	Dox
45	i5SA_EtOH_1	92.95119	EtOH
45	i5SA_EtOH_2	87.71523	EtOH
45	i5SA_EtOH_3	85.70268	EtOH
45	i5SA_Dox_1	99.4343	Dox
45	i5SA_Dox_2	99.83999	Dox
45	i5SA_Dox_3	94.85265	Dox
48	i5SA_EtOH_1	95.74108	EtOH
48	i5SA_EtOH_2	91.13834	EtOH
48	i5SA_EtOH_3	88.16589	EtOH
48	i5SA_Dox_1	99.68062	Dox
48	i5SA_Dox_2	99.95101	Dox
48	i5SA_Dox_3	96.3203	Dox
51	i5SA_EtOH_1	97.64292	EtOH
51	i5SA_EtOH_2	93.71129	EtOH
51	i5SA_EtOH_3	90.46672	EtOH
51	i5SA_Dox_1	99.79674	Dox
51	i5SA_Dox_2	99.97599	Dox
51	i5SA_Dox_3	97.06381	Dox
54	i5SA_EtOH_1	99.01131	EtOH
54	i5SA_EtOH_2	95.85122	EtOH
54	i5SA_EtOH_3	92.19051	EtOH
54	i5SA_Dox_1	99.83729	Dox
54	i5SA_Dox_2	99.97268	Dox
54	i5SA_Dox_3	97.43224	Dox
57	i5SA_EtOH_1	99.55253	EtOH
57	i5SA_EtOH_2	97.05342	EtOH
57	i5SA_EtOH_3	93.74153	EtOH
57	i5SA_Dox_1	99.88283	Dox
57	i5SA_Dox_2	99.98058	Dox
57	i5SA_Dox_3	97.72194	Dox
60	i5SA_EtOH_1	99.84702	EtOH
60	i5SA_EtOH_2	97.96059	EtOH
60	i5SA_EtOH_3	94.81684	EtOH
60	i5SA_Dox_1	99.90676	Dox
60	i5SA_Dox_2	99.96647	Dox
60	i5SA_Dox_3	97.82057	Dox
63	i5SA_EtOH_1	99.96258	EtOH
63	i5SA_EtOH_2	98.52079	EtOH
63	i5SA_EtOH_3	95.83506	EtOH
63	i5SA_Dox_1	99.9049	Dox
63	i5SA_Dox_2	99.96345	Dox
63	i5SA_Dox_3	97.87971	Dox
66	i5SA_EtOH_1	99.99742	EtOH
66	i5SA_EtOH_2	98.9398	EtOH
66	i5SA_EtOH_3	96.47069	EtOH
66	i5SA_Dox_1	99.89901	Dox
66	i5SA_Dox_2	99.96279	Dox
66	i5SA_Dox_3	97.96242	Dox
69	i5SA_EtOH_1	99.99995	EtOH
69	i5SA_EtOH_2	99.27888	EtOH
69	i5SA_EtOH_3	97.18861	EtOH
69	i5SA_Dox_1	99.91199	Dox
69	i5SA_Dox_2	99.95313	Dox
69	i5SA_Dox_3	97.92775	Dox
72	i5SA_EtOH_1	99.99997	EtOH
72	i5SA_EtOH_2	99.62801	EtOH
72	i5SA_EtOH_3	97.57899	EtOH
72	i5SA_Dox_1	99.90723	Dox
72	i5SA_Dox_2	99.94456	Dox
72	i5SA_Dox_3	97.91293	Dox
75	i5SA_EtOH_1	99.99922	EtOH
75	i5SA_EtOH_2	99.75882	EtOH
75	i5SA_EtOH_3	98.05721	EtOH
75	i5SA_Dox_1	99.89639	Dox
75	i5SA_Dox_2	99.92763	Dox
75	i5SA_Dox_3	97.85478	Dox
