# Supplementary material for: A non-canonical repressor function of JUN restrains YAP activity and liver cancer growth
Source: EMBO J. 2024 Aug 29;43(20):4578–603. doi: 10.1038/s44318-024-00188-0 (PMC11480203; doi:10.1038/s44318-024-00188-0)
Supplement: Supplementary file 8 — Source data Fig. 1 [file 44318_2024_188_MOESM8_ESM.zip › Figure_1/1B/Figure_1B_constitutive.txt]

Time	cell_line	confluency	condition
0	pLEGO_ev_1	11.45251	ev
0	pLEGO_ev_2	15.42614	ev
0	pLEGO_ev_3	17.24083	ev
0	pLEGO_5SA_1	11.4172	5SA
0	pLEGO_5SA_2	11.56387	5SA
0	pLEGO_5SA_3	11.10384	5SA
0	pLEGO_S94A_1	17.28936	S94A
0	pLEGO_S94A_2	17.79197	S94A
0	pLEGO_S94A_3	17.44062	S94A
3	pLEGO_ev_1	14.420959999999999	ev
3	pLEGO_ev_2	19.69027	ev
3	pLEGO_ev_3	22.33301	ev
3	pLEGO_5SA_1	13.40877	5SA
3	pLEGO_5SA_2	13.79297	5SA
3	pLEGO_5SA_3	13.07279	5SA
3	pLEGO_S94A_1	20.7037	S94A
3	pLEGO_S94A_2	21.37296	S94A
3	pLEGO_S94A_3	20.8057	S94A
6	pLEGO_ev_1	17.0404	ev
6	pLEGO_ev_2	22.71778	ev
6	pLEGO_ev_3	26.48056	ev
6	pLEGO_5SA_1	15.16819	5SA
6	pLEGO_5SA_2	15.69891	5SA
6	pLEGO_5SA_3	14.82955	5SA
6	pLEGO_S94A_1	23.03187	S94A
6	pLEGO_S94A_2	23.65219	S94A
6	pLEGO_S94A_3	23.23078	S94A
9	pLEGO_ev_1	20.598	ev
9	pLEGO_ev_2	25.9561	ev
9	pLEGO_ev_3	32.76934	ev
9	pLEGO_5SA_1	17.58835	5SA
9	pLEGO_5SA_2	18.08977	5SA
9	pLEGO_5SA_3	17.12533	5SA
9	pLEGO_S94A_1	27.00593	S94A
9	pLEGO_S94A_2	25.01216	S94A
9	pLEGO_S94A_3	26.96295	S94A
12	pLEGO_ev_1	25.21961	ev
12	pLEGO_ev_2	33.68301	ev
12	pLEGO_ev_3	39.37932	ev
12	pLEGO_5SA_1	20.33071	5SA
12	pLEGO_5SA_2	20.94162	5SA
12	pLEGO_5SA_3	19.32925	5SA
12	pLEGO_S94A_1	32.37406	S94A
12	pLEGO_S94A_2	32.193	S94A
12	pLEGO_S94A_3	31.36352	S94A
15	pLEGO_ev_1	29.44399	ev
15	pLEGO_ev_2	38.75697	ev
15	pLEGO_ev_3	45.96924	ev
15	pLEGO_5SA_1	23.04401	5SA
15	pLEGO_5SA_2	23.7074	5SA
15	pLEGO_5SA_3	21.80708	5SA
15	pLEGO_S94A_1	35.87595	S94A
15	pLEGO_S94A_2	36.57998	S94A
15	pLEGO_S94A_3	35.50428	S94A
18	pLEGO_ev_1	34.37142	ev
18	pLEGO_ev_2	44.04029	ev
18	pLEGO_ev_3	50.41999	ev
18	pLEGO_5SA_1	26.13522	5SA
18	pLEGO_5SA_2	26.42887	5SA
18	pLEGO_5SA_3	24.71689	5SA
18	pLEGO_S94A_1	40.01279	S94A
18	pLEGO_S94A_2	40.14428	S94A
18	pLEGO_S94A_3	39.90878	S94A
21	pLEGO_ev_1	39.44606	ev
21	pLEGO_ev_2	49.85228	ev
21	pLEGO_ev_3	57.09727	ev
21	pLEGO_5SA_1	29.73665	5SA
21	pLEGO_5SA_2	29.86988	5SA
21	pLEGO_5SA_3	27.43527	5SA
21	pLEGO_S94A_1	46.13346	S94A
21	pLEGO_S94A_2	45.32668	S94A
21	pLEGO_S94A_3	45.04513	S94A
24	pLEGO_ev_1	45.90553	ev
24	pLEGO_ev_2	56.37646	ev
24	pLEGO_ev_3	64.11971	ev
24	pLEGO_5SA_1	32.99373	5SA
24	pLEGO_5SA_2	33.16776	5SA
24	pLEGO_5SA_3	30.98979	5SA
24	pLEGO_S94A_1	51.865	S94A
24	pLEGO_S94A_2	51.17562	S94A
24	pLEGO_S94A_3	50.96318	S94A
27	pLEGO_ev_1	51.50517	ev
27	pLEGO_ev_2	62.61103	ev
27	pLEGO_ev_3	69.84265	ev
27	pLEGO_5SA_1	36.95287	5SA
27	pLEGO_5SA_2	36.20887	5SA
27	pLEGO_5SA_3	34.66474	5SA
27	pLEGO_S94A_1	57.23951	S94A
27	pLEGO_S94A_2	57.70972	S94A
27	pLEGO_S94A_3	57.64421	S94A
30	pLEGO_ev_1	57.77891	ev
30	pLEGO_ev_2	68.72438	ev
30	pLEGO_ev_3	75.66147	ev
30	pLEGO_5SA_1	41.02535	5SA
30	pLEGO_5SA_2	40.06955	5SA
30	pLEGO_5SA_3	39.10875	5SA
30	pLEGO_S94A_1	63.01842	S94A
30	pLEGO_S94A_2	64.57374	S94A
30	pLEGO_S94A_3	64.73532	S94A
33	pLEGO_ev_1	64.50421	ev
33	pLEGO_ev_2	74.44973	ev
33	pLEGO_ev_3	81.96153	ev
33	pLEGO_5SA_1	45.76208	5SA
33	pLEGO_5SA_2	43.60384	5SA
33	pLEGO_5SA_3	43.109	5SA
33	pLEGO_S94A_1	68.74944	S94A
33	pLEGO_S94A_2	71.76965	S94A
33	pLEGO_S94A_3	73.027	S94A
36	pLEGO_ev_1	71.42034	ev
36	pLEGO_ev_2	79.61852	ev
36	pLEGO_ev_3	87.86274	ev
36	pLEGO_5SA_1	50.88933	5SA
36	pLEGO_5SA_2	47.31088	5SA
36	pLEGO_5SA_3	48.19574	5SA
36	pLEGO_S94A_1	75.69704	S94A
36	pLEGO_S94A_2	79.00185	S94A
36	pLEGO_S94A_3	80.42024	S94A
39	pLEGO_ev_1	77.47163	ev
39	pLEGO_ev_2	84.05811	ev
39	pLEGO_ev_3	92.37894	ev
39	pLEGO_5SA_1	56.12381	5SA
39	pLEGO_5SA_2	50.93566	5SA
39	pLEGO_5SA_3	52.95291	5SA
39	pLEGO_S94A_1	82.26955	S94A
39	pLEGO_S94A_2	84.6736	S94A
39	pLEGO_S94A_3	86.32333	S94A
42	pLEGO_ev_1	82.71591	ev
42	pLEGO_ev_2	86.97157	ev
42	pLEGO_ev_3	95.22939	ev
42	pLEGO_5SA_1	61.38308	5SA
42	pLEGO_5SA_2	54.87194	5SA
42	pLEGO_5SA_3	58.10154	5SA
42	pLEGO_S94A_1	88.27988	S94A
42	pLEGO_S94A_2	90.50475	S94A
42	pLEGO_S94A_3	90.91416	S94A
45	pLEGO_ev_1	87.03113	ev
45	pLEGO_ev_2	89.99599	ev
45	pLEGO_ev_3	97.45448	ev
45	pLEGO_5SA_1	66.23455	5SA
45	pLEGO_5SA_2	58.24825	5SA
45	pLEGO_5SA_3	63.7291	5SA
45	pLEGO_S94A_1	93.01775	S94A
45	pLEGO_S94A_2	94.65897	S94A
45	pLEGO_S94A_3	94.52736	S94A
48	pLEGO_ev_1	90.92397	ev
48	pLEGO_ev_2	92.12785	ev
48	pLEGO_ev_3	98.64796	ev
48	pLEGO_5SA_1	71.4351	5SA
48	pLEGO_5SA_2	62.48	5SA
48	pLEGO_5SA_3	68.62373	5SA
48	pLEGO_S94A_1	96.10418	S94A
48	pLEGO_S94A_2	97.23692	S94A
48	pLEGO_S94A_3	96.79126	S94A
51	pLEGO_ev_1	93.76184	ev
51	pLEGO_ev_2	94.00228	ev
51	pLEGO_ev_3	99.49241	ev
51	pLEGO_5SA_1	77.11643	5SA
51	pLEGO_5SA_2	66.77639	5SA
51	pLEGO_5SA_3	74.13042	5SA
51	pLEGO_S94A_1	97.87424	S94A
51	pLEGO_S94A_2	98.62817	S94A
51	pLEGO_S94A_3	98.54883	S94A
54	pLEGO_ev_1	95.913570000000007	ev
54	pLEGO_ev_2	95.18581	ev
54	pLEGO_ev_3	99.75616	ev
54	pLEGO_5SA_1	81.35741	5SA
54	pLEGO_5SA_2	70.57936	5SA
54	pLEGO_5SA_3	79.09267	5SA
54	pLEGO_S94A_1	99.01106	S94A
54	pLEGO_S94A_2	99.05144	S94A
54	pLEGO_S94A_3	99.3252	S94A
57	pLEGO_ev_1	97.24628	ev
57	pLEGO_ev_2	96.20613	ev
57	pLEGO_ev_3	99.86284	ev
57	pLEGO_5SA_1	85.35185	5SA
57	pLEGO_5SA_2	74.41667	5SA
57	pLEGO_5SA_3	83.40742	5SA
57	pLEGO_S94A_1	99.64259	S94A
57	pLEGO_S94A_2	99.58203	S94A
57	pLEGO_S94A_3	99.6939	S94A
60	pLEGO_ev_1	98.18044	ev
60	pLEGO_ev_2	96.79854	ev
60	pLEGO_ev_3	99.9797	ev
60	pLEGO_5SA_1	88.83395	5SA
60	pLEGO_5SA_2	77.60401	5SA
60	pLEGO_5SA_3	86.28661	5SA
60	pLEGO_S94A_1	99.85006	S94A
60	pLEGO_S94A_2	99.84651	S94A
60	pLEGO_S94A_3	99.82243	S94A
63	pLEGO_ev_1	98.55534	ev
63	pLEGO_ev_2	97.48347	ev
63	pLEGO_ev_3	99.99989	ev
63	pLEGO_5SA_1	91.77545	5SA
63	pLEGO_5SA_2	80.81415	5SA
63	pLEGO_5SA_3	89.39725	5SA
63	pLEGO_S94A_1	99.96675	S94A
63	pLEGO_S94A_2	99.94994	S94A
63	pLEGO_S94A_3	99.93915	S94A
66	pLEGO_ev_1	98.95616	ev
66	pLEGO_ev_2	97.8202	ev
66	pLEGO_ev_3	99.99986	ev
66	pLEGO_5SA_1	93.97258	5SA
66	pLEGO_5SA_2	83.70882	5SA
66	pLEGO_5SA_3	92.56091	5SA
66	pLEGO_S94A_1	99.9584	S94A
66	pLEGO_S94A_2	99.99137	S94A
66	pLEGO_S94A_3	99.9612	S94A
69	pLEGO_ev_1	99.14194	ev
69	pLEGO_ev_2	98.26078	ev
69	pLEGO_ev_3	99.99968	ev
69	pLEGO_5SA_1	95.55186	5SA
69	pLEGO_5SA_2	85.96584	5SA
69	pLEGO_5SA_3	94.14674	5SA
69	pLEGO_S94A_1	99.98015	S94A
69	pLEGO_S94A_2	99.99899	S94A
69	pLEGO_S94A_3	99.9905	S94A
72	pLEGO_ev_1	99.41335	ev
72	pLEGO_ev_2	98.64494	ev
72	pLEGO_ev_3	99.99997	ev
72	pLEGO_5SA_1	96.46338	5SA
72	pLEGO_5SA_2	88.2545	5SA
72	pLEGO_5SA_3	95.86359	5SA
72	pLEGO_S94A_1	99.99675	S94A
72	pLEGO_S94A_2	99.99886	S94A
72	pLEGO_S94A_3	99.99589	S94A
75	pLEGO_ev_1	99.59489	ev
75	pLEGO_ev_2	99.03783	ev
75	pLEGO_ev_3	99.99999	ev
75	pLEGO_5SA_1	97.54502	5SA
75	pLEGO_5SA_2	90.05261	5SA
75	pLEGO_5SA_3	97.09949	5SA
75	pLEGO_S94A_1	99.99755	S94A
75	pLEGO_S94A_2	99.99857	S94A
75	pLEGO_S94A_3	99.99886	S94A
