# Supplementary material for: A non-canonical repressor function of JUN restrains YAP activity and liver cancer growth
Source: EMBO J. 2024 Aug 29;43(20):4578–603. doi: 10.1038/s44318-024-00188-0 (PMC11480203; doi:10.1038/s44318-024-00188-0)
Supplement: Supplementary file 8 — Source data Fig. 1 [file 44318_2024_188_MOESM8_ESM.zip › Figure_1/1C/Figure_1C.txt]

replicate	sample	mean.sphere_count
1	pLEGO_5SA	49.5
1	pLEGO_ev	20.75
2	pLEGO_5SA	49
2	pLEGO_ev	10.75
3	pLEGO_5SA	38
3	pLEGO_ev	16.5
