# Supplementary material for: A non-canonical repressor function of JUN restrains YAP activity and liver cancer growth
Source: EMBO J. 2024 Aug 29;43(20):4578–603. doi: 10.1038/s44318-024-00188-0 (PMC11480203; doi:10.1038/s44318-024-00188-0)
Supplement: Supplementary file 9 — Source data Fig. 2 [file 44318_2024_188_MOESM9_ESM.zip]

Archive with 54 entries (42 files):
- Figure_2/
- __MACOSX/._Figure_2
- Figure_2/.DS_Store
- __MACOSX/Figure_2/._.DS_Store
- Figure_2/2I/
- __MACOSX/Figure_2/._2I
- Figure_2/2O/
- __MACOSX/Figure_2/._2O
- Figure_2/2H/
- __MACOSX/Figure_2/._2H
- Figure_2/2C/
- __MACOSX/Figure_2/._2C
- Figure_2/2D/
- __MACOSX/Figure_2/._2D
- Figure_2/2M/
- __MACOSX/Figure_2/._2M
- Figure_2/2J/
- __MACOSX/Figure_2/._2J
- Figure_2/2K/
- __MACOSX/Figure_2/._2K
- Figure_2/2L/
- __MACOSX/Figure_2/._2L
- Figure_2/2E/
- __MACOSX/Figure_2/._2E
- Figure_2/2P/
- __MACOSX/Figure_2/._2P
- Figure_2/2I/Figure_2I.tif
- __MACOSX/Figure_2/2I/._Figure_2I.tif
- Figure_2/2O/Figure_2O.tif
- __MACOSX/Figure_2/2O/._Figure_2O.tif
- Figure_2/2H/figure_2h.txt
- __MACOSX/Figure_2/2H/._figure_2h.txt
- Figure_2/2C/Figure_2C.tif
- __MACOSX/Figure_2/2C/._Figure_2C.tif
- Figure_2/2D/Figure_2D.txt
- __MACOSX/Figure_2/2D/._Figure_2D.txt
- Figure_2/2M/Figure_2M.txt
- __MACOSX/Figure_2/2M/._Figure_2M.txt
- Figure_2/2J/Figure_2J_CYR61_VINCULIN.tif
- __MACOSX/Figure_2/2J/._Figure_2J_CYR61_VINCULIN.tif
- Figure_2/2J/Figure_2J_THBS1_HA_YAP.tif
- __MACOSX/Figure_2/2J/._Figure_2J_THBS1_HA_YAP.tif
- Figure_2/2K/Figure_2K.txt
- __MACOSX/Figure_2/2K/._Figure_2K.txt
- Figure_2/2L/Figure_2L_pYAP-VINCULIN_VINCULIN.tif
- __MACOSX/Figure_2/2L/._Figure_2L_pYAP-VINCULIN_VINCULIN.tif
- Figure_2/2L/Figure_2L_pYAP_YAP_JUN.tif
- __MACOSX/Figure_2/2L/._Figure_2L_pYAP_YAP_JUN.tif
- Figure_2/2E/Figure_2E.tif
- __MACOSX/Figure_2/2E/._Figure_2E.tif
- Figure_2/2P/.DS_Store
- __MACOSX/Figure_2/2P/._.DS_Store
- Figure_2/2P/rna_slam_pivot.txt
- __MACOSX/Figure_2/2P/._rna_slam_pivot.txt
