# Supplementary material for: A non-canonical repressor function of JUN restrains YAP activity and liver cancer growth
Source: EMBO J. 2024 Aug 29;43(20):4578–603. doi: 10.1038/s44318-024-00188-0 (PMC11480203; doi:10.1038/s44318-024-00188-0)
Supplement: Supplementary file 9 — Source data Fig. 2 [file 44318_2024_188_MOESM9_ESM.zip › Figure_2/2H/figure_2h.txt]

Gene	CPM	Condition
ANKRD1	0	iYAP5SA_EtOH
ANKRD1	0	iYAP5SA_EtOH
ANKRD1	0	iYAP5SA_EtOH
ANKRD1	9	iYAP5SA_Dox
ANKRD1	11	iYAP5SA_Dox
ANKRD1	10	iYAP5SA_Dox
ANKRD1	0	JUN_oe_EtOH
ANKRD1	0	JUN_oe_EtOH
ANKRD1	0	JUN_oe_EtOH
ANKRD1	0	JUN_oe_Dox
ANKRD1	0	JUN_oe_Dox
ANKRD1	0	JUN_oe_Dox
THBS1	86	iYAP5SA_EtOH
THBS1	106	iYAP5SA_EtOH
THBS1	130	iYAP5SA_EtOH
THBS1	1450	iYAP5SA_Dox
THBS1	1412	iYAP5SA_Dox
THBS1	1076	iYAP5SA_Dox
THBS1	27	JUN_oe_EtOH
THBS1	29	JUN_oe_EtOH
THBS1	26	JUN_oe_EtOH
THBS1	99	JUN_oe_Dox
THBS1	99	JUN_oe_Dox
THBS1	107	JUN_oe_Dox
ANKRD2	17	iYAP5SA_EtOH
ANKRD2	16	iYAP5SA_EtOH
ANKRD2	12	iYAP5SA_EtOH
ANKRD2	100	iYAP5SA_Dox
ANKRD2	93	iYAP5SA_Dox
ANKRD2	114	iYAP5SA_Dox
ANKRD2	1	JUN_oe_EtOH
ANKRD2	1	JUN_oe_EtOH
ANKRD2	1	JUN_oe_EtOH
ANKRD2	2	JUN_oe_Dox
ANKRD2	4	JUN_oe_Dox
ANKRD2	3	JUN_oe_Dox
IL1B	26	iYAP5SA_EtOH
IL1B	28	iYAP5SA_EtOH
IL1B	34	iYAP5SA_EtOH
IL1B	49	iYAP5SA_Dox
IL1B	45	iYAP5SA_Dox
IL1B	51	iYAP5SA_Dox
IL1B	843	JUN_oe_EtOH
IL1B	826	JUN_oe_EtOH
IL1B	1084	JUN_oe_EtOH
IL1B	1152	JUN_oe_Dox
IL1B	1028	JUN_oe_Dox
IL1B	993	JUN_oe_Dox
PLAU	16	iYAP5SA_EtOH
PLAU	15	iYAP5SA_EtOH
PLAU	20	iYAP5SA_EtOH
PLAU	14	iYAP5SA_Dox
PLAU	13	iYAP5SA_Dox
PLAU	20	iYAP5SA_Dox
PLAU	120	JUN_oe_EtOH
PLAU	88	JUN_oe_EtOH
PLAU	135	JUN_oe_EtOH
PLAU	90	JUN_oe_Dox
PLAU	68	JUN_oe_Dox
PLAU	55	JUN_oe_Dox
CCN1	55	iYAP5SA_EtOH
CCN1	78	iYAP5SA_EtOH
CCN1	71	iYAP5SA_EtOH
CCN1	1884	iYAP5SA_Dox
CCN1	1771	iYAP5SA_Dox
CCN1	1905	iYAP5SA_Dox
CCN1	62	JUN_oe_EtOH
CCN1	64	JUN_oe_EtOH
CCN1	62	JUN_oe_EtOH
CCN1	1154	JUN_oe_Dox
CCN1	1066	JUN_oe_Dox
CCN1	1037	JUN_oe_Dox
CCN2	13	iYAP5SA_EtOH
CCN2	17	iYAP5SA_EtOH
CCN2	20	iYAP5SA_EtOH
CCN2	183	iYAP5SA_Dox
CCN2	167	iYAP5SA_Dox
CCN2	198	iYAP5SA_Dox
CCN2	6	JUN_oe_EtOH
CCN2	9	JUN_oe_EtOH
CCN2	8	JUN_oe_EtOH
CCN2	76	JUN_oe_Dox
CCN2	75	JUN_oe_Dox
CCN2	69	JUN_oe_Dox
AMOTL2	96	iYAP5SA_EtOH
AMOTL2	115	iYAP5SA_EtOH
AMOTL2	126	iYAP5SA_EtOH
AMOTL2	735	iYAP5SA_Dox
AMOTL2	645	iYAP5SA_Dox
AMOTL2	528	iYAP5SA_Dox
AMOTL2	114	JUN_oe_EtOH
AMOTL2	111	JUN_oe_EtOH
AMOTL2	121	JUN_oe_EtOH
AMOTL2	461	JUN_oe_Dox
AMOTL2	487	JUN_oe_Dox
AMOTL2	529	JUN_oe_Dox
