# Supplementary material for: A non-canonical repressor function of JUN restrains YAP activity and liver cancer growth
Source: EMBO J. 2024 Aug 29;43(20):4578–603. doi: 10.1038/s44318-024-00188-0 (PMC11480203; doi:10.1038/s44318-024-00188-0)
Supplement: Supplementary file 9 — Source data Fig. 2 [file 44318_2024_188_MOESM9_ESM.zip › Figure_2/2D/Figure_2D.txt]

sample	replicate	target	FoldChange
ev1	1	ANKRD1	1.001
ev2	2	ANKRD1	1
ev3	3	ANKRD1	1
JUN_oe1	1	ANKRD1	0.058
JUN_oe2	2	ANKRD1	0.012
JUN_oe3	3	ANKRD1	0.059
ev1	1	THBS1	1.001
ev2	2	THBS1	1.001
ev3	3	THBS1	1.001
JUN_oe1	1	THBS1	0.282
JUN_oe2	2	THBS1	0.006
JUN_oe3	3	THBS1	0.092
ev4	4	ANKRD1	1
JUN_oe4	4	ANKRD1	0.02917
ev4	4	THBS1	1
JUN_oe4	4	THBS1	0.061061836
ev1	1	IL1B	1
ev2	2	IL1B	1
ev3	3	IL1B	1.005
JUN_oe1	1	IL1B	15.474
JUN_oe2	2	IL1B	7.119
JUN_oe3	3	IL1B	32.202
ev4	4	IL1B	1.008
JUN_oe4	4	IL1B	23.679
