# Supplementary material for: A non-canonical repressor function of JUN restrains YAP activity and liver cancer growth
Source: EMBO J. 2024 Aug 29;43(20):4578–603. doi: 10.1038/s44318-024-00188-0 (PMC11480203; doi:10.1038/s44318-024-00188-0)
Supplement: Supplementary file 9 — Source data Fig. 2 [file 44318_2024_188_MOESM9_ESM.zip › Figure_2/2M/Figure_2M.txt]

Sample_Name	Target_Name	condition	Fold_change
ev_DMSO_1	THBS1	DMSO	1
ev_DMSO_2	THBS1	DMSO	1.0179415981590456
ev_DMSO_3	THBS1	DMSO	0.7025886716103489
ev_TRULI_1	THBS1	TRULI	2.120530116208725
ev_TRULI_2	THBS1	TRULI	1.8449322138846864
ev_TRULI_3	THBS1	TRULI	2.331496487348677
ev_DMSO_1	ANKRD1	DMSO	1
ev_DMSO_2	ANKRD1	DMSO	0.4862156242881918
ev_DMSO_3	ANKRD1	DMSO	0.9645190905096422
ev_TRULI_1	ANKRD1	TRULI	12.16263125140505
ev_TRULI_2	ANKRD1	TRULI	12.402825971735853
ev_TRULI_3	ANKRD1	TRULI	15.388797058942412
ev_DMSO_1	ANKRD2	DMSO	1
ev_DMSO_2	ANKRD2	DMSO	0.9421664842401898
ev_DMSO_3	ANKRD2	DMSO	0.8587826740618691
ev_TRULI_1	ANKRD2	TRULI	5.799539147283563
ev_TRULI_2	ANKRD2	TRULI	4.495025309347753
ev_TRULI_3	ANKRD2	TRULI	5.539545336277932
JUN_DMSO_1	THBS1	DMSO	0.45364460273704227
JUN_DMSO_2	THBS1	DMSO	0.5422281692652713
JUN_DMSO_3	THBS1	DMSO	0.48842547861612473
JUN_TRULI_1	THBS1	TRULI	0.7882201687767011
JUN_TRULI_2	THBS1	TRULI	1.136283128627021
JUN_TRULI_3	THBS1	TRULI	0.7301822706387826
JUN_DMSO_1	ANKRD1	DMSO	1.0865293414836836
JUN_DMSO_2	ANKRD1	DMSO	5.468760328911681
JUN_DMSO_3	ANKRD1	DMSO	3.11130090344239
JUN_TRULI_1	ANKRD1	TRULI	5.205766998906606
JUN_TRULI_2	ANKRD1	TRULI	5.016373944241332
JUN_TRULI_3	ANKRD1	TRULI	5.915440276271046
JUN_DMSO_1	ANKRD2	DMSO	0.18297106009748787
JUN_DMSO_2	ANKRD2	DMSO	0.4495997274498611
JUN_DMSO_3	ANKRD2	DMSO	0.260035213322937
JUN_TRULI_1	ANKRD2	TRULI	0.889903220271216
JUN_TRULI_2	ANKRD2	TRULI	1.1566071683175803
JUN_TRULI_3	ANKRD2	TRULI	0.8787822603237577
ev_DMSO_1	AMOTL2	DMSO	1
ev_DMSO_2	AMOTL2	DMSO	0.9218461651069627
ev_DMSO_3	AMOTL2	DMSO	0.800877318880822
ev_TRULI_1	AMOTL2	TRULI	2.443149361880452
ev_TRULI_2	AMOTL2	TRULI	1.9656313219724775
ev_TRULI_3	AMOTL2	TRULI	2.4905550244054804
ev_DMSO_1	CYR61	DMSO	1
ev_DMSO_2	CYR61	DMSO	0.9328588322230147
ev_DMSO_3	CYR61	DMSO	0.8866285416750025
ev_TRULI_1	CYR61	TRULI	6.322887261189378
ev_TRULI_2	CYR61	TRULI	4.90920141040624
ev_TRULI_3	CYR61	TRULI	6.500239427736582
JUN_DMSO_1	AMOTL2	DMSO	0.8637871665817528
JUN_DMSO_2	AMOTL2	DMSO	1.210223348076112
JUN_DMSO_3	AMOTL2	DMSO	0.8964829801798675
JUN_TRULI_1	AMOTL2	TRULI	2.4309060561710827
JUN_TRULI_2	AMOTL2	TRULI	2.5197549292448005
JUN_TRULI_3	AMOTL2	TRULI	1.9127899857253876
JUN_DMSO_1	CYR61	DMSO	0.9853702575861358
JUN_DMSO_2	CYR61	DMSO	1.4668390034613035
JUN_DMSO_3	CYR61	DMSO	1.1522901306261333
JUN_TRULI_1	CYR61	TRULI	9.34031164990965
JUN_TRULI_2	CYR61	TRULI	9.487819632276894
JUN_TRULI_3	CYR61	TRULI	8.092301453931437
