# Supplementary material for: A non-canonical repressor function of JUN restrains YAP activity and liver cancer growth
Source: EMBO J. 2024 Aug 29;43(20):4578–603. doi: 10.1038/s44318-024-00188-0 (PMC11480203; doi:10.1038/s44318-024-00188-0)
Supplement: Supplementary file 9 — Source data Fig. 2 [file 44318_2024_188_MOESM9_ESM.zip › Figure_2/2K/Figure_2K.txt]

Sample_Name	Target_Name	condition	Fold_change
ev_EtOH_1	THBS1	EtOH	1
ev_EtOH_2	THBS1	EtOH	1.095136836728974
ev_EtOH_3	THBS1	EtOH	1.390996742623616
ev_Dox_1	THBS1	DOX	16.078894253448155
ev_DOX_2	THBS1	DOX	18.68372304976963
ev_DOX_3	THBS1	DOX	23.73207914219411
JunB_EtOH_1	THBS1	EtOH	0.37475500753979285
JunB_EtOH_2	THBS1	EtOH	0.3539298668172179
JunB_EtOH_3	THBS1	EtOH	0.5551048396064445
JunB_Dox_1	THBS1	DOX	1.6233559571217588
JunB_DOX_2	THBS1	DOX	2.21911635349474
JunB_DOX_3	THBS1	DOX	1.9631472280387403
cJUN_EtOH_1	THBS1	EtOH	0.5929659921903369
cJUN_EtOH_2	THBS1	EtOH	0.4751486150326716
cJUN_EtOH_3	THBS1	EtOH	0.4227924017872341
cJUN_Dox_1	THBS1	DOX	2.266524742855581
cJUN_DOX_2	THBS1	DOX	2.13910991103933
cJUN_DOX_3	THBS1	DOX	2.248242246007748
JunD_EtOH_1	THBS1	EtOH	2.1319992860192327
JunD_EtOH_2	THBS1	EtOH	1.7924812724430947
JunD_EtOH_3	THBS1	EtOH	1.697342850070495
JunD_Dox_1	THBS1	DOX	14.930191753404923
JunD_Dox_2	THBS1	DOX	13.391300257594308
JunD_Dox_3	THBS1	DOX	15.636073992794534
ev_EtOH_1	AnkrD1	EtOH	1
ev_EtOH_2	AnkrD1	EtOH	0.9407102433870709
ev_EtOH_3	AnkrD1	EtOH	0.9152780756516573
ev_Dox_1	AnkrD1	DOX	11.839298560837683
ev_DOX_2	AnkrD1	DOX	12.272718977074014
ev_DOX_3	AnkrD1	DOX	12.244745805387975
JunB_EtOH_1	AnkrD1	EtOH	0.5380883845831074
JunB_EtOH_2	AnkrD1	EtOH	0.6932849866602006
JunB_EtOH_3	AnkrD1	EtOH	0.2550876807814062
JunB_Dox_1	AnkrD1	DOX	1.422071198781454
JunB_DOX_2	AnkrD1	DOX	1.6002021038604548
JunB_DOX_3	AnkrD1	DOX	1.6688357981324833
cJUN_EtOH_1	AnkrD1	EtOH	1.1824548103676638
cJUN_EtOH_2	AnkrD1	EtOH	0.3394302161918899
cJUN_EtOH_3	AnkrD1	EtOH	0.44217578246036227
cJUN_Dox_1	AnkrD1	DOX	2.4470333180004986
cJUN_DOX_2	AnkrD1	DOX	2.3408054034708967
cJUN_DOX_3	AnkrD1	DOX	2.1486262281975272
JunD_EtOH_1	AnkrD1	EtOH	0.8637643270842431
JunD_EtOH_2	AnkrD1	EtOH	0.7673446581017055
JunD_EtOH_3	AnkrD1	EtOH	0.8156516972593578
JunD_Dox_1	AnkrD1	DOX	3.435750666208919
JunD_Dox_2	AnkrD1	DOX	3.81445155304065
JunD_Dox_3	AnkrD1	DOX	3.9241330625293913
ev_EtOH_1	ANKRD2	EtOH	1
ev_EtOH_2	ANKRD2	EtOH	1.2234883516997594
ev_EtOH_3	ANKRD2	EtOH	1.2447293989199324
ev_Dox_1	ANKRD2	DOX	5.167617209429988
ev_DOX_2	ANKRD2	DOX	8.007597594624032
ev_DOX_3	ANKRD2	DOX	10.34102271677651
JunB_EtOH_1	ANKRD2	EtOH	1.4781495386247605
JunB_EtOH_2	ANKRD2	EtOH	1.1572205077989983
JunB_EtOH_3	ANKRD2	EtOH	0.9786419267587468
JunB_Dox_1	ANKRD2	DOX	2.625779865411612
JunB_DOX_2	ANKRD2	DOX	2.8161568398195773
JunB_DOX_3	ANKRD2	DOX	2.9216984593074287
cJUN_EtOH_1	ANKRD2	EtOH	1.2612181932407984
cJUN_EtOH_2	ANKRD2	EtOH	0.8490675855371688
cJUN_EtOH_3	ANKRD2	EtOH	0.9388521455848781
cJUN_Dox_1	ANKRD2	DOX	3.333343392412998
cJUN_DOX_2	ANKRD2	DOX	3.4626024694648927
cJUN_DOX_3	ANKRD2	DOX	3.0653942910637646
JunD_EtOH_1	ANKRD2	EtOH	0.9093282491763995
JunD_EtOH_2	ANKRD2	EtOH	0.7173054248263597
JunD_EtOH_3	ANKRD2	EtOH	0.5617522656947284
JunD_Dox_1	ANKRD2	DOX	7.88912378323504
JunD_Dox_2	ANKRD2	DOX	5.333822132079103
JunD_Dox_3	ANKRD2	DOX	7.487904299722089
