# Supplementary material for: A non-canonical repressor function of JUN restrains YAP activity and liver cancer growth
Source: EMBO J. 2024 Aug 29;43(20):4578–603. doi: 10.1038/s44318-024-00188-0 (PMC11480203; doi:10.1038/s44318-024-00188-0)
Supplement: Supplementary file 9 — Source data Fig. 2 [file 44318_2024_188_MOESM9_ESM.zip › Figure_2/2P/rna_slam_pivot.txt]

SYMBOL	log2FoldChange	sample
THBS1	0.586681015637702	Total
RGS2	-0.807224309255061	Total
CCN2	0.54755912276225	Total
CDH4	-0.0168472044918993	Total
CDH4	-0.0168472044918993	Total
LNCOC1	-0.022191069287952	Total
LOC100288637	-0.017793195317141	Total
MIR548G	-0.00477366624972491	Total
PRC1-AS1	-0.146443290239958	Total
LINC00707	0.146768568436007	Total
SMC4	-0.0924699644598433	Total
ARHGAP19-SLIT1	0.134004724429694	Total
TSPAN5	-0.267498536484463	Total
KIF20A	-0.0357677962634881	Total
CDK2	0.0484740126958853	Total
CDKN3	-0.195656728665122	Total
TUBA1B	-0.0880780437263048	Total
DLC1	-0.0756217039695696	Total
DLC1	-0.0756217039695696	Total
BASP1	-0.00404654284187763	Total
YAP1	0.161721773539903	Total
TACC3	0.139542170312765	Total
ADARB2	0.313201454101999	Total
SMC2	-0.0554407877953847	Total
ERN2	-0.0882505581324104	Total
SPAG5	0.044874386747086	Total
CENPE	-0.147072846908	Total
CENPF	-0.118923394183283	Total
EBP	-0.144673310320982	Total
NEK6	0.0301506153724097	Total
KIF2C	0.101687033805993	Total
UBE2C	0.17187818659674	Total
CIT	-0.22021374617854	Total
FSTL1	0.0177628032746524	Total
NA	-0.0995752459506307	Total
CYTOR	-0.180278948645265	Total
CSMD3	-0.0225325359772028	Total
CKS1B	-0.0896046127598125	Total
CKS2	0.133935311265222	Total
TPH2	0.0382133754990217	Total
CNN3	0.273963720605591	Total
IQGAP3	-9.2030784017421e-4	Total
TRABD2A	-0.00760317229333409	Total
COL8A1	0.0362590917802897	Total
COL12A1	0.129928724137911	Total
LETM2	-0.132832809578862	Total
CSE1L	0.00332538872952199	Total
CSF3	-0.230321161030814	Total
VCAN	0.0461872560417496	Total
KIF18B	0.0760517995828263	Total
CCBE1	-0.0340096484618333	Total
SLC35F3	0.131475777059369	Total
CKAP2L	-0.0378156369224751	Total
SGO2	-0.1719370654531	Total
CDCA2	-0.0476687453272644	Total
ESCO2	0.0315895804306754	Total
CYP51A1	0.133668076196208	Total
SASS6	-0.00114956489926357	Total
ECT2	-0.00866291361010098	Total
EPHA2	0.230250088557254	Total
ELAVL2	0.154453097599896	Total
PLD5	0.128443833257591	Total
TUBB	-0.0173983675262912	Total
TUBB	-0.0173983675262912	Total
TUBB	-0.0173983675262912	Total
TUBB	-0.0173983675262912	Total
TUBB	-0.0173983675262912	Total
TUBB	-0.0173983675262912	Total
TUBB	-0.0173983675262912	Total
TUBB	-0.0173983675262912	Total
ANKS6	-0.0654516862050772	Total
EPB41L2	-0.0312767919758894	Total
EREG	0.394329559515736	Total
ETS1	0.0120146112192273	Total
ETV1	0.154556100251788	Total
FAP	-0.0413026345266362	Total
PROSER2-AS1	0.159027930268869	Total
EFEMP1	0.0494493704413651	Total
HNRNPA3	0.0459277318235149	Total
FDFT1	0.0484535744176567	Total
FDFT1	0.0484535744176567	Total
FDPS	-0.0993056935581934	Total
FGF2	0.116050452670348	Total
PHLDA1	0.0837234683103043	Total
DKK1	-1.02727715772929	Total
TPX2	-0.0787184101726133	Total
CEP152	-0.00596640701007889	Total
LIMCH1	0.0354758898360339	Total
PALLD	-0.0659192360453341	Total
FLI1	0.128189251026652	Total
FLNA	-0.0913597663211869	Total
NUP205	0.207984134489285	Total
FLNB	-0.0188069505295188	Total
WWC1	-0.0371936070177004	Total
NEMP1	-0.113851056266476	Total
COTL1	0.113250396414308	Total
OSBP2	0.132116116519483	Total
KIF4A	-0.0488703984905298	Total
FJX1	0.398433500270671	Total
FUCA1	0.26145501051187803	Total
ZBTB38	0.062669670801008	Total
MSRB3	-0.0139436256994628	Total
PROSER2	0.188791678772402	Total
EPGN	0.291474967001136	Total
GABRA2	-0.0403266924012029	Total
ASPM	-0.117647425334895	Total
WWTR1	0.0449053722266603	Total
RAI14	-0.0496138200171607	Total
PHF19	0.0697297750983975	Total
PITPNC1	0.106229029391911	Total
FBXO5	-0.166412632541778	Total
IL1RAPL2	-7.1812003255551e-4	Total
GCNT1	-0.136085604285926	Total
CKAP2	-0.00461030682558694	Total
STEAP1	-0.173371485398137	Total
MTBP	0.127558705855255	Total
LSM3	-0.0289681581953901	Total
UBE2S	-0.0228238257461922	Total
GLRB	0.501021761262238	Total
GAS2L3	-0.148990197614626	Total
RUSC1-AS1	-0.0989264447273687	Total
INHBA-AS1	-0.374102279687123	Total
UBE2T	-0.0477059381676289	Total
TMOD3	0.102265040082305	Total
SH3KBP1	0.0578530351642353	Total
ANXA3	0.0569800850139212	Total
HDGF	0.0538505588782691	Total
HMGB2	0.186792680386257	Total
HMGB3	0.0499853723302496	Total
HMGCR	0.188789076783229	Total
HMGCS1	-0.0408871481018768	Total
HMGA1	-0.0979966741362363	Total
AOX1	-0.024554023977529	Total
HMMR	-0.109016285613277	Total
HNRNPA2B1	0.00149514922510883	Total
HNRNPH3	0.0513381150261779	Total
APBB2	0.0416860554434675	Total
IDI1	0.185772306085658	Total
SERINC2	-0.101081914512438	Total
NA	0.039089535974842	Total
CCN1	0.316474522837218	Total
IL1A	0.336827747891753	Total
CXCL8	-0.218830196479771	Total
IL18	0.145028952858235	Total
INHBA	-0.286654189058857	Total
INSIG1	0.295584622519781	Total
ITGA1	0.0398850043570468	Total
ITGB1	-0.0231649749356164	Total
ITGB2	-0.178439722837399	Total
ITPK1	0.158622418215064	Total
ITPK1	0.158622418215064	Total
AREG	0.437469512204565	Total
KCNQ3	-0.0824105746587183	Total
KIFC3	-0.160750206079757	Total
KIF11	-0.0304487594974451	Total
KRT6A	-0.0446402193747059	Total
KRT7	-0.205246951055636	Total
CENPW	-0.0269866088451194	Total
TRNP1	-0.0463044344716722	Total
RND3	0.139100551276941	Total
LAMB3	-0.14340326601112	Total
LCP1	2.8150400431076e-4	Total
LDLR	0.059828464714703	Total
ARHGDIB	-0.0938565159652059	Total
LIG3	-0.185272016944055	Total
FADS1	-0.203036256444157	Total
LMNB1	0.0808237552323726	Total
MAD2L1	0.0375654422313572	Total
MCM7	-0.19089743260118	Total
MKI67	-0.147734735380218	Total
MZT1	-0.028781491167467	Total
LOC440173	0.264251629717319	Total
MTHFD2L	-0.152390407154366	Total
MYO1B	-0.0267039274360112	Total
PALM2AKAP2	-0.0904613876521088	Total
PALM2AKAP2	-0.0904613876521088	Total
PALM2AKAP2	-0.0904613876521088	Total
MT1A	-0.0173693510016609	Total
MT1L	-0.119095699171239	Total
MT2A	-0.0233293856950083	Total
MYBL1	0.163477031444191	Total
MYBL2	-0.123099341067327	Total
ACLY	0.0232270724635767	Total
NEK2	-0.075090684031636	Total
NT5E	0.138888507976644	Total
PCDH7	0.0251078010174602	Total
NUSAP1	-0.0515131481969508	Total
CRIM1	0.14995797230946	Total
CRIM1	0.14995797230946	Total
AMOTL2	-0.0804683984682223	Total
LIMA1	0.0258740878381814	Total
GTSE1	-0.0558754550891757	Total
PFDN2	0.0260557527517301	Total
PFKP	0.0192803189152845	Total
PFN1	-0.0358196519900617	Total
PLAUR	-0.00417469239271867	Total
PLK1	-0.123287085096975	Total
PLS1	0.158967487194567	Total
PLSCR1	0.17752469727015	Total
PMCH	0.125620406373531	Total
EXOSC9	-0.0111449606146682	Total
MIR4435-2HG	-0.12094142974079	Total
ANLN	0.018835472295154	Total
LY6K	-0.0217595533139661	Total
NSMCE4A	-0.310105702726736	Total
SPDL1	-0.0381728759301276	Total
PARPBP	0.0527495036999971	Total
CDCA4	-0.106722146103905	Total
CDCA8	-0.0243772073775157	Total
CEP55	0.100357354573643	Total
NEIL3	-0.0170541390874116	Total
HJURP	0.0498050574281678	Total
TBC1D2	-0.142849250374147	Total
NOP10	-0.0796281299465899	Total
DEPDC1	0.0433825582829833	Total
LYAR	-0.112720862631749	Total
CCDC88A	-0.103807864215141	Total
PRR11	-0.0463948034746397	Total
DEPDC1B	0.032655478397136	Total
TSNAXIP1	-0.331610021519946	Total
IDI2-AS1	0.185674194045019	Total
PBK	-0.0390221875503872	Total
MAP2K3	0.0668949159443958	Total
ARNTL2	0.141538442423967	Total
KIF15	-0.156336800949546	Total
KIF15	-0.156336800949546	Total
KNL1	0.0341196856242242	Total
JPH2	0.0606554687134685	Total
VARS2	0.0679411618330691	Total
VARS2	0.0679411618330691	Total
VARS2	0.0679411618330691	Total
VARS2	0.0679411618330691	Total
VARS2	0.0679411618330691	Total
VARS2	0.0679411618330691	Total
VARS2	0.0679411618330691	Total
VARS2	0.0679411618330691	Total
VARS2	0.0679411618330691	Total
VARS2	0.0679411618330691	Total
VARS2	0.0679411618330691	Total
SMAGP	0.0491373342268118	Total
SRGAP1	-0.0353629141774913	Total
IFT80	-0.0695793977339625	Total
SHROOM3	0.159156535136218	Total
ARHGAP23	0.158232307143492	Total
ARHGAP23	0.158232307143492	Total
MOK	0.135945262008283	Total
RANBP1	-0.0444874672421913	Total
RARA	-0.00320834155191964	Total
NTN4	0.30649478516277	Total
BCL2	0.259167680832653	Total
ACTB	-0.0787182910703266	Total
TRMT11	0.124541331097965	Total
RPE65	0.0731600862955304	Total
ZNF704	-0.064643646938229	Total
RRM1	-0.151319684361519	Total
S100A10	0.0499040807640109	Total
MSMO1	0.102809554292418	Total
SCD	0.0170105188337797	Total
CENPK	0.189998290163296	Total
SLC39A8	-0.0449601529830384	Total
NCAPG	-0.0686120139286429	Total
ZNF876P	-0.260401941890472	Total
PDLIM2	-0.048997702446652	Total
NUCKS1	-0.0804053217064267	Total
RMND5A	-0.00704626438932203	Total
AIDA	0.0644629113708542	Total
NABP1	-0.0644837052566237	Total
ST3GAL3	-0.119206010990352	Total
SOWAHC	-0.0168427610239931	Total
FAM72B	0.0122836186008745	Total
SNRPA1	0.0772390674031301	Total
SPARC	0.00595310531736807	Total
SQLE	0.0338817510976852	Total
AURKA	-0.0508584695121473	Total
STX3	-0.0735435515629565	Total
TAGLN	-0.0126849131847249	Total
TCOF1	-0.0903845237562055	Total
BUB1	0.0137484003907295	Total
BUB1B	-0.00258023813769905	Total
TFAP2C	-0.173918596248786	Total
TGFBR2	0.130420303225456	Total
TMPO	0.174713464051788	Total
TMSB4X	-0.161974990122515	Total
TOP2A	-0.0285775322362195	Total
TPM4	-0.04481238186683	Total
TTK	0.0687199708854826	Total
FAM72D	-0.202521765735802	Total
FAM72A	-0.060397963061104	Total
USH2A	0.112790868670161	Total
XDH	-0.15191471724708	Total
ATP13A3	0.0914650813436206	Total
ADGB	-0.0231192213603652	Total
SHCBP1	-0.0201579273134147	Total
SVEP1	-0.0525195450900176	Total
DOCK5	0.0643882778466586	Total
FOSL1	-0.0974995053008419	Total
CALU	-0.0449604043213879	Total
FAM83D	0.0882780823619181	Total
DIAPH3	-0.134385359920484	Total
KIF18A	0.0269856406328731	Total
NUF2	0.155532529328287	Total
H4C3	0.0520850629672494	Total
FAM107B	0.13644188797205	Total
MND1	-0.244495804857542	Total
BCAR3	-0.104949764099852	Total
POLDIP3	-0.124806299537641	Total
CAVIN2	-0.164568716353911	Total
MCM8	-0.027410389785769	Total
ADGRE3	0.0215842015917205	Total
PSRC1	0.211826929307341	Total
UBASH3B	-0.116784067882179	Total
AJUBA	0.59957678795053	Total
FAM83A	-0.0222636461029115	Total
ARHGAP19	0.141924360905048	Total
STC2	0.198049581389187	Total
ACTN1	-0.0966292537042246	Total
SERPINH1	0.00257891737032733	Total
CTNNAL1	-0.0309379128070773	Total
NRP2	0.037959745167784	Total
ASAP2	0.0442230563411124	Total
NAE1	-0.0231185714572377	Total
CCNA2	0.00582302796461636	Total
CCNB1	-0.0386361855704757	Total
NAV3	0.0630136140280169	Total
ARHGAP11B	0.11234789875011	Total
ARHGAP11B	0.11234789875011	Total
ARHGAP11B	0.11234789875011	Total
TSPAN18	-0.100632237903887	Total
KNSTRN	0.0188401145128291	Total
GPRC5A	-0.154696871145498	Total
PRC1	0.0271101886241569	Total
CCNB2	0.047277141762886	Total
PCED1B	-0.00982794640691533	Total
AURKB	-0.0821557748266295	Total
PTTG1	-0.0513070499412773	Total
TRIP13	0.21145778915998	Total
B4GALT6	0.279484359504129	Total
SLIT2	-0.0304755950915105	Total
TBC1D31	0.0550711380753275	Total
LIPG	0.662901596037665	Total
ARHGAP29	-0.348937241346089	Total
KIF23	0.0792208953069258	Total
SLC4A7	-0.0275478663749822	Total
TP53I11	-0.0792631317695943	Total
KIF20B	-0.145309653724875	Total
CREB5	-0.0315927553131646	Total
AKAP12	-0.0157489937729432	Total
ARHGEF10	0.109430604720616	Total
ARHGEF10	0.109430604720616	Total
MICAL2	-0.144652866659165	Total
BZW1	0.0325047074901211	Total
ST18	-0.113804885666016	Total
DLGAP5	0.0762145240111884	Total
CKAP5	0.0133932105940213	Total
NUP58	0.131468060574717	Total
ARHGAP11A	0.145551601125057	Total
ARHGAP11A	0.145551601125057	Total
ARHGAP11A	0.145551601125057	Total
CDK1	-0.0624399520771219	Total
CDC20	-0.0108225486021638	Total
NCAPD2	0.0455552538809828	Total
KIF14	-0.123781589412439	Total
CDC25C	0.0244600680866735	Total
ACLY	0.03414196937765432	de novo
ACTB	-0.02992346043022692	de novo
ACTN1	-0.16651508148212846	de novo
AIDA	0.2540078043344957	de novo
AJUBA	1.0105074786283086	de novo
AKAP12	0.9282295132256284	de novo
AMOTL2	-0.13924592291714372	de novo
ANLN	0.07537919877481902	de novo
ANXA3	0.11120815917947112	de novo
APBB2	0.20292929810978372	de novo
AREG	0.6646366482575434	de novo
ARHGAP11A	-0.05364298434041473	de novo
ARHGAP23	0.721755901917543	de novo
ARHGEF10	0.27322494817647575	de novo
ARNTL2	0.2981591208768155	de novo
ASAP2	0.15363525461014743	de novo
ATP13A3	0.5160274688587697	de novo
AURKA	0.13993762142832852	de novo
AURKB	-0.29053754111890784	de novo
BASP1	0.29835894486527764	de novo
BCAR3	-0.2732539913579801	de novo
CALU	-0.13465446821956922	de novo
CAVIN2	0.3747742434890426	de novo
CCBE1	0.2858983876458725	de novo
CCDC88A	-0.372798284689345	de novo
CCN1	0.1863258736532609	de novo
CCN2	0.4976211468790547	de novo
CCNA2	0.1259521079742072	de novo
CCNB1	0.28805480724425475	de novo
CDCA4	-0.33097329661318214	de novo
CDCA8	-0.3012859993015694	de novo
CDK1	0.46533329160891906	de novo
CDK2	-0.1405356259650261	de novo
CENPF	0.2160476735009032	de novo
CKAP2	-0.5805921836459431	de novo
CKAP5	-0.08724810335965835	de novo
CKS1B	-0.2197761233019196	de novo
CKS2	0.08394264825337516	de novo
CNN3	0.3675759634372493	de novo
COTL1	0.3038717961458707	de novo
CREB5	-0.2306685114115495	de novo
CRIM1	0.2202100839105238	de novo
CSE1L	0.18309863364736964	de novo
CSF3	-0.3372852985635225	de novo
CXCL8	-0.5008249409157552	de novo
CYP51A1	0.2580387843230743	de novo
CYTOR	0.00419677477280185	de novo
DLC1	-0.7111904417836996	de novo
EBP	-0.04842931442687268	de novo
ECT2	0.45793869861635106	de novo
EFEMP1	-0.7512439156000355	de novo
EPGN	0.029448881388018606	de novo
EPHA2	0.10201260436840665	de novo
EREG	0.3674121290486877	de novo
ETS1	-0.39295359416720815	de novo
FADS1	-0.30234909356215284	de novo
FAM107B	0.752480315862318	de novo
FAM83A	-0.808932653267288	de novo
FAM83D	-0.1168097714641636	de novo
FBXO5	0.6639535007391278	de novo
FDFT1	-0.22298648108335492	de novo
FDPS	-0.21112769447991656	de novo
FGF2	0.12635454388733844	de novo
FJX1	0.04355574467826971	de novo
FLI1	-0.16054831871588057	de novo
FLNA	-0.21169888338828713	de novo
FLNB	0.01711764700421454	de novo
FOSL1	-0.6127127906787101	de novo
FSTL1	-0.05786306956960441	de novo
FUCA1	1.389718301024095	de novo
GCNT1	-0.6306361153661225	de novo
GPRC5A	-0.4292729295345536	de novo
H4C3	0.10697696619270064	de novo
HDGF	-0.04282320733174937	de novo
HJURP	0.2892055736394582	de novo
HMGA1	0.03106392397884705	de novo
HMGB2	0.6187225282074225	de novo
HMGB3	-0.1456880204594853	de novo
HMGCR	0.5932197514333961	de novo
HMGCS1	0.06313531523746412	de novo
HMMR	0.350864155716041	de novo
HNRNPA2B1	0.10225468749640523	de novo
HNRNPA3	0.2453391492359161	de novo
HNRNPH3	0.4068029779607679	de novo
IDI1	0.325361068844544	de novo
IL18	0.22769911167624685	de novo
IL1A	0.2780180254181228	de novo
INHBA	0.10309100624078704	de novo
INSIG1	0.3435943206539176	de novo
ITPK1	-0.2788203692387779	de novo
KIF11	-0.553462459040775	de novo
KIF14	-0.08313635907849029	de novo
KIF20A	-0.00977854113717815	de novo
KIF23	0.29828045178912505	de novo
KIFC3	0.49341901146700506	de novo
KNSTRN	0.018315545951540852	de novo
KRT6A	-0.19990805258365585	de novo
KRT7	0.08384828009758265	de novo
LAMB3	-0.47323923328003353	de novo
LCP1	-0.3753248814154651	de novo
LDLR	0.33245055982803434	de novo
LIMA1	0.2799677102418964	de novo
LIMCH1	0.07807220754605117	de novo
LIPG	0.6095664661837387	de novo
LSM3	0.25488367176085946	de novo
LY6K	0.4988754382721655	de novo
LYAR	-0.17587009418953117	de novo
MAD2L1	0.01449143804091895	de novo
MAP2K3	-0.00308995465627105	de novo
MCM7	-0.1948244421871302	de novo
MICAL2	-0.010812741806740578	de novo
MIR4435-2HG	0.13294487421239987	de novo
MKI67	-0.29416438195021727	de novo
MOK	0.34867940492102045	de novo
MSMO1	0.13740099557982358	de novo
MSRB3	-0.13807274171758852	de novo
MT2A	0.02790627262287345	de novo
MYO1B	-0.11589001943668696	de novo
MZT1	-0.2331002655947291	de novo
NABP1	-0.16285529476686128	de novo
NAE1	-0.09449399795562292	de novo
NCAPD2	0.00919169606665142	de novo
NCAPG	-0.9600546973783232	de novo
NEK2	-0.7609831080226339	de novo
NOP10	-0.2615469500129128	de novo
NT5E	-0.3894206407545906	de novo
NUCKS1	0.11434948399045164	de novo
NUP205	0.22600281325644228	de novo
NUSAP1	-0.17035520877414584	de novo
PALLD	-0.16513558861195524	de novo
PALM2AKAP2	-0.24333672238272883	de novo
PFDN2	0.138211747907263	de novo
PFKP	-0.33664424115256547	de novo
PFN1	0.1984458575318581	de novo
PHF19	0.5055973074381059	de novo
PHLDA1	-0.01938913386600763	de novo
PLAUR	0.20415999267274076	de novo
PLK1	-0.05483433703124833	de novo
PLSCR1	-0.1117629029909798	de novo
PRC1	0.4683795011461575	de novo
PROSER2	0.28597981897710756	de novo
PRR11	-0.0163771940144807	de novo
PTTG1	0.03135030509278089	de novo
RAI14	0.6136567481815263	de novo
RANBP1	0.3358337889922899	de novo
RGS2	-0.6772281179840688	de novo
RMND5A	0.42695460068233854	de novo
RND3	0.3454261559803597	de novo
RRM1	-0.42536181154568026	de novo
S100A10	0.05966146156500006	de novo
SCD	0.29948481626003426	de novo
SERINC2	-0.4599259211909723	de novo
SERPINH1	0.4294603969879297	de novo
SGO2	0.17437583237007345	de novo
SH3KBP1	0.2293460470389984	de novo
SHROOM3	-0.15140528839335576	de novo
SLC39A8	-0.36016924589479526	de novo
SMAGP	0.2944413836919379	de novo
SMC4	1.1429206049400922	de novo
SNRPA1	0.2771831624427289	de novo
SOWAHC	0.09832064717868068	de novo
SQLE	0.16406602873924958	de novo
SRGAP1	-0.3043380400477441	de novo
STC2	0.22261892283054976	de novo
TAGLN	0.2531499195102037	de novo
TBC1D2	-0.571906923913292	de novo
TFAP2C	-0.4531683375338494	de novo
TGFBR2	-0.23953546413461607	de novo
THBS1	1.3630608900552563	de novo
TMOD3	-0.0409175443587955	de novo
TMPO	0.2607113527683913	de novo
TOP2A	0.20584132728518037	de novo
TPM4	-0.3155524756399542	de novo
TPX2	0.6383121995946068	de novo
TRNP1	0.08267990244731091	de novo
TSPAN18	0.02587752007954193	de novo
TSPAN5	-0.7480643808778499	de novo
TUBA1B	0.04312167064377562	de novo
UBASH3B	0.02972385583738043	de novo
UBE2C	0.32215081733709927	de novo
UBE2T	-0.44543152088397686	de novo
VCAN	0.2301404025489839	de novo
WWC1	0.3403082667197696	de novo
WWTR1	-0.2735200881336246	de novo
XDH	-0.6599996282595315	de novo
YAP1	0.14185817426944103	de novo
ZBTB38	0.18877901159244692	de novo
