# Supplementary material for: A non-canonical repressor function of JUN restrains YAP activity and liver cancer growth
Source: EMBO J. 2024 Aug 29;43(20):4578–603. doi: 10.1038/s44318-024-00188-0 (PMC11480203; doi:10.1038/s44318-024-00188-0)
Supplement: Supplementary file 10 — Source data Fig. 4 [file 44318_2024_188_MOESM10_ESM.zip]

Archive with 20 entries (15 files):
- Figure_4/
- __MACOSX/._Figure_4
- Figure_4/.DS_Store
- __MACOSX/Figure_4/._.DS_Store
- Figure_4/4E/
- __MACOSX/Figure_4/._4E
- Figure_4/4B/
- __MACOSX/Figure_4/._4B
- Figure_4/4D/
- __MACOSX/Figure_4/._4D
- Figure_4/4A/
- __MACOSX/Figure_4/._4A
- Figure_4/4E/Figure_4E.txt
- __MACOSX/Figure_4/4E/._Figure_4E.txt
- Figure_4/4B/Figure_4B.txt
- __MACOSX/Figure_4/4B/._Figure_4B.txt
- Figure_4/4D/Figure_4D.tif
- __MACOSX/Figure_4/4D/._Figure_4D.tif
- Figure_4/4A/Figure_4A.tif
- __MACOSX/Figure_4/4A/._Figure_4A.tif
