# Supplementary material for: A non-canonical repressor function of JUN restrains YAP activity and liver cancer growth
Source: EMBO J. 2024 Aug 29;43(20):4578–603. doi: 10.1038/s44318-024-00188-0 (PMC11480203; doi:10.1038/s44318-024-00188-0)
Supplement: Supplementary file 10 — Source data Fig. 4 [file 44318_2024_188_MOESM10_ESM.zip › Figure_4/4E/Figure_4E.txt]

Sample	Target	Group	FoldChange
e.v. rep1	THBS1	ev	0.8693499121454199
e.v. rep 2	THBS1	ev	1.1058515856659588
e.v. rep 3	THBS1	ev	1.0247985021886215
JUN WT rep 1	THBS1	JUN_WT	0.024225565953958566
JUN WT rep 2	THBS1	JUN_WT	0.030901708509456866
JUN WT rep 3	THBS1	JUN_WT	0.06916572488384169
JUN M14 rep 1	THBS1	JUN_M14	0.026101133534929453
JUN M14 rep 2	THBS1	JUN_M14	0.07341335170641876
JUN M14 rep 3	THBS1	JUN_M14	0.09657025539709999
e.v. rep1	ANKRD1	ev	1.0173339749376358
e.v. rep 2	ANKRD1	ev	1.0182032096869016
e.v. rep 3	ANKRD1	ev	0.9644628153754629
JUN WT rep 1	ANKRD1	JUN_WT	0.10849896799638549
JUN WT rep 2	ANKRD1	JUN_WT	0.01960655752151799
JUN WT rep 3	ANKRD1	JUN_WT	0.020995965266560425
JUN M14 rep 1	ANKRD1	JUN_M14	0.13143677092506834
JUN M14 rep 2	ANKRD1	JUN_M14	0.03766162792601235
JUN M14 rep 3	ANKRD1	JUN_M14	0.03383441404563344
e.v. rep1	ANKRD2	ev	0.8819498229919869
e.v. rep 2	ANKRD2	ev	1.090296526132204
e.v. rep 3	ANKRD2	ev	1.0277536508758092
JUN WT rep 1	ANKRD2	JUN_WT	0.04866799744873097
JUN WT rep 2	ANKRD2	JUN_WT	0.03687224104818898
JUN WT rep 3	ANKRD2	JUN_WT	0.05198511567297934
JUN M14 rep 1	ANKRD2	JUN_M14	0.04563150450996234
JUN M14 rep 2	ANKRD2	JUN_M14	0.05055165019192076
JUN M14 rep 3	ANKRD2	JUN_M14	0.05839003319278032
e.v. rep1	IL1B	ev	0.300018050947257
e.v. rep 2	IL1B	ev	1.1612816157655512
e.v. rep 3	IL1B	ev	1.538700333287192
JUN WT rep 1	IL1B	JUN_WT	8.037085692542883
JUN WT rep 2	IL1B	JUN_WT	7.979658497145369
JUN WT rep 3	IL1B	JUN_WT	9.014607377285055
JUN M14 rep 1	IL1B	JUN_M14	1.6336727264259565
JUN M14 rep 2	IL1B	JUN_M14	0.8101286106418663
JUN M14 rep 3	IL1B	JUN_M14	1.843216575021466
e.v. rep1	CXCL8	ev	0.3162863914560331
e.v. rep 2	CXCL8	ev	1.1056150778552778
e.v. rep 3	CXCL8	ev	1.5780985306886892
JUN WT rep 1	CXCL8	JUN_WT	5.067906923172377
JUN WT rep 2	CXCL8	JUN_WT	4.672988800029504
JUN WT rep 3	CXCL8	JUN_WT	4.8901096664378185
JUN M14 rep 1	CXCL8	JUN_M14	1.8645209878901015
JUN M14 rep 2	CXCL8	JUN_M14	0.8351316134147461
JUN M14 rep 3	CXCL8	JUN_M14	2.6034692413827205
