# Supplementary material for: A non-canonical repressor function of JUN restrains YAP activity and liver cancer growth
Source: EMBO J. 2024 Aug 29;43(20):4578–603. doi: 10.1038/s44318-024-00188-0 (PMC11480203; doi:10.1038/s44318-024-00188-0)
Supplement: Supplementary file 10 — Source data Fig. 4 [file 44318_2024_188_MOESM10_ESM.zip › Figure_4/4B/Figure_4B.txt]

Sample_Name	Target_Name	condition	Fold_change
DMSO_rep1	THBS1	DMSO	1
T5224_rep1	THBS1	T5224	0.10895516167731115
DMSO_rep2	THBS1	DMSO	0.8805005190211351
T5224_rep2	THBS1	T5224	0.11343649301316619
DMSO_rep3	THBS1	DMSO	1.2968867047252055
T5224_rep3	THBS1	T5224	0.08992113870555518
DMSO_rep1	ANKRD2	DMSO	1
T5224_rep1	ANKRD2	T5224	0.10882322281474033
DMSO_rep2	ANKRD2	DMSO	0.6723841742204004
T5224_rep2	ANKRD2	T5224	0.2081307917700724
DMSO_rep3	ANKRD2	DMSO	1.169513308871459
T5224_rep3	ANKRD2	T5224	0.18085657794180177
DMSO_rep1	COL8A1	DMSO	1
T5224_rep1	COL8A1	T5224	0.12557343855049546
DMSO_rep2	COL8A1	DMSO	0.73493223480328
T5224_rep2	COL8A1	T5224	0.10475738543902875
DMSO_rep3	COL8A1	DMSO	0.8196567900514373
T5224_rep3	COL8A1	T5224	0.07902428797336102
DMSO_rep1	ARHGAP23	DMSO	1
T5224_rep1	ARHGAP23	T5224	0.14975047818382428
DMSO_rep2	ARHGAP23	DMSO	0.8336372260422742
T5224_rep2	ARHGAP23	T5224	0.11909079570818999
DMSO_rep3	ARHGAP23	DMSO	1.091344257437059
T5224_rep3	ARHGAP23	T5224	0.08608737776998121
DMSO_rep1	AMOTL2	DMSO	1
T5224_rep1	AMOTL2	T5224	0.6339519377408238
DMSO_rep2	AMOTL2	DMSO	1.0750355900051969
T5224_rep2	AMOTL2	T5224	0.5136930915330986
DMSO_rep3	AMOTL2	DMSO	1.0359592223661536
T5224_rep3	AMOTL2	T5224	0.2593386070369368
DMSO_rep1	CTGF	DMSO	1
T5224_rep1	CTGF	T5224	1.373217872468351
DMSO_rep2	CTGF	DMSO	0.9208485505044035
T5224_rep2	CTGF	T5224	2.0141830168645347
DMSO_rep3	CTGF	DMSO	0.9205138182979893
T5224_rep3	CTGF	T5224	1.5246978471516603
DMSO_rep1	IL1B	DMSO	1
T5224_rep1	IL1B	T5224	0.26881610994416866
DMSO_rep2	IL1B	DMSO	1.0362578412610526
T5224_rep2	IL1B	T5224	0.4134066844343219
DMSO_rep3	IL1B	DMSO	1.109033877735612
T5224_rep3	IL1B	T5224	0.13358721125208756
DMSO_rep1	PLAU	DMSO	1
T5224_rep1	PLAU	T5224	0.15162722203806822
DMSO_rep2	PLAU	DMSO	1.0139122138468284
T5224_rep2	PLAU	T5224	0.2036664005823759
DMSO_rep3	PLAU	DMSO	0.8925330851933788
T5224_rep3	PLAU	T5224	0.07158252230695497
