# Supplementary material for: A non-canonical repressor function of JUN restrains YAP activity and liver cancer growth
Source: EMBO J. 2024 Aug 29;43(20):4578–603. doi: 10.1038/s44318-024-00188-0 (PMC11480203; doi:10.1038/s44318-024-00188-0)
Supplement: Supplementary file 11 — Source data Fig. 5 [file 44318_2024_188_MOESM11_ESM.zip]

Archive with 20 entries (16 files):
- Figure_5/
- __MACOSX/._Figure_5
- Figure_5/5I/
- __MACOSX/Figure_5/._5I
- Figure_5/5A/
- __MACOSX/Figure_5/._5A
- Figure_5/5H/
- __MACOSX/Figure_5/._5H
- Figure_5/.DS_Store
- __MACOSX/Figure_5/._.DS_Store
- Figure_5/5I/Figure_5I_Lysate.tif
- __MACOSX/Figure_5/5I/._Figure_5I_Lysate.tif
- Figure_5/5I/Figure_5I_IP.tif
- __MACOSX/Figure_5/5I/._Figure_5I_IP.tif
- Figure_5/5A/Figure_5A.tif
- __MACOSX/Figure_5/5A/._Figure_5A.tif
- Figure_5/5H/Figure_5H_IP.tif
- __MACOSX/Figure_5/5H/._Figure_5H_IP.tif
- Figure_5/5H/Figure_5H_Lysate.tif
- __MACOSX/Figure_5/5H/._Figure_5H_Lysate.tif
