# Supplementary material for: A non-canonical repressor function of JUN restrains YAP activity and liver cancer growth
Source: EMBO J. 2024 Aug 29;43(20):4578–603. doi: 10.1038/s44318-024-00188-0 (PMC11480203; doi:10.1038/s44318-024-00188-0)
Supplement: Supplementary file 12 — Source data Fig. 6 [file 44318_2024_188_MOESM12_ESM.zip]

Archive with 20 entries (16 files):
- Figure_6/
- __MACOSX/._Figure_6
- Figure_6/6A/
- __MACOSX/Figure_6/._6A
- Figure_6/.DS_Store
- __MACOSX/Figure_6/._.DS_Store
- Figure_6/6B/
- __MACOSX/Figure_6/._6B
- Figure_6/6C/
- __MACOSX/Figure_6/._6C
- Figure_6/6A/Figure_6A_JUN_YAP_VINCULIN.tif
- __MACOSX/Figure_6/6A/._Figure_6A_JUN_YAP_VINCULIN.tif
- Figure_6/6A/Figure_6A_THBS1_CYR61_NCOR1_ARID1A.tif
- __MACOSX/Figure_6/6A/._Figure_6A_THBS1_CYR61_NCOR1_ARID1A.tif
- Figure_6/6B/Figure_6B_CYR61_VINCULIN.tif
- __MACOSX/Figure_6/6B/._Figure_6B_CYR61_VINCULIN.tif
- Figure_6/6B/Figure_6B_THBS1_NCOR1_YAP.tif
- __MACOSX/Figure_6/6B/._Figure_6B_THBS1_NCOR1_YAP.tif
- Figure_6/6C/Figure_6C.txt
- __MACOSX/Figure_6/6C/._Figure_6C.txt
