# Supplementary material for: A non-canonical repressor function of JUN restrains YAP activity and liver cancer growth
Source: EMBO J. 2024 Aug 29;43(20):4578–603. doi: 10.1038/s44318-024-00188-0 (PMC11480203; doi:10.1038/s44318-024-00188-0)
Supplement: Supplementary file 12 — Source data Fig. 6 [file 44318_2024_188_MOESM12_ESM.zip › Figure_6/6C/Figure_6C.txt]

Sample_Name	Target_Name	condition	Fold_change
i5SA_EtOH1	THBS1	EtOH	1
i5SA_EtOH2	THBS1	EtOH	0.9029770767663011
i5SA_EtOH3	THBS1	EtOH	1.0406711058298483
i5SA_DOX1	THBS1	DOX	12.177127865007067
i5SA_DOX2	THBS1	DOX	13.611140035986505
i5SA_DOX3	THBS1	DOX	12.53811595776541
i5SA_EtOH1	ANKRD1	EtOH	1
i5SA_EtOH2	ANKRD1	EtOH	1.206318451614576
i5SA_EtOH3	ANKRD1	EtOH	0.1786950522336154
i5SA_DOX1	ANKRD1	DOX	12.330087866150494
i5SA_DOX2	ANKRD1	DOX	11.9367423909083
i5SA_DOX3	ANKRD1	DOX	11.790750646957914
i5SA-NCOR1 KO_EtOH1	THBS1	EtOH	2.018490859605925
i5SA-NCOR1 KO_EtOH2	THBS1	EtOH	2.110393150677504
i5SA-NCOR1 KO_EtOH3	THBS1	EtOH	2.0752959236286888
i5SA-NCOR1 KO_DOX1	THBS1	DOX	19.999100031727064
i5SA-NCOR1 KO_DOX2	THBS1	DOX	27.456223893713414
i5SA-NCOR1 KO_DOX3	THBS1	DOX	27.035667446801057
i5SA-NCOR1 KO_EtOH1	ANKRD1	EtOH	0.6071210077934477
i5SA-NCOR1 KO_EtOH2	ANKRD1	EtOH	1.2855755178059267
i5SA-NCOR1 KO_EtOH3	ANKRD1	EtOH	0.39098017213100206
i5SA-NCOR1 KO_DOX1	ANKRD1	DOX	29.621184634110897
i5SA-NCOR1 KO_DOX2	ANKRD1	DOX	34.59275828018006
i5SA-NCOR1 KO_DOX3	ANKRD1	DOX	32.78982455034963
i5SA_EtOH1	CTGF	EtOH	1
i5SA_EtOH2	CTGF	EtOH	0.9193000664109641
i5SA_EtOH3	CTGF	EtOH	0.8952719153334368
i5SA_DOX1	CTGF	DOX	7.4075237968970145
i5SA_DOX2	CTGF	DOX	6.828529696145082
i5SA_DOX3	CTGF	DOX	7.66671804326939
i5SA_EtOH1	AMOTL2	EtOH	1
i5SA_EtOH2	AMOTL2	EtOH	0.8441829708390081
i5SA_EtOH3	AMOTL2	EtOH	0.8828376081131132
i5SA_DOX1	AMOTL2	DOX	19.770295993560214
i5SA_DOX2	AMOTL2	DOX	19.252685614959947
i5SA_DOX3	AMOTL2	DOX	22.57258931425203
i5SA-NCOR1 KO_EtOH1	CTGF	EtOH	0.8466631704168268
i5SA-NCOR1 KO_EtOH2	CTGF	EtOH	0.7146261918588483
i5SA-NCOR1 KO_EtOH3	CTGF	EtOH	0.8138415394087576
i5SA-NCOR1 KO_DOX1	CTGF	DOX	7.01891863253116
i5SA-NCOR1 KO_DOX2	CTGF	DOX	6.3479185076656455
i5SA-NCOR1 KO_DOX3	CTGF	DOX	7.357463932010438
i5SA-NCOR1 KO_EtOH1	AMOTL2	EtOH	1.3865562247847285
i5SA-NCOR1 KO_EtOH2	AMOTL2	EtOH	1.2183787240768285
i5SA-NCOR1 KO_EtOH3	AMOTL2	EtOH	1.336597236508276
i5SA-NCOR1 KO_DOX1	AMOTL2	DOX	11.305978086693122
i5SA-NCOR1 KO_DOX2	AMOTL2	DOX	15.634916401610246
i5SA-NCOR1 KO_DOX3	AMOTL2	DOX	17.648629621786885
