# Supplementary material for: A non-canonical repressor function of JUN restrains YAP activity and liver cancer growth
Source: EMBO J. 2024 Aug 29;43(20):4578–603. doi: 10.1038/s44318-024-00188-0 (PMC11480203; doi:10.1038/s44318-024-00188-0)
Supplement: Supplementary file 13 — Source data Fig. 7 [file 44318_2024_188_MOESM13_ESM.zip]

Archive with 28 entries (21 files):
- Figure_7/
- __MACOSX/._Figure_7
- Figure_7/.DS_Store
- __MACOSX/Figure_7/._.DS_Store
- Figure_7/7J/
- __MACOSX/Figure_7/._7J
- Figure_7/7M/
- __MACOSX/Figure_7/._7M
- Figure_7/7C/
- __MACOSX/Figure_7/._7C
- Figure_7/7K/
- __MACOSX/Figure_7/._7K
- Figure_7/7G/
- __MACOSX/Figure_7/._7G
- Figure_7/7F/
- __MACOSX/Figure_7/._7F
- Figure_7/7J/Figure_7J.tif
- __MACOSX/Figure_7/7J/._Figure_7J.tif
- Figure_7/7M/Figure_7M.txt
- __MACOSX/Figure_7/7M/._Figure_7M.txt
- Figure_7/7C/Figure_7C.txt
- __MACOSX/Figure_7/7C/._Figure_7C.txt
- Figure_7/7K/Figure_7K.txt
- __MACOSX/Figure_7/7K/._Figure_7K.txt
- Figure_7/7G/Figure_7G.txt
- __MACOSX/Figure_7/7G/._Figure_7G.txt
- Figure_7/7F/Figure_7F.txt
- __MACOSX/Figure_7/7F/._Figure_7F.txt
