# Supplementary material for: A non-canonical repressor function of JUN restrains YAP activity and liver cancer growth
Source: EMBO J. 2024 Aug 29;43(20):4578–603. doi: 10.1038/s44318-024-00188-0 (PMC11480203; doi:10.1038/s44318-024-00188-0)
Supplement: Supplementary file 13 — Source data Fig. 7 [file 44318_2024_188_MOESM13_ESM.zip › Figure_7/7M/Figure_7M.txt]

Genotype	Specimen	Staining	Frequency
shNCOR1/2_JUNWT	A	NCOR1	20
shNCOR1/2_JUNWT	A	NCOR2	40
shRen_JUNWT	B	NCOR1	20
shRen_JUNWT	B	NCOR2	35
shRen	C	NCOR1	100
shRen	C	NCOR2	100
shRen_JUNWT	D	NCOR1	5
shRen_JUNWT	D	NCOR2	5
shRen_JUNWT	E	NCOR1	20
shRen_JUNWT	E	NCOR2	25
shRen	F	NCOR1	100
shRen	F	NCOR2	100
shNCOR1/2_JUNWT	G	NCOR1	0
shNCOR1/2_JUNWT	G	NCOR2	0
shRen_JUNWT	H	NCOR1	0
shRen_JUNWT	H	NCOR2	10
shRen	I	NCOR1	100
shRen	I	NCOR2	100
shNCOR1/2_JUNWT	J	NCOR1	0
shNCOR1/2_JUNWT	J	NCOR2	5
shRen	K	NCOR1	100
shRen	K	NCOR2	100
shNCOR1/2_JUNWT	L	NCOR1	0
shNCOR1/2_JUNWT	L	NCOR2	0
