# Supplementary material for: A non-canonical repressor function of JUN restrains YAP activity and liver cancer growth
Source: EMBO J. 2024 Aug 29;43(20):4578–603. doi: 10.1038/s44318-024-00188-0 (PMC11480203; doi:10.1038/s44318-024-00188-0)
Supplement: Supplementary file 13 — Source data Fig. 7 [file 44318_2024_188_MOESM13_ESM.zip › Figure_7/7C/Figure_7C.txt]

ES	OS	X_PATIENT	OS.time
1.5036239459876	1	TCGA-2Y-A9GS	724
-0.390160235694534	1	TCGA-2Y-A9GT	1624
-0.912325039963243	0	TCGA-2Y-A9GU	1939
0.610196237025571	1	TCGA-2Y-A9GV	2532
1.75153628244897	1	TCGA-2Y-A9GW	1271
3.22184874961636	0	TCGA-2Y-A9GX	2442
-0.491470281028713	1	TCGA-2Y-A9GY	757
-1.09103269958161	1	TCGA-2Y-A9GZ	848
-3.20065945054642	0	TCGA-2Y-A9H0	3675
-1.29225954572623	1	TCGA-2Y-A9H1	1229
1.75153628244897	0	TCGA-2Y-A9H2	1731
0.490112290334706	0	TCGA-2Y-A9H3	1516
-2.27490547891853	0	TCGA-2Y-A9H4	1452
1.28483264215154	1	TCGA-2Y-A9H5	555
0.490112290334706	0	TCGA-2Y-A9H6	357
-0.755945651443054	0	TCGA-2Y-A9H7	1168
0.610196237025571	1	TCGA-2Y-A9H8	633
-1.29225954572623	0	TCGA-2Y-A9H9	697
-1.09103269958161	1	TCGA-2Y-A9HA	36
-4.69897000433602	0	TCGA-2Y-A9HB	260
-2.27490547891853	0	TCGA-3K-AAZ8	396
-0.912325039963243	1	TCGA-4R-AA8I	262
0.388159904779943	0	TCGA-5C-A9VG	328
1.5036239459876	0	TCGA-5C-A9VH	322
0.751413756144896	0	TCGA-5C-AAPD	20
-4.09691001300806	0	TCGA-5R-AA1C	520
1.75153628244897	0	TCGA-5R-AA1D	449
0.610196237025571	1	TCGA-5R-AAAM	46
2.89619627904404	1	TCGA-BC-4072	1490
-0.755945651443054	0	TCGA-BC-4073	849
0.610196237025571	1	TCGA-BC-A10Q	1135
-1.09103269958161	1	TCGA-BC-A10Q	1135
1.5036239459876	1	TCGA-BC-A10R	308
0.910518797312563	1	TCGA-BC-A10R	308
2.01637371287547	1	TCGA-BC-A10S	1423
1.08623911358768	1	TCGA-BC-A10T	837
0.610196237025571	1	TCGA-BC-A10T	837
-1.09103269958161	1	TCGA-BC-A10U	837
4.30102999566398	1	TCGA-BC-A10U	837
0.910518797312563	1	TCGA-BC-A10W	91
1.5036239459876	1	TCGA-BC-A10W	91
2.30627305107635	1	TCGA-BC-A10X	770
1.08623911358768	1	TCGA-BC-A10X	770
-1.29225954572623	1	TCGA-BC-A10Y	711
1.08623911358768	1	TCGA-BC-A10Y	711
-1.50891858657681	1	TCGA-BC-A10Z	34
1.08623911358768	1	TCGA-BC-A10Z	34
5	1	TCGA-BC-A110	2116
0.751413756144896	1	TCGA-BC-A110	2116
2.30627305107635	1	TCGA-BC-A112	153
-1.09103269958161	0	TCGA-BC-A216	1351
-0.614340113108378	0	TCGA-BC-A216	1351
-2.89279003035213	1	TCGA-BC-A217	1397
-0.614340113108378	0	TCGA-BC-A3KF	8
-3.69897000433602	0	TCGA-BC-A3KG	680
-0.491470281028713	1	TCGA-BC-A5W4	547
0.490112290334706	0	TCGA-BC-A69H	444
0.490112290334706	0	TCGA-BC-A69I	387
-2.00612308505879	0	TCGA-BC-A8YO	562
-0.491470281028713	0	TCGA-BD-A2L6	1363
1.08623911358768	0	TCGA-BD-A2L6	1363
2.01637371287547	0	TCGA-BD-A3EP	409
1.08623911358768	0	TCGA-BD-A3EP	409
1.75153628244897	0	TCGA-BD-A3ER	1115
-0.614340113108378	0	TCGA-BW-A5NO	20
0.610196237025571	1	TCGA-CC-5258	129
-0.755945651443054	0	TCGA-CC-5259	250
4.30102999566398	1	TCGA-CC-5260	87
1.75153628244897	1	TCGA-CC-5261	97
2.01637371287547	1	TCGA-CC-5262	103
-0.491470281028713	1	TCGA-CC-5263	129
-0.491470281028713	1	TCGA-CC-5264	102
-0.491470281028713	0	TCGA-CC-A123	219
5	1	TCGA-CC-A1HT	101
1.28483264215154	1	TCGA-CC-A3M9	300
4.30102999566398	1	TCGA-CC-A3MA	303
-0.614340113108378	1	TCGA-CC-A3MB	315
3.63827216398241	0	TCGA-CC-A3MC	363
1.28483264215154	1	TCGA-CC-A5UC	347
-0.491470281028713	1	TCGA-CC-A5UD	304
-0.614340113108378	1	TCGA-CC-A5UE	272
-0.614340113108378	1	TCGA-CC-A7IE	217
0.751413756144896	1	TCGA-CC-A7IF	649
-0.390160235694534	1	TCGA-CC-A7IG	299
-2.89279003035213	0	TCGA-CC-A7IH	365
0.490112290334706	0	TCGA-CC-A7II	399
1.75153628244897	0	TCGA-CC-A7IJ	382
-1.29225954572623	1	TCGA-CC-A7IK	262
-1.50891858657681	1	TCGA-CC-A7IL	278
-0.755945651443054	1	TCGA-CC-A8HS	300
-0.491470281028713	1	TCGA-CC-A8HT	140
-0.912325039963243	1	TCGA-CC-A8HU	344
-1.29225954572623	1	TCGA-CC-A8HV	279
1.75153628244897	0	TCGA-CC-A9FS	211
-0.912325039963243	0	TCGA-CC-A9FW	248
-0.491470281028713	0	TCGA-DD-A113	2425
1.5036239459876	0	TCGA-DD-A113	2425
4.30102999566398	1	TCGA-DD-A114	1149
1.75153628244897	1	TCGA-DD-A114	1149
1.28483264215154	1	TCGA-DD-A115	2542
0.388159904779943	1	TCGA-DD-A116	1622
-0.755945651443054	1	TCGA-DD-A116	1622
0.388159904779943	0	TCGA-DD-A118	3437
-2.00612308505879	0	TCGA-DD-A118	3437
0.610196237025571	1	TCGA-DD-A119	223
1.5036239459876	1	TCGA-DD-A119	223
-0.491470281028713	1	TCGA-DD-A11A	79
0.610196237025571	1	TCGA-DD-A11A	79
-2.00612308505879	1	TCGA-DD-A11B	14
2.01637371287547	1	TCGA-DD-A11B	14
-0.614340113108378	0	TCGA-DD-A11C	662
-0.614340113108378	0	TCGA-DD-A11C	662
-1.50891858657681	1	TCGA-DD-A11D	1560
0.910518797312563	1	TCGA-DD-A11D	1560
-3.69897000433602	0	TCGA-DD-A1EA	2415
-0.912325039963243	0	TCGA-DD-A1EB	2017
-0.614340113108378	0	TCGA-DD-A1EB	2017
-0.755945651443054	0	TCGA-DD-A1EC	602
0.610196237025571	0	TCGA-DD-A1EC	602
-0.614340113108378	0	TCGA-DD-A1ED	2301
-1.09103269958161	1	TCGA-DD-A1EE	349
1.08623911358768	1	TCGA-DD-A1EE	349
-1.29225954572623	1	TCGA-DD-A1EF	394
2.01637371287547	1	TCGA-DD-A1EG	1372
1.08623911358768	1	TCGA-DD-A1EG	1372
2.01637371287547	0	TCGA-DD-A1EH	1495
-0.614340113108378	0	TCGA-DD-A1EH	1495
0.910518797312563	0	TCGA-DD-A1EI	183
1.5036239459876	0	TCGA-DD-A1EI	183
-3.69897000433602	1	TCGA-DD-A1EJ	1005
1.08623911358768	1	TCGA-DD-A1EJ	1005
2.89619627904404	1	TCGA-DD-A1EK	558
-1.09103269958161	1	TCGA-DD-A1EL	415
1.08623911358768	1	TCGA-DD-A1EL	415
-0.390160235694534	1	TCGA-DD-A39V	643
0.751413756144896	1	TCGA-DD-A39V	643
-4.09691001300806	1	TCGA-DD-A39W	827
-0.755945651443054	1	TCGA-DD-A39W	827
1.28483264215154	1	TCGA-DD-A39X	1694
-2.27490547891853	1	TCGA-DD-A39X	1694
-1.74836177955179	1	TCGA-DD-A39Y	171
-1.09103269958161	1	TCGA-DD-A39Z	601
-1.09103269958161	1	TCGA-DD-A39Z	601
-1.29225954572623	1	TCGA-DD-A3A1	233
1.28483264215154	1	TCGA-DD-A3A1	233
-3.20065945054642	1	TCGA-DD-A3A2	2131
-0.491470281028713	1	TCGA-DD-A3A2	2131
-0.755945651443054	1	TCGA-DD-A3A3	535
1.75153628244897	1	TCGA-DD-A3A3	535
-2.89279003035213	1	TCGA-DD-A3A4	612
2.01637371287547	1	TCGA-DD-A3A4	612
0.610196237025571	1	TCGA-DD-A3A5	3125
-0.755945651443054	1	TCGA-DD-A3A5	3125
1.5036239459876	1	TCGA-DD-A3A6	3258
0.910518797312563	1	TCGA-DD-A3A6	3258
-0.755945651443054	1	TCGA-DD-A3A7	419
-2.00612308505879	1	TCGA-DD-A3A8	11
1.28483264215154	1	TCGA-DD-A3A8	11
1.5036239459876	1	TCGA-DD-A3A9	931
0.388159904779943	0	TCGA-DD-A4NA	1008
1.5036239459876	0	TCGA-DD-A4NB	989
2.01637371287547	0	TCGA-DD-A4ND	2746
-1.29225954572623	1	TCGA-DD-A4NE	660
-3.20065945054642	0	TCGA-DD-A4NF	942
-1.74836177955179	1	TCGA-DD-A4NG	802
0.751413756144896	0	TCGA-DD-A4NH	917
-2.00612308505879	0	TCGA-DD-A4NI	816
1.28483264215154	0	TCGA-DD-A4NJ	928
0.490112290334706	1	TCGA-DD-A4NK	1210
1.28483264215154	0	TCGA-DD-A4NL	1711
1.28483264215154	1	TCGA-DD-A4NN	899
-1.29225954572623	0	TCGA-DD-A4NO	2245
-4.09691001300806	0	TCGA-DD-A4NP	3308
-1.09103269958161	1	TCGA-DD-A4NQ	373
1.5036239459876	1	TCGA-DD-A4NR	9
2.89619627904404	1	TCGA-DD-A4NS	2456
1.08623911358768	0	TCGA-DD-A4NV	2398
-0.912325039963243	0	TCGA-DD-A73A	728
-1.74836177955179	1	TCGA-DD-A73B	283
0.388159904779943	0	TCGA-DD-A73C	701
-5	0	TCGA-DD-A73D	693
-5	0	TCGA-DD-A73E	44
-0.614340113108378	0	TCGA-DD-A73F	1085
0.388159904779943	0	TCGA-DD-A73G	3478
0.751413756144896	1	TCGA-DD-AA3A	410
-1.74836177955179	1	TCGA-DD-AAC8	16
1.5036239459876	0	TCGA-DD-AAC9	347
-1.29225954572623	0	TCGA-DD-AACA	2301
-2.00612308505879	0	TCGA-DD-AACA	2301
-3.69897000433602	0	TCGA-DD-AACA	2301
-0.491470281028713	0	TCGA-DD-AACB	2324
1.08623911358768	1	TCGA-DD-AACC	1685
0.610196237025571	1	TCGA-DD-AACD	381
0.910518797312563	0	TCGA-DD-AACE	2184
-1.50891858657681	1	TCGA-DD-AACF	365
-0.912325039963243	1	TCGA-DD-AACG	469
-0.491470281028713	1	TCGA-DD-AACH	195
1.28483264215154	0	TCGA-DD-AACI	1618
-2.00612308505879	0	TCGA-DD-AACJ	2102
-1.29225954572623	0	TCGA-DD-AACK	9
0.388159904779943	1	TCGA-DD-AACL	107
1.28483264215154	0	TCGA-DD-AACN	1302
0.490112290334706	0	TCGA-DD-AACO	1876
-0.491470281028713	0	TCGA-DD-AACP	415
-1.50891858657681	1	TCGA-DD-AACQ	432
0.610196237025571	0	TCGA-DD-AACS	1804
1.5036239459876	0	TCGA-DD-AACT	1562
0.751413756144896	0	TCGA-DD-AACU	1567
-0.614340113108378	0	TCGA-DD-AACV	1531
-2.00612308505879	0	TCGA-DD-AACW	1424
-3.20065945054642	0	TCGA-DD-AACX	170
0.490112290334706	0	TCGA-DD-AACY	1450
-1.50891858657681	1	TCGA-DD-AACZ	171
-2.89279003035213	0	TCGA-DD-AAD0	137
2.89619627904404	0	TCGA-DD-AAD1	564
5	0	TCGA-DD-AAD2	658
4.30102999566398	0	TCGA-DD-AAD3	1295
1.08623911358768	0	TCGA-DD-AAD5	1345
-2.00612308505879	0	TCGA-DD-AAD6	672
-0.912325039963243	0	TCGA-DD-AAD8	1219
0.610196237025571	0	TCGA-DD-AADA	1233
-1.29225954572623	0	TCGA-DD-AADB	1242
-0.390160235694534	1	TCGA-DD-AADC	425
-1.74836177955179	0	TCGA-DD-AADD	1231
-2.00612308505879	1	TCGA-DD-AADF	115
-3.69897000433602	0	TCGA-DD-AADG	1145
1.28483264215154	0	TCGA-DD-AADI	1085
-1.74836177955179	0	TCGA-DD-AADJ	1066
4.30102999566398	0	TCGA-DD-AADK	1049
0.610196237025571	0	TCGA-DD-AADL	636
0.751413756144896	1	TCGA-DD-AADM	12
-0.755945651443054	0	TCGA-DD-AADN	898
-1.09103269958161	0	TCGA-DD-AADO	453
0.751413756144896	0	TCGA-DD-AADP	458
-3.20065945054642	0	TCGA-DD-AADQ	436
0.388159904779943	0	TCGA-DD-AADR	2028
0.610196237025571	0	TCGA-DD-AADS	474
-4.69897000433602	0	TCGA-DD-AADU	554
0.610196237025571	0	TCGA-DD-AADV	574
1.28483264215154	0	TCGA-DD-AADW	587
1.75153628244897	0	TCGA-DD-AADY	555
3.85387196432176	0	TCGA-DD-AAE0	555
-2.00612308505879	0	TCGA-DD-AAE1	552
-0.390160235694534	0	TCGA-DD-AAE2	638
1.08623911358768	0	TCGA-DD-AAE3	566
0.751413756144896	0	TCGA-DD-AAE4	608
-0.614340113108378	0	TCGA-DD-AAE6	141
0.751413756144896	0	TCGA-DD-AAE7	644
-0.912325039963243	0	TCGA-DD-AAE9	722
-0.614340113108378	0	TCGA-DD-AAEA	575
-0.614340113108378	0	TCGA-DD-AAEB	478
-1.74836177955179	0	TCGA-DD-AAED	763
-2.89279003035213	0	TCGA-DD-AAEE	810
1.08623911358768	0	TCGA-DD-AAEG	719
0.388159904779943	0	TCGA-DD-AAEH	784
-0.614340113108378	0	TCGA-DD-AAEI	1531
0.388159904779943	0	TCGA-DD-AAEK	1067
-3.20065945054642	0	TCGA-DD-AAVP	2752
2.30627305107635	0	TCGA-DD-AAVQ	2728
2.30627305107635	0	TCGA-DD-AAVR	2513
-0.390160235694534	0	TCGA-DD-AAVS	1823
-0.912325039963243	0	TCGA-DD-AAVU	2202
2.01637371287547	0	TCGA-DD-AAVV	2455
1.75153628244897	0	TCGA-DD-AAVW	2317
-0.491470281028713	0	TCGA-DD-AAVX	1718
-1.29225954572623	0	TCGA-DD-AAVY	1970
0.490112290334706	0	TCGA-DD-AAVZ	1900
5	0	TCGA-DD-AAW0	2015
-4.09691001300806	0	TCGA-DD-AAW1	1989
-0.390160235694534	0	TCGA-DD-AAW2	1855
-1.29225954572623	0	TCGA-DD-AAW3	1633
0.910518797312563	0	TCGA-ED-A459	910
5	0	TCGA-ED-A4XI	819
1.5036239459876	0	TCGA-ED-A5KG	854
4.30102999566398	0	TCGA-ED-A627	423
3.85387196432176	0	TCGA-ED-A66X	406
1.08623911358768	1	TCGA-ED-A66Y	296
3.85387196432176	0	TCGA-ED-A7PX	6
-1.74836177955179	0	TCGA-ED-A7PY	390
-0.755945651443054	0	TCGA-ED-A7PZ	6
1.28483264215154	0	TCGA-ED-A7XO	427
-0.755945651443054	0	TCGA-ED-A7XP	400
2.89619627904404	0	TCGA-ED-A82E	408
-0.390160235694534	0	TCGA-ED-A8O5	406
-1.09103269958161	1	TCGA-ED-A8O6	56
3.63827216398241	0	TCGA-ED-A97K	6
-2.89279003035213	0	TCGA-EP-A12J	570
2.89619627904404	0	TCGA-EP-A12J	570
-3.20065945054642	0	TCGA-EP-A26S	608
-1.29225954572623	0	TCGA-EP-A26S	608
-1.29225954572623	1	TCGA-EP-A2KA	627
-3.20065945054642	1	TCGA-EP-A2KB	596
-2.27490547891853	1	TCGA-EP-A2KC	19
2.30627305107635	0	TCGA-EP-A3JL	303
-1.29225954572623	0	TCGA-EP-A3RK	363
-1.09103269958161	0	TCGA-EP-A3RK	363
0.751413756144896	1	TCGA-ES-A2HS	688
0.751413756144896	1	TCGA-ES-A2HT	438
1.75153628244897	1	TCGA-ES-A2HT	438
-0.614340113108378	1	TCGA-FV-A23B	1852
1.75153628244897	1	TCGA-FV-A23B	1852
0.610196237025571	0	TCGA-FV-A2QQ	729
1.28483264215154	1	TCGA-FV-A2QR	581
3.85387196432176	1	TCGA-FV-A2QR	581
2.30627305107635	0	TCGA-FV-A3I0	848
1.08623911358768	0	TCGA-FV-A3I0	848
1.28483264215154	1	TCGA-FV-A3I1	247
-1.29225954572623	1	TCGA-FV-A3I1	247
-1.29225954572623	1	TCGA-FV-A3R2	194
-0.491470281028713	1	TCGA-FV-A3R2	194
3.63827216398241	1	TCGA-FV-A3R3	366
0.910518797312563	0	TCGA-FV-A495	1
-2.00612308505879	0	TCGA-FV-A496	10
0.610196237025571	1	TCGA-FV-A4ZP	2486
-0.390160235694534	0	TCGA-FV-A4ZQ	12
-1.50891858657681	1	TCGA-G3-A25S	416
1.28483264215154	0	TCGA-G3-A25T	1553
-2.89279003035213	0	TCGA-G3-A25U	1636
3.85387196432176	0	TCGA-G3-A25V	860
2.89619627904404	0	TCGA-G3-A25X	1779
3.63827216398241	1	TCGA-G3-A25Y	452
0.490112290334706	0	TCGA-G3-A25Z	655
0.388159904779943	0	TCGA-G3-A3CG	673
1.28483264215154	0	TCGA-G3-A3CH	780
1.28483264215154	0	TCGA-G3-A3CH	780
0.910518797312563	0	TCGA-G3-A3CI	180
-3.69897000433602	0	TCGA-G3-A3CJ	594
-3.20065945054642	0	TCGA-G3-A3CK	585
-1.50891858657681	1	TCGA-G3-A5SI	768
-0.614340113108378	0	TCGA-G3-A5SJ	698
-2.00612308505879	0	TCGA-G3-A5SK	744
-4.09691001300806	0	TCGA-G3-A5SL	621
0.910518797312563	0	TCGA-G3-A5SM	520
-1.09103269958161	0	TCGA-G3-A6UC	671
-0.614340113108378	0	TCGA-G3-A7M5	447
1.75153628244897	0	TCGA-G3-A7M6	632
0.490112290334706	0	TCGA-G3-A7M7	361
0.751413756144896	0	TCGA-G3-A7M8	430
0.610196237025571	1	TCGA-G3-A7M9	56
0.610196237025571	0	TCGA-G3-AAUZ	480
-1.74836177955179	0	TCGA-G3-AAV0	476
-1.29225954572623	1	TCGA-G3-AAV1	359
-2.27490547891853	0	TCGA-G3-AAV2	372
-0.491470281028713	0	TCGA-G3-AAV3	412
-3.20065945054642	1	TCGA-G3-AAV4	27
-3.69897000433602	0	TCGA-G3-AAV5	354
-0.912325039963243	1	TCGA-G3-AAV6	65
0.910518797312563	0	TCGA-G3-AAV7	361
4.30102999566398	0	TCGA-GJ-A3OU	879
0.751413756144896	1	TCGA-GJ-A6C0	31
1.08623911358768	1	TCGA-GJ-A9DB	67
0.910518797312563	1	TCGA-HP-A5MZ	91
0.910518797312563	1	TCGA-HP-A5N0	752
3.22184874961636	0	TCGA-K7-A5RF	631
0.490112290334706	0	TCGA-K7-A5RG	519
1.75153628244897	0	TCGA-K7-A6G5	512
1.28483264215154	0	TCGA-K7-AAU7	359
-1.09103269958161	1	TCGA-KR-A7K0	65
-0.614340113108378	0	TCGA-KR-A7K2	829
-0.491470281028713	0	TCGA-KR-A7K7	951
1.28483264215154	0	TCGA-KR-A7K8	906
-0.755945651443054	0	TCGA-LG-A6GG	387
-0.491470281028713	0	TCGA-LG-A9QC	425
0.388159904779943	0	TCGA-LG-A9QD	366
-0.614340113108378	0	TCGA-MI-A75C	291
3.22184874961636	0	TCGA-MI-A75E	507
0.490112290334706	0	TCGA-MI-A75G	698
-2.00612308505879	0	TCGA-MI-A75H	747
-0.491470281028713	0	TCGA-MI-A75I	630
-0.491470281028713	0	TCGA-MR-A520	229
2.30627305107635	0	TCGA-MR-A8JO	330
-1.09103269958161	1	TCGA-NI-A4U2	1791
-0.491470281028713	0	TCGA-NI-A8LF	799
1.75153628244897	0	TCGA-O8-A75V	538
1.5036239459876	1	TCGA-PD-A5DF	639
-5	0	TCGA-QA-A7B7	94
-5	0	TCGA-RC-A6M4	22
1.75153628244897	0	TCGA-RC-A6M5	15
-0.390160235694534	0	TCGA-RC-A6M6	9
-3.20065945054642	0	TCGA-RC-A7S9	640
-0.390160235694534	0	TCGA-RC-A7SB	588
-1.74836177955179	0	TCGA-RC-A7SF	579
0.388159904779943	0	TCGA-RC-A7SH	468
-0.755945651443054	0	TCGA-RC-A7SK	472
-1.74836177955179	0	TCGA-RG-A7D4	1098
0.751413756144896	0	TCGA-T1-A6J8	23
0.910518797312563	0	TCGA-UB-A7MA	848
-4.09691001300806	0	TCGA-UB-A7MB	601
-4.69897000433602	0	TCGA-UB-A7MC	500
0.910518797312563	1	TCGA-UB-A7MD	52
1.75153628244897	0	TCGA-UB-A7ME	486
-1.29225954572623	1	TCGA-UB-A7MF	214
1.75153628244897	0	TCGA-UB-AA0U	327
5	0	TCGA-UB-AA0V	314
-0.912325039963243	0	TCGA-WJ-A86L	345
3.22184874961636	0	TCGA-WQ-A9G7	30
1.28483264215154	0	TCGA-WQ-AB4B	395
1.5036239459876	0	TCGA-WX-AA44	615
-0.491470281028713	0	TCGA-WX-AA46	756
-1.09103269958161	1	TCGA-WX-AA47	556
-1.09103269958161	0	TCGA-XR-A8TC	1339
2.89619627904404	0	TCGA-XR-A8TD	1030
-2.27490547891853	0	TCGA-XR-A8TE	925
-2.89279003035213	1	TCGA-XR-A8TF	693
0.910518797312563	0	TCGA-XR-A8TG	898
-0.755945651443054	1	TCGA-YA-A8S7	412
-0.614340113108378	1	TCGA-ZP-A9CV	1088
1.75153628244897	0	TCGA-ZP-A9CY	782
-1.29225954572623	0	TCGA-ZP-A9CZ	706
-0.390160235694534	0	TCGA-ZP-A9D0	1091
-0.614340113108378	0	TCGA-ZP-A9D1	21
2.89619627904404	1	TCGA-ZP-A9D2	765
-5	0	TCGA-ZP-A9D4	395
1.5036239459876	1	TCGA-ZS-A9CD	1386
-0.912325039963243	0	TCGA-ZS-A9CE	1241
-0.491470281028713	0	TCGA-ZS-A9CF	2412
-2.27490547891853	0	TCGA-ZS-A9CF	2412
-4.69897000433602	0	TCGA-ZS-A9CG	341
