# Supplementary material for: A non-canonical repressor function of JUN restrains YAP activity and liver cancer growth
Source: EMBO J. 2024 Aug 29;43(20):4578–603. doi: 10.1038/s44318-024-00188-0 (PMC11480203; doi:10.1038/s44318-024-00188-0)
Supplement: Supplementary file 13 — Source data Fig. 7 [file 44318_2024_188_MOESM13_ESM.zip › Figure_7/7K/Figure_7K.txt]

mouse ID	Tumor_area	condition
31984	54.09048407746923	shRen
32006	19.457657573320468	shNCOR1/2_JUNWT
31998	44.7289428528727	shRen
31988	0.083771752928305	shRen_JUNWT
31997	55.31685420913086	shRen
31989	18.3220759070278	shRen_JUNWT
32009	54.60772399116547	shNCOR1/2_JUNWT
31990	7.438339476156554	shRen_JUNWT
31986	0.8496801791502313	shRen_JUNWT
31994	8.484685695579367	shNCOR1/2_JUNWT
32003	2.1797290515350167	shRen_JUNWT
31999	51.76054787706652	shRen
31983	15.288344948494803	shRen
32002	1.0886243375994977	shRen_JUNWT
31981	13.79566125963467	shRen
31993	0	shNCOR1/2_JUNWT
31991	7.758035209634118	shNCOR1/2_JUNWT
31995	2.6448093434813438	shNCOR1/2_JUNWT
31996	54.178473227104064	shRen
32010	32.207727287219875	shNCOR1/2_JUNWT
31987	7.590105730344035	shRen_JUNWT
32004	8.817630781236721	shRen_JUNWT
31985	25.00473404096222	shRen
31992	5.730085681729104	shNCOR1/2_JUNWT
32005	0	shRen_JUNWT
32000	25.949369577855823	shRen
32008	51.58252053940415	shNCOR1/2_JUNWT
32001	3.672683327789645	shRen_JUNWT
