# Supplementary material for: A non-canonical repressor function of JUN restrains YAP activity and liver cancer growth
Source: EMBO J. 2024 Aug 29;43(20):4578–603. doi: 10.1038/s44318-024-00188-0 (PMC11480203; doi:10.1038/s44318-024-00188-0)
Supplement: Supplementary file 13 — Source data Fig. 7 [file 44318_2024_188_MOESM13_ESM.zip › Figure_7/7G/Figure_7G.txt]

group	Tumor_percentage
GFP	52.33976652792981
GFP	5.66761763656444
GFP	46.63161485438964
JUN_wt	0.6216276854994593
JUN_wt	4.7806171888888676
JUN_mut	0.542714134104019
JUN_mut	0.7352289630693293
JUN_mut	1.1364859719614908
JUN_mut	7.762902790371401
GFP	3.6942045109038
GFP	17.599880762752555
GFP	14.759515540207657
JUN_wt	0.9137147319860305
JUN_wt	2.1322010840860313
JUN_wt	1.0308891333193153
JUN_mut	21.110088417992934
JUN_mut	2.687367616645603
JUN_mut	7.7093128574688805
JUN_wt	1.9123442693682047
JUN_wt	2.2886324658017103
JUN_wt	19.604664644315363
GFP	38.420052448076305
JUN_wt	19.331265495520668
JUN_mut	62.73670234593496
JUN_mut	4.218452349661938
JUN_wt	11.486132799612907
GFP	28.56519178174609
JUN_wt	3.55768130943699
JUN_wt	14.831130873807291
JUN_wt	2.70904826822529
JUN_mut	5.599987721681209
GFP	32.730119613026886
GFP	49.36916963583883
JUN_mut	0.9433591018533598
JUN_mut	3.6925791596366206
GFP	51.87631711281854
