# Supplementary material for: A non-canonical repressor function of JUN restrains YAP activity and liver cancer growth
Source: EMBO J. 2024 Aug 29;43(20):4578–603. doi: 10.1038/s44318-024-00188-0 (PMC11480203; doi:10.1038/s44318-024-00188-0)
Supplement: Supplementary file 13 — Source data Fig. 7 [file 44318_2024_188_MOESM13_ESM.zip › Figure_7/7F/Figure_7F.txt]

ID	Lab-ID	Classification	BW[g]	Liver_weight[g]	Liver_to_BW
VON-029490	BvE-155	YAP SA + myr-Akt	28.22	5.528	19.588944011339475
VON-029491	BvE-156	YAP SA + myr-Akt	27.58	5.15	18.672951414068166
VON-029495	BvE-160	YAP SA + myr-Akt	24.13	3.1	12.8470783257356
VON-029496	BvE-161	YAP SA + myr-Akt	31.39	5.474	17.438674737177447
VON-029497	BvE-162	YAP SA + myr-Akt	27.09	4.54	16.758951642672574
VON-029498	BvE-163	YAP SA + myr-Akt + c-JUN	26.37	2.53	9.594235874099354
VON-029499	BvE-164	YAP SA + myr-Akt + c-JUN	28.86	2.76	9.563409563409563
VON-029500	BvE-165	YAP SA + myr-Akt + c-JUN	27.2	2.41	8.86029411764706
VON-029501	BvE-166	YAP SA + myr-Akt + c-JUN	25.76	1.678	6.513975155279502
VON-029504	BvE-169	YAP SA + myr-Akt + c-JUN	26.1	1.804	6.911877394636015
VON-029506	BvE-171	YAP SA + myr-Akt + c-JUN mut	32.11	5.25	16.350046714419182
VON-029507	BvE-172	YAP SA + myr-Akt + c-JUN mut	27.37	1.529	5.586408476434052
VON-029508	BvE-173	YAP SA + myr-Akt + c-JUN mut	29.1	1.67	5.738831615120275
VON-029511	BvE-176	YAP SA + myr-Akt + c-JUN mut	31.96	2.12	6.633291614518148
VON-029513	BvE-178	YAP SA + myr-Akt + c-JUN mut	28.81	1.903	6.605345366192294
VON-029518	BvE-19	Normal liver	28.24	1.41	4.992917847025495
VON-029486	BvE-15	Normal liver	29	1.57	5.413793103448277
VON-029488	BvE-17	Normal liver	30.8	1.65	5.357142857142857
VON-029454	BvE-130	Normal liver	27.83	1.43	5.138339920948617
VON-029551	BvE-27	Normal liver	26.34	1.54	5.8466211085801065
VON-030222	BvE-183	YAP SA + myr-Akt	27.02	4.97	18.393782383419687
VON-030223	BvE-184	YAP SA + myr-Akt	27.61	2.46	8.909815284317277
VON-030224	BvE-185	YAP SA + myr-Akt	24.48	4.57	18.66830065359477
VON-030226	BvE-187	YAP SA + myr-Akt + c-JUN	26.99	1.64	6.076324564653576
VON-030227	BvE-188	YAP SA + myr-Akt + c-JUN	25.7	1.75	6.809338521400779
VON-030228	BvE-189	YAP SA + myr-Akt + c-JUN	26.22	1.79	6.826849733028223
VON-030229	BvE-190	YAP SA + myr-Akt + c-JUN	26.37	1.78	6.750094804702313
VON-030230	BvE-191	YAP SA + myr-Akt + c-JUN mut	26.2	1.63	6.221374045801527
VON-030231	BvE-192	YAP SA + myr-Akt + c-JUN mut	26.39	1.6	6.062902614626752
VON-030232	BvE-193	YAP SA + myr-Akt + c-JUN mut	24.69	1.43	5.791818550020251
VON-030233	BvE-194	YAP SA + myr-Akt + c-JUN mut	24.24	1.66	6.8481848184818475
VON-030234	BvE-195	YAP SA + myr-Akt	27.89	2.2	7.8881319469343865
VON-030235	BvE-196	YAP SA + myr-Akt	27.19	3.4	12.50459727841118
VON-030236	BvE-197	YAP SA + myr-Akt	25.13	2.28	9.072821329088738
VON-030238	BvE-199	YAP SA + myr-Akt + c-JUN	26.44	1.59	6.013615733736763
VON-030239	BvE-200	YAP SA + myr-Akt + c-JUN	26.9	2.07	7.695167286245352
VON-030240	BvE-201	YAP SA + myr-Akt + c-JUN	28.26	2.06	7.2894550601556976
VON-030241	BvE-202	YAP SA + myr-Akt + c-JUN	24.27	1.88	7.746188710341986
VON-030242	BvE-203	YAP SA + myr-Akt + c-JUN mut	25.94	1.65	6.36083269082498
VON-030243	BvE-204	YAP SA + myr-Akt + c-JUN mut	25.12	1.76	7.006369426751593
VON-030245	BvE-206	YAP SA + myr-Akt + c-JUN mut	25.12	1.93	7.68312101910828
VON-030225	BvE-186	Normal liver	28.11	1.64	5.83422269654927
VON-030244	BvE-205	Normal liver	26.13	1.49	5.702257941063912
VON-029518	BvE-19	Normal liver	28.24	1.41	4.992917847025495
VON-029486	BvE-15	Normal liver	29	1.57	5.413793103448277
VON-029488	BvE-17	Normal liver	30.8	1.65	5.357142857142857
VON-029454	BvE-130	Normal liver	27.83	1.43	5.138339920948617
VON-029551	BvE-27	Normal liver	26.34	1.54	5.8466211085801065
